# Supplementary material for: Structural basis of the recognition of adeno-associated virus by the neurological system-related receptor carbonic anhydrase IV
Source: PLoS Pathog. 2024 Feb 5;20(2):e1011953. doi: 10.1371/journal.ppat.1011953 (PMC10868842; doi:10.1371/journal.ppat.1011953)
Supplement: S1 Data — (XLSX) [file ppat.1011953.s017.xlsx]

## Sheet: Figure 5a
Time		39.0625 nM	78.125 nM	156.25 nM	312.5 nM	625 nM	1250 nM	2500 nM
0		0.00495	0.0309508	0.120152	0.442552	1.48705	3.12175	7.75045
0.100002		0.12325	0.35845	0.83535	1.42755	2.67605	5.31665	12.4568
0.200001		0.25615	1.12785	1.33415	2.14365	3.99005	7.87205	17.0853
0.300003		0.672751	1.36065	2.11795	2.88065	5.34635	10.3203	21.5184
0.400002		0.69185	1.40465	2.18845	3.49975	6.41905	12.3769	25.073
0.5		0.70435	1.4564	2.53045	4.10615	7.48345	14.2785	28.0985
0.600002		0.73815	1.47475	2.74135	4.60745	8.35995	15.8007	30.4545
0.700001		0.73815	1.54725	2.87415	4.93135	9.14045	17.0222	32.1336
0.800003		0.73815	1.54725	2.90025	5.24455	9.73315	17.9786	33.6336
0.900002		0.73815	1.54905	2.92045	5.51825	10.1988	18.7579	34.6968
1		0.73815	1.56105	2.92115	5.54095	10.5075	19.2031	35.8653
1.1		0.73815	1.565	2.92255	5.58365	10.6386	19.9344	36.8435
1.2		0.73815	1.57335	2.92895	5.67215	10.9405	20.5557	37.3573
1.3		0.73815	1.57585	3.055	5.8768	11.276	21.041	38.0026
1.4		0.7584	1.58065	3.1914	6.0829	11.4991	21.2113	38.5516
1.5		0.761049	1.58065	3.3073	6.2246	11.719	21.4955	39.001
1.6		0.786302	1.6352	3.3599	6.2898	11.8864	21.698	39.4219
1.7		0.8098	1.6597	3.3919	6.326	11.9928	21.9184	39.7671
1.8		0.814901	1.6885	3.4323	6.4142	12.1031	22.1589	40.0906
1.9		0.8417	1.7135	3.4678	6.4604	12.211	22.4006	40.4258
2		0.844	1.7474	3.49405	6.53845	12.3578	22.5767	40.6617
2.1		0.850101	1.76785	3.53115	6.60895	12.5242	22.7888	40.9643
2.2		0.86385	1.80965	3.5674	6.6724	12.6737	22.9937	41.356
2.3		0.89905	1.83555	3.61255	6.73955	12.7809	23.2417	41.6517
2.4		0.9191	1.83555	3.6325	6.8085	12.8962	23.3938	41.9113
2.5		0.92655	1.8712	3.6992	6.9041	12.9473	23.5535	42.1827
2.6		0.947001	1.9211	3.7024	6.9346	13.0119	23.6572	42.4521
2.7		0.9726	1.9107	3.6969	6.9673	13.0926	23.7909	42.674
2.8		0.9584	1.9372	3.73395	7.03315	13.1854	23.9234	42.8716
2.9		0.9694	1.95495	3.7601	7.0707	13.2516	24.0426	43.0923
3		0.98995	1.9669	3.764	7.0988	13.3585	24.1745	43.3727
3.1		0.9773	1.9673	3.7788	7.1593	13.4443	24.3451	43.6405
3.2		0.9765	1.9844	3.7989	7.1924	13.5228	24.495	43.9143
3.3		0.9841	1.9911	3.82265	7.23215	13.6167	24.6631	44.1717
3.4		0.9921	2.01485	3.8302	7.2774	13.7131	24.8005	44.4532
3.5		0.99475	2.0224	3.86515	7.32215	13.7943	24.9615	44.7078
3.6		1.006	2.04845	3.88635	7.35725	13.8796	25.0979	44.9695
3.7		1.00255	2.06255	3.908	7.398	13.9704	25.2491	45.2327
3.8		1.00665	2.073	3.92385	7.43825	14.0288	25.3813	45.4996
3.9		1.0133	2.08755	3.94675	7.47735	14.1109	25.5285	45.7433
4		1.01445	2.09825	3.9639	7.5243	14.1853	25.6442	46.0143
4.1		1.01845	2.0978	3.9832	7.5661	14.264	25.7838	46.2609
4.2		1.0154	2.1097	3.99475	7.60365	14.3508	25.8995	46.5164
4.3		1.0137	2.11425	4.0124	7.6365	14.4376	26.0294	46.751
4.4		1.01465	2.1202	4.04005	7.68655	14.5083	26.1506	46.9958
4.5		1.0134	2.13335	4.06355	7.72085	14.5882	26.2859	47.2474
4.6		1.01845	2.14425	4.0848	7.7539	14.6484	26.4171	47.4786
4.7		1.02235	2.1539	4.0946	7.7948	14.7122	26.5583	47.7225
4.8		1.0294	2.16	4.1114	7.8334	14.7913	26.6922	47.9483
4.9		1.0299	2.1656	4.13465	7.87415	14.8659	26.7985	48.1876
5		1.0379	2.17865	4.1567	7.894	14.9192	26.9195	48.4088
5.1		1.04565	2.188	4.16695	7.92785	14.9861	27.0279	48.6366
5.2		1.0497	2.19855	4.18225	7.96915	15.0504	27.1433	48.8536
5.3		1.05115	2.21145	4.20265	7.99995	15.1177	27.2661	49.0649
5.4		1.05545	2.21945	4.2157	8.031	15.1856	27.3883	49.2684
5.5		1.05975	2.2278	4.23045	8.06295	15.2546	27.4953	49.4805
5.6		1.0614	2.23785	4.24245	8.09335	15.3031	27.6163	49.6821
5.7		1.06685	2.24945	4.25425	8.12395	15.3635	27.733	49.8782
5.8		1.06855	2.25655	4.26665	8.16185	15.4242	27.845	50.0804
5.9		1.06725	2.26785	4.28245	8.19395	15.4925	27.946	50.2582
6		1.06895	2.27835	4.2983	8.2259	15.5602	28.0495	50.4311
6.1		1.07005	2.2827	4.31395	8.25505	15.6195	28.1508	50.6225
6.2		1.0713	2.28905	4.32805	8.28595	15.6763	28.2517	50.8174
6.3		1.07175	2.29395	4.3471	8.3165	15.7365	28.359	51.0108
6.4		1.07275	2.3007	4.3633	8.3463	15.7999	28.4665	51.2139
6.5		1.0748	2.3095	4.38025	8.37935	15.8541	28.5726	51.403
6.6		1.0747	2.31945	4.3966	8.4059	15.9163	28.6789	51.5991
6.7		1.07815	2.326	4.40975	8.42885	15.9764	28.7815	51.7792
6.8		1.0832	2.33355	4.42815	8.45945	16.0305	28.8856	51.9712
6.9		1.08395	2.34055	4.44615	8.49305	16.0923	28.9992	52.1691
7		1.08485	2.34745	4.46175	8.52505	16.1566	29.1038	52.3547
7.1		1.08885	2.35625	4.47925	8.56065	16.2127	29.2066	52.5407
7.2		1.09375	2.36805	4.4975	8.5927	16.2653	29.3121	52.7159
7.3		1.10005	2.3765	4.5121	8.6249	16.3208	29.4027	52.8798
7.4		1.1038	2.3787	4.5279	8.6527	16.3742	29.4955	53.0459
7.5		1.1052	2.388	4.54555	8.68175	16.4272	29.5875	53.2188
7.6		1.1069	2.39595	4.5618	8.7095	16.4827	29.6794	53.3833
7.7		1.10995	2.4039	4.5789	8.7396	16.5334	29.7711	53.5458
7.8		1.1117	2.4133	4.59285	8.76585	16.5872	29.8647	53.7121
7.9		1.1136	2.41725	4.6075	8.7934	16.6371	29.9596	53.8719
8		1.11485	2.4224	4.6194	8.8226	16.6916	30.0523	54.0317
8.1		1.1158	2.4278	4.63615	8.85475	16.7424	30.1426	54.1855
8.2		1.1147	2.43365	4.64825	8.88345	16.7964	30.2318	54.3357
8.3		1.11805	2.43645	4.667	8.9164	16.8485	30.3218	54.4913
8.4		1.12515	2.4455	4.6826	8.9468	16.8991	30.4094	54.6454
8.5		1.1313	2.4523	4.6957	8.9765	16.9448	30.4914	54.8056
8.6		1.1342	2.4566	4.70595	9.00005	16.9874	30.5767	54.963
8.7		1.1344	2.45875	4.71565	9.02165	17.0361	30.6613	55.1073
8.8		1.13345	2.46325	4.72885	9.04655	17.0821	30.7472	55.2651
8.9		1.13455	2.47145	4.74275	9.07245	17.1271	30.8385	55.4281
9		1.14225	2.47635	4.75685	9.09805	17.1792	30.9228	55.584
9.1		1.14465	2.48665	4.77185	9.13055	17.2357	31.0093	55.737
9.2		1.14575	2.49705	4.78275	9.15765	17.2877	31.0961	55.8997
9.3		1.15065	2.50215	4.79655	9.18425	17.3398	31.1839	56.0569
9.4		1.15145	2.51205	4.81115	9.20875	17.391	31.2714	56.2299
9.5		1.15685	2.52045	4.8255	9.2376	17.4358	31.3604	56.3861
9.6		1.16245	2.5308	4.8377	9.2652	17.4817	31.4456	56.5324
9.7		1.1678	2.5371	4.85245	9.29185	17.5312	31.5338	56.6781
9.8		1.1694	2.54335	4.866	9.3222	17.5842	31.615	56.8245
9.9		1.17155	2.5499	4.88435	9.34765	17.6353	31.6953	56.9716
10		1.1754	2.55735	4.89885	9.37325	17.6876	31.7707	57.1202
10.1		1.17845	2.56385	4.9127	9.3988	17.739	31.8565	57.2672
10.2		1.18265	2.5653	4.92565	9.42195	17.7877	31.9376	57.4061
10.3		1.1854	2.57055	4.93855	9.44565	17.8399	32.0179	57.551
10.4		1.18715	2.57475	4.9526	9.4753	17.8914	32.0934	57.6933
10.5		1.18845	2.5822	4.9673	9.5004	17.9422	32.1729	57.8369
10.6		1.1922	2.5877	4.9845	9.5276	17.9904	32.253	57.9714
10.7		1.1942	2.5955	4.99455	9.55225	18.0423	32.3361	58.1087
10.8		1.1972	2.60415	5.00695	9.57505	18.09	32.4161	58.242
10.9		1.19905	2.60935	5.02125	9.60065	18.1353	32.4955	58.38
11		1.20245	2.61685	5.035	9.6256	18.1822	32.573	58.5178
11.1		1.20515	2.6246	5.0464	9.6535	18.2272	32.6507	58.6583
11.2		1.2071	2.6291	5.0606	9.6832	18.2755	32.7336	58.8001
11.3		1.2103	2.6348	5.0743	9.7075	18.3247	32.8168	58.9358
11.4		1.2154	2.6411	5.08785	9.73585	18.3725	32.894	59.0721
11.5		1.217	2.64785	5.102	9.7613	18.4215	32.9727	59.2143
11.6		1.22095	2.6548	5.11445	9.78995	18.4705	33.0452	59.3432
11.7		1.227	2.66365	5.127	9.8208	18.5162	33.1195	59.4736
11.8		1.23195	2.6686	5.13955	9.84955	18.5625	33.1955	59.6103
11.9		1.2361	2.67235	5.1536	9.8742	18.6064	33.2773	59.733
12		1.23975	2.6764	5.16445	9.89905	18.6558	33.3522	59.8553
12.1		1.2445	2.67895	5.17705	9.92475	18.7023	33.428	59.9733
12.2		1.24635	2.68895	5.18995	9.95225	18.748	33.5007	60.1001
12.3		1.25045	2.69955	5.20345	9.98165	18.794	33.5749	60.2192
12.4		1.25465	2.70935	5.2111	10.0022	18.844	33.6487	60.3368
12.5		1.25575	2.7148	5.2265	10.0254	18.8846	33.7175	60.4572
12.6		1.253	2.7213	5.23525	10.048	18.9285	33.7905	60.5774
12.7		1.2591	2.72435	5.24455	10.0688	18.9753	33.8659	60.6954
12.8		1.26075	2.72715	5.2558	10.0978	19.0229	33.9448	60.8099
12.9		1.26075	2.728	5.2662	10.1248	19.0709	34.0182	60.93
13		1.2634	2.7358	5.2754	10.1469	19.1185	34.0929	61.0459
13.1		1.2669	2.7437	5.287	10.1717	19.1572	34.1641	61.1613
13.2		1.2678	2.7477	5.29765	10.1936	19.1987	34.236	61.2809
13.3		1.2665	2.74905	5.30535	10.2183	19.2433	34.3067	61.4055
13.4		1.26605	2.75795	5.3172	10.2404	19.2845	34.3758	61.5228
13.5		1.26685	2.7674	5.3291	10.2647	19.3268	34.447	61.6393
13.6		1.2682	2.7727	5.33835	10.288	19.3684	34.5221	61.7654
13.7		1.2695	2.77635	5.34845	10.3121	19.4094	34.5931	61.8859
13.8		1.26995	2.77965	5.3609	10.3379	19.4539	34.6646	62.0038
13.9		1.27335	2.7832	5.3743	10.361	19.4954	34.7339	62.123
14		1.2766	2.7904	5.3849	10.3839	19.5379	34.7996	62.2457
14.1		1.2802	2.7982	5.3943	10.4068	19.5752	34.8696	62.3628
14.2		1.2833	2.8025	5.4057	10.4286	19.6147	34.9385	62.4769
14.3		1.286	2.8091	5.41715	10.451	19.6514	35.0074	62.5861
14.4		1.287	2.81545	5.4281	10.4717	19.6901	35.0727	62.7048
14.5		1.28465	2.8189	5.44015	10.4963	19.7315	35.143	62.8248
14.6		1.2843	2.82445	5.4545	10.5237	19.7724	35.2109	62.9451
14.7		1.28525	2.8303	5.4698	10.5477	19.8132	35.2769	63.0637
14.8		1.2871	2.8381	5.4855	10.5708	19.8534	35.3491	63.1878
14.9		1.2927	2.8455	5.4948	10.5926	19.8926	35.4177	63.3019
15		1.2947	2.8526	5.50455	10.6171	19.9331	35.4846	63.4137
15.1		1.2918	2.85565	5.51425	10.6452	19.9737	35.5519	63.5278
15.2		1.29535	2.85875	5.5263	10.6675	20.0113	35.617	63.6385
15.3		1.29865	2.8623	5.54025	10.6885	20.0478	35.6846	63.7432
15.4		1.3026	2.86895	5.5526	10.7093	20.0893	35.7504	63.8526
15.5		1.30565	2.8711	5.5638	10.7327	20.1274	35.8167	63.9602
15.6		1.3052	2.8756	5.5713	10.7549	20.1669	35.8832	64.0617
15.7		1.3019	2.8794	5.58645	10.7771	20.2068	35.9476	64.1676
15.8		1.3002	2.88605	5.5979	10.8018	20.2444	36.0106	64.2767
15.9		1.30155	2.892	5.6052	10.8215	20.2871	36.077	64.3755
16		1.3006	2.8946	5.6157	10.841	20.329	36.1458	64.4819
16.1		1.2981	2.9032	5.6251	10.8608	20.3679	36.2115	64.5895
16.2		1.3001	2.9096	5.6371	10.8841	20.4055	36.2746	64.7003
16.3		1.302	2.915	5.6469	10.9059	20.4432	36.3374	64.8077
16.4		1.3008	2.9224	5.6577	10.9277	20.4854	36.4	64.908
16.5		1.2997	2.9285	5.67005	10.9487	20.5228	36.4633	65.0072
16.6		1.301	2.93575	5.68035	10.9695	20.5596	36.5254	65.1104
16.7		1.30145	2.94215	5.68695	10.9903	20.5964	36.5869	65.2161
16.8		1.30125	2.94985	5.69805	11.0108	20.6353	36.6502	65.3096
16.9		1.30135	2.95205	5.70905	11.0326	20.6756	36.7192	65.4048
17		1.30155	2.95635	5.71945	11.0571	20.715	36.785	65.5106
17.1		1.30055	2.95995	5.7299	11.0753	20.7523	36.851	65.6074
17.2		1.30095	2.96	5.73945	11.0929	20.7893	36.9112	65.7025
17.3		1.3004	2.96145	5.7481	11.1132	20.8236	36.9704	65.8019
17.4		1.29875	2.9658	5.75965	11.1348	20.8615	37.0304	65.9065
17.5		1.2995	2.96825	5.76845	11.1488	20.8957	37.0886	66.0096
17.6		1.30105	2.97305	5.77755	11.1674	20.931	37.1485	66.1172
17.7		1.29975	2.97815	5.7879	11.1867	20.9656	37.2149	66.2169
17.8		1.30005	2.9812	5.79755	11.2016	21.0016	37.2779	66.3156
17.9		1.2986	2.98415	5.8064	11.2181	21.0393	37.3369	66.4113
18		1.29665	2.9907	5.81595	11.2378	21.0752	37.3943	66.5117
18.1		1.2979	2.99435	5.8229	11.2577	21.1137	37.4552	66.603
18.2		1.29805	2.9992	5.83275	11.2767	21.152	37.5134	66.6968
18.3		1.2958	3.00425	5.8408	11.2988	21.1914	37.58	66.7904
18.4		1.29695	3.007	5.8472	11.319	21.2299	37.6431	66.8866
18.5		1.2977	3.0102	5.8606	11.3415	21.2663	37.7072	66.9848
18.6		1.3003	3.0161	5.86925	11.3634	21.3067	37.7695	67.0813
18.7		1.3078	3.01975	5.8824	11.3842	21.3447	37.8297	67.1783
18.8		1.30805	3.025	5.895	11.4044	21.3797	37.892	67.2735
18.9		1.3095	3.0312	5.9057	11.4225	21.4145	37.9534	67.3656
19		1.3103	3.0353	5.91535	11.4415	21.4536	38.015	67.4637
19.1		1.3112	3.03905	5.9263	11.4599	21.4877	38.0775	67.5621
19.2		1.30865	3.0441	5.9344	11.48	21.5238	38.1362	67.6562
19.3		1.3109	3.0495	5.94645	11.4999	21.5619	38.193	67.7465
19.4		1.3123	3.05625	5.96055	11.5187	21.5997	38.2487	67.8316
19.5		1.31485	3.05915	5.9691	11.5392	21.64	38.3034	67.9161
19.6		1.31765	3.0641	5.97755	11.5586	21.6759	38.3621	68.0022
19.7		1.3185	3.06675	5.9884	11.5746	21.7107	38.4162	68.086
19.8		1.32065	3.0724	6.0005	11.5938	21.7477	38.4736	68.1721
19.9		1.3204	3.0775	6.0113	11.6119	21.7856	38.5326	68.2658
20		1.3194	3.082	6.01885	11.6312	21.821	38.5904	68.3534
20.1		1.3201	3.08285	6.0256	11.6478	21.8557	38.6491	68.4409
20.2		1.31875	3.0835	6.0335	11.6668	21.8946	38.7043	68.5317
20.3		1.3166	3.0874	6.0431	11.6852	21.9281	38.762	68.6246
20.4		1.3153	3.0927	6.05275	11.705	21.9641	38.8213	68.7171
20.5		1.3177	3.09705	6.05995	11.7256	22.0011	38.8802	68.8088
20.6		1.32085	3.10115	6.06825	11.7484	22.0361	38.938	68.8976
20.7		1.32425	3.10915	6.077	11.7686	22.0707	38.9948	68.9831
20.8		1.32725	3.1146	6.0873	11.7895	22.1088	39.0508	69.0728
20.9		1.3286	3.1185	6.0945	11.8056	22.1413	39.1062	69.1622
21		1.3261	3.1228	6.10365	11.8258	22.1758	39.161	69.2488
21.1		1.3286	3.12655	6.11215	11.8451	22.2064	39.2167	69.3349
21.2		1.33235	3.13535	6.1212	11.8625	22.2403	39.2706	69.4203
21.3		1.33075	3.1408	6.12915	11.8765	22.274	39.3253	69.5079
21.4		1.3295	3.14405	6.13745	11.8938	22.3104	39.3741	69.5991
21.5		1.32895	3.14655	6.14355	11.9114	22.3406	39.428	69.6857
21.6		1.32945	3.14945	6.1523	11.9287	22.3752	39.4782	69.7746
21.7		1.33155	3.1538	6.1642	11.9463	22.4074	39.5311	69.8626
21.8		1.3362	3.1556	6.1696	11.9615	22.4396	39.5855	69.952
21.9		1.3412	3.157	6.17585	11.9774	22.4768	39.6404	70.0359
22		1.3413	3.16275	6.18675	11.9993	22.511	39.6943	70.1241
22.1		1.34555	3.16705	6.19335	12.019	22.5423	39.7468	70.2067
22.2		1.34765	3.16865	6.20035	12.0371	22.578	39.7986	70.2918
22.3		1.34835	3.17125	6.20955	12.0561	22.6125	39.8512	70.376
22.4		1.34645	3.17865	6.2196	12.0711	22.6467	39.9013	70.4649
22.5		1.34845	3.1815	6.2286	12.0907	22.6746	39.9528	70.5503
22.6		1.3493	3.1843	6.2383	12.1059	22.7071	40.0058	70.6327
22.7		1.3486	3.1837	6.2456	12.1246	22.7395	40.0586	70.7173
22.8		1.3493	3.1857	6.25655	12.1454	22.775	40.1114	70.801
22.9		1.3535	3.18565	6.2653	12.1628	22.8063	40.1616	70.8862
23		1.35685	3.1917	6.27375	12.1765	22.8385	40.2117	70.9719
23.1		1.3566	3.19825	6.28125	12.1896	22.869	40.2621	71.0561
23.2		1.35515	3.20345	6.28985	12.2077	22.8976	40.3175	71.1394
23.3		1.35405	3.21115	6.2983	12.2248	22.931	40.3744	71.2199
23.4		1.35485	3.216	6.3107	12.2441	22.9694	40.4318	71.3055
23.5		1.3531	3.2221	6.3184	12.2647	23.0016	40.4816	71.3859
23.6		1.3532	3.2293	6.3295	12.2884	23.0352	40.5319	71.4673
23.7		1.3557	3.2374	6.3387	12.3056	23.0707	40.5823	71.5429
23.8		1.3575	3.2417	6.34865	12.3239	23.1047	40.6294	71.6273
23.9		1.3587	3.24595	6.35875	12.3437	23.1383	40.6801	71.7075
24		1.36045	3.24855	6.3651	12.3595	23.1747	40.7319	71.7849
24.1		1.36125	3.2498	6.3767	12.3775	23.2088	40.7873	71.8665
24.2		1.3609	3.2582	6.38865	12.3946	23.2422	40.8439	71.9448
24.3		1.3616	3.26675	6.3943	12.4111	23.2777	40.8976	72.0198
24.4		1.36715	3.271	6.4058	12.4277	23.3091	40.9459	72.097
24.5		1.3693	3.2789	6.41645	12.445	23.3418	40.9948	72.1751
24.6		1.3711	3.28295	6.424	12.4619	23.3715	41.0455	72.2532
24.7		1.37045	3.2844	6.43115	12.4784	23.4012	41.0961	72.3347
24.8		1.3683	3.28755	6.43995	12.4958	23.433	41.1461	72.4137
24.9		1.36875	3.29195	6.448	12.5122	23.4686	41.1959	72.4897
25		1.37295	3.2979	6.4543	12.5297	23.4997	41.2475	72.5678
25.1		1.375	3.3044	6.4621	12.5486	23.5287	41.3015	72.6464
25.2		1.3735	3.3081	6.47105	12.5647	23.5598	41.3521	72.7196
25.3		1.3771	3.30905	6.48065	12.585	23.5934	41.4046	72.7951
25.4		1.37855	3.31215	6.4891	12.6017	23.6221	41.4538	72.8715
25.5		1.38215	3.316	6.4949	12.6182	23.6509	41.5057	72.9487
25.6		1.3834	3.3207	6.5029	12.6353	23.6792	41.5587	73.0235
25.7		1.3843	3.3234	6.51215	12.6536	23.7125	41.6076	73.0972
25.8		1.3832	3.32625	6.5196	12.6727	23.7462	41.6585	73.1756
25.9		1.38195	3.3285	6.52805	12.6903	23.7771	41.7095	73.256
26		1.3852	3.33565	6.53725	12.7082	23.8111	41.7595	73.3332
26.1		1.38685	3.34035	6.54775	12.7274	23.8484	41.81	73.407
26.2		1.38825	3.34655	6.5617	12.7488	23.8845	41.8595	73.4808
26.3		1.39045	3.3535	6.5726	12.7655	23.9147	41.9085	73.5538
26.4		1.3938	3.3565	6.5786	12.7819	23.946	41.9553	73.6295
26.5		1.3947	3.3605	6.58585	12.7987	23.9805	42.0035	73.7031
26.6		1.3938	3.36395	6.59505	12.8186	24.0135	42.0533	73.7756
26.7		1.39005	3.36955	6.6028	12.8331	24.0465	42.1014	73.8465
26.8		1.38835	3.3719	6.61065	12.8515	24.0783	42.1468	73.9176
26.9		1.3874	3.37655	6.6153	12.8676	24.1097	42.1929	73.9905
27		1.39205	3.3802	6.62295	12.8834	24.1394	42.2418	74.0632
27.1		1.3937	3.38455	6.62915	12.8973	24.17	42.2892	74.1349
27.2		1.39125	3.38905	6.6405	12.9146	24.1995	42.3403	74.2059
27.3		1.38945	3.3923	6.6476	12.9288	24.2289	42.3872	74.2808
27.4		1.3908	3.3944	6.6529	12.9465	24.2619	42.4338	74.3549
27.5		1.3912	3.4016	6.6583	12.9622	24.2912	42.4816	74.4274
27.6		1.3921	3.4058	6.6667	12.9813	24.3242	42.5307	74.5041
27.7		1.3923	3.4115	6.6706	12.9967	24.3534	42.5811	74.5738
27.8		1.3941	3.414	6.6745	13.0161	24.3846	42.6304	74.6472
27.9		1.3926	3.417	6.6853	13.0371	24.4155	42.6808	74.7184
28		1.3944	3.4221	6.6919	13.0506	24.4469	42.7288	74.7899
28.1		1.3972	3.4254	6.7025	13.0687	24.4724	42.7776	74.8611
28.2		1.3951	3.4281	6.7118	13.0817	24.5028	42.8212	74.9337
28.3		1.4029	3.4304	6.71965	13.096	24.5348	42.8709	75.003
28.4		1.4045	3.43335	6.72685	13.1176	24.5673	42.919	75.0727
28.5		1.40605	3.43705	6.7382	13.1395	24.5967	42.9658	75.1418
28.6		1.40765	3.4428	6.74695	13.1578	24.6254	43.0125	75.2113
28.7		1.4093	3.44935	6.7512	13.1754	24.6562	43.063	75.2792
28.8		1.41055	3.4578	6.7628	13.1941	24.6887	43.1111	75.3518
28.9		1.4115	3.4666	6.77305	13.2076	24.7146	43.1614	75.4244
29		1.4107	3.47455	6.7819	13.2238	24.7472	43.2089	75.4941
29.1		1.41245	3.4761	6.7925	13.2477	24.7786	43.2578	75.5624
29.2		1.4153	3.4798	6.80135	13.2689	24.8131	43.3051	75.6297
29.3		1.4213	3.48445	6.81185	13.2904	24.8446	43.3476	75.6986
29.4		1.42445	3.49165	6.82275	13.3038	24.8737	43.3942	75.7646
29.5		1.42985	3.49815	6.82885	13.3189	24.8995	43.4397	75.8376
29.6		1.43465	3.49975	6.8372	13.3339	24.9315	43.4856	75.9091
29.7		1.43625	3.5008	6.844	13.3486	24.9633	43.5347	75.9803
29.8		1.4352	3.5027	6.85435	13.3686	24.9893	43.5812	76.0496
29.9		1.4365	3.50755	6.8618	13.3863	25.0168	43.6278	76.1208
30		1.43855	3.5114	6.86715	13.4022	25.0475	43.6711	76.1918
30.1		1.442	3.51805	6.87625	13.4218	25.0752	43.718	76.2585
30.2		1.44595	3.52395	6.884	13.4384	25.1061	43.7644	76.3253
30.3		1.44725	3.5266	6.89005	13.4552	25.1365	43.8072	76.3957
30.4		1.4485	3.52835	6.8984	13.4711	25.1651	43.8529	76.465
30.5		1.45065	3.5311	6.90395	13.4863	25.1962	43.9002	76.5287
30.6		1.4501	3.53295	6.9115	13.5019	25.2274	43.9457	76.5946
30.7		1.44835	3.5386	6.9164	13.5206	25.2583	43.9897	76.662
30.8		1.4507	3.5473	6.92365	13.5377	25.2891	44.0363	76.7289
30.9		1.4556	3.55275	6.9318	13.5553	25.3171	44.0817	76.7958
31		1.45545	3.5589	6.9399	13.573	25.3427	44.1262	76.8651
31.1		1.4548	3.5624	6.9488	13.593	25.3673	44.1717	76.9301
31.2		1.4579	3.5664	6.95665	13.6088	25.3976	44.2137	76.9946
31.3		1.462	3.57065	6.96625	13.6282	25.4259	44.2581	77.0594
31.4		1.46195	3.57765	6.9769	13.6394	25.4518	44.3002	77.126
31.5		1.46175	3.5809	6.9848	13.6566	25.4804	44.3472	77.1913
31.6		1.461	3.5825	6.9955	13.6726	25.5069	44.3946	77.2575
31.7		1.4611	3.5836	7.002	13.6891	25.5335	44.4394	77.3256
31.8		1.4638	3.5853	7.0112	13.707	25.5607	44.4816	77.3955
31.9		1.467	3.5902	7.0193	13.7242	25.5894	44.5249	77.4644
32		1.4685	3.5963	7.0257	13.7376	25.6185	44.5655	77.5334
32.1		1.4672	3.5984	7.03295	13.7531	25.648	44.6127	77.5977
32.2		1.4675	3.60425	7.04055	13.7708	25.6749	44.6577	77.6636
32.3		1.46855	3.60965	7.048	13.789	25.7017	44.7022	77.7278
32.4		1.47095	3.6118	7.057	13.8043	25.7316	44.7441	77.7932
32.5		1.471	3.6188	7.0672	13.8212	25.7606	44.7892	77.8607
32.6		1.4717	3.62	7.07335	13.838	25.7896	44.8319	77.9254
32.7		1.475	3.62395	7.07925	13.8506	25.8208	44.8769	77.9871
32.8		1.47965	3.62685	7.0861	13.8664	25.8528	44.9187	78.0524
32.9		1.48135	3.6309	7.09315	13.8797	25.8797	44.9612	78.118
33		1.4796	3.63445	7.104	13.8938	25.9067	45.0054	78.1782
33.1		1.47795	3.6355	7.10865	13.9077	25.9375	45.0479	78.239
33.2		1.4804	3.63605	7.1187	13.9278	25.9651	45.09	78.3034
33.3		1.48155	3.6367	7.12455	13.9444	25.9959	45.1295	78.3658
33.4		1.4852	3.63695	7.12965	13.9619	26.0265	45.1737	78.43
33.5		1.48675	3.63955	7.13845	13.9797	26.0576	45.2161	78.4961
33.6		1.48705	3.64195	7.148	13.998	26.0897	45.2606	78.557
33.7		1.48705	3.6463	7.1568	14.0126	26.1208	45.3012	78.6171
33.8		1.4888	3.6509	7.168	14.0299	26.1507	45.3407	78.6816
33.9		1.4898	3.6597	7.17685	14.0468	26.1783	45.3801	78.7431
34		1.4926	3.66255	7.18255	14.0632	26.2072	45.4235	78.8076
34.1		1.49185	3.66305	7.18925	14.0823	26.2309	45.4734	78.8695
34.2		1.49245	3.66285	7.19125	14.0962	26.2627	45.518	78.9299
34.3		1.49325	3.66655	7.19815	14.1168	26.2901	45.5578	78.9905
34.4		1.49235	3.67275	7.20845	14.1344	26.3157	45.5983	79.0528
34.5		1.49185	3.67735	7.2157	14.1469	26.3447	45.643	79.115
34.6		1.49245	3.6802	7.22055	14.1595	26.3723	45.6867	79.1728
34.7		1.4907	3.68105	7.2245	14.1737	26.4012	45.7258	79.2301
34.8		1.48975	3.6829	7.23425	14.1886	26.4275	45.7622	79.2915
34.9		1.4926	3.68685	7.2388	14.202	26.4525	45.8049	79.3515
35		1.49495	3.6862	7.24495	14.2185	26.4808	45.8512	79.4109
35.1		1.4941	3.68645	7.25105	14.2375	26.5075	45.8967	79.4689
35.2		1.49295	3.69165	7.25815	14.2514	26.5351	45.9392	79.5318
35.3		1.49285	3.69445	7.2673	14.2653	26.5614	45.9834	79.5908
35.4		1.49185	3.6947	7.2716	14.2814	26.586	46.0262	79.6512
35.5		1.4913	3.6934	7.27905	14.3001	26.6095	46.0686	79.7166
35.6		1.4904	3.69595	7.285	14.315	26.637	46.1115	79.7758
35.7		1.49095	3.7006	7.29155	14.328	26.6615	46.1532	79.8363
35.8		1.4916	3.70345	7.2995	14.3437	26.6855	46.1933	79.8984
35.9		1.49215	3.7055	7.3014	14.3543	26.7103	46.2365	79.9566
36		1.4944	3.708	7.3076	14.3678	26.7376	46.2807	80.017
36.1		1.4938	3.7107	7.31465	14.3848	26.7636	46.3218	80.0784
36.2		1.4907	3.71535	7.32255	14.3997	26.7885	46.3645	80.1334
36.3		1.48955	3.71965	7.33	14.4161	26.8194	46.406	80.1922
36.4		1.49275	3.7226	7.3373	14.4303	26.8471	46.4494	80.255
36.5		1.4953	3.7271	7.3471	14.4428	26.8764	46.4871	80.3174
36.6		1.4953	3.7316	7.35535	14.457	26.9063	46.5301	80.3818
36.7		1.4955	3.73355	7.36325	14.4708	26.9323	46.5702	80.4446
36.8		1.49845	3.73175	7.37345	14.4841	26.9597	46.6095	80.5042
36.9		1.50045	3.73405	7.38185	14.4988	26.9917	46.6485	80.5658
37		1.50135	3.73905	7.38665	14.5151	27.0187	46.6901	80.6295
37.1		1.50325	3.74225	7.395	14.5307	27.0457	46.7311	80.6872
37.2		1.50585	3.743	7.40085	14.5435	27.0743	46.7692	80.7498
37.3		1.5046	3.74735	7.4071	14.5596	27.0996	46.8063	80.8119
37.4		1.50515	3.7532	7.41275	14.5715	27.1245	46.8432	80.8734
37.5		1.5055	3.75505	7.41525	14.5869	27.1497	46.8821	80.932
37.6		1.50535	3.75825	7.42055	14.5999	27.1781	46.9268	80.9915
37.7		1.50525	3.76255	7.42615	14.6139	27.2085	46.9659	81.0567
37.8		1.50745	3.77165	7.43735	14.6288	27.2341	47.0083	81.1178
37.9		1.50955	3.77745	7.44135	14.6411	27.2636	47.0517	81.1735
38		1.51145	3.77905	7.45095	14.6591	27.2922	47.0937	81.2324
38.1		1.51195	3.78235	7.4598	14.6786	27.3189	47.1375	81.2907
38.2		1.51375	3.7876	7.4652	14.6949	27.3456	47.1758	81.3542
38.3		1.5159	3.7885	7.471	14.7077	27.3743	47.2154	81.4144
38.4		1.5161	3.7891	7.47445	14.7184	27.4041	47.2535	81.4704
38.5		1.5116	3.79225	7.4829	14.736	27.4294	47.2959	81.5236
38.6		1.51045	3.793	7.4869	14.7536	27.4564	47.3361	81.5776
38.7		1.5117	3.7975	7.49735	14.7704	27.4831	47.3752	81.6322
38.8		1.5111	3.80255	7.505	14.7854	27.5062	47.412	81.6886
38.9		1.51425	3.8065	7.5135	14.7958	27.5306	47.4516	81.7499
39		1.5155	3.8076	7.52035	14.8111	27.5618	47.4929	81.804
39.1		1.5183	3.81005	7.5247	14.8308	27.5919	47.532	81.8589
39.2		1.52025	3.8152	7.5358	14.85	27.6175	47.5689	81.9122
39.3		1.5197	3.8214	7.5439	14.8642	27.6454	47.6075	81.9635
39.4		1.5242	3.8252	7.5481	14.8777	27.6727	47.6472	82.0187
39.5		1.5253	3.8304	7.55575	14.8941	27.6983	47.6872	82.0707
39.6		1.5244	3.83565	7.56505	14.9108	27.7218	47.7249	82.1246
39.7		1.52815	3.83915	7.57105	14.9265	27.7459	47.759	82.1781
39.8		1.52885	3.84205	7.57655	14.9387	27.7691	47.7938	82.2345
39.9		1.53085	3.84345	7.5821	14.9509	27.7905	47.8318	82.2909
40		1.53095	3.8442	7.58905	14.9599	27.8156	47.8725	82.3462
40.1		1.5311	3.84625	7.5957	14.9713	27.8426	47.9109	82.4038
40.2		1.52795	3.8535	7.6031	14.9845	27.8712	47.9482	82.4579
40.3		1.527	3.858	7.6111	14.9991	27.9	47.9879	82.5123
40.4		1.5295	3.863	7.6183	15.0129	27.927	48.0269	82.5642
40.5		1.5279	3.8668	7.6254	15.0304	27.956	48.0651	82.6193
40.6		1.5311	3.8698	7.6322	15.0416	27.978	48.1041	82.674
40.7		1.5305	3.8713	7.6366	15.0569	28.0076	48.1428	82.7298
40.8		1.531	3.8718	7.64565	15.0743	28.0356	48.1814	82.7822
40.9		1.5333	3.87685	7.6517	15.0885	28.0628	48.219	82.835
41		1.53545	3.8768	7.6598	15.1034	28.0881	48.2547	82.8909
41.1		1.5364	3.8836	7.66385	15.116	28.1127	48.2878	82.9444
41.2		1.5411	3.88915	7.67105	15.1275	28.1383	48.3244	83.0002
41.3		1.54235	3.89135	7.6761	15.1393	28.1625	48.3612	83.0552
41.4		1.54215	3.8938	7.67995	15.1522	28.1878	48.4027	83.1097
41.5		1.5419	3.89775	7.68455	15.1687	28.2146	48.4455	83.1618
41.6		1.54285	3.90275	7.69075	15.1857	28.2396	48.4824	83.2137
41.7		1.54415	3.90785	7.70115	15.2014	28.2595	48.5233	83.27
41.8		1.54685	3.91125	7.7071	15.2163	28.2833	48.5599	83.3265
41.9		1.54965	3.917	7.7118	15.2318	28.3083	48.5977	83.3801
42		1.5511	3.9188	7.7198	15.2486	28.3376	48.6343	83.4403
42.1		1.5485	3.9219	7.7273	15.2659	28.3616	48.6738	83.5003
42.2		1.5457	3.9273	7.7379	15.2788	28.388	48.7128	83.5523
42.3		1.5505	3.9288	7.7453	15.2932	28.4169	48.7534	83.6069
42.4		1.5507	3.9344	7.74825	15.3095	28.4371	48.7974	83.6627
42.5		1.5519	3.93725	7.7545	15.329	28.4602	48.8364	83.7153
42.6		1.55325	3.9363	7.7609	15.3443	28.4831	48.8785	83.7666
42.7		1.5516	3.9385	7.76355	15.3581	28.5098	48.9149	83.8151
42.8		1.5535	3.94005	7.77055	15.3745	28.5355	48.9506	83.8649
42.9		1.55255	3.94415	7.77735	15.3865	28.5592	48.986	83.9191
43		1.55395	3.94445	7.78295	15.3979	28.5789	49.0217	83.9702
43.1		1.55445	3.94615	7.7878	15.4093	28.6028	49.0602	84.0171
43.2		1.55295	3.9466	7.79065	15.4225	28.631	49.0973	84.0704
43.3		1.5497	3.95005	7.7983	15.4393	28.6559	49.1366	84.1191
43.4		1.54945	3.9502	7.8044	15.4542	28.6828	49.1767	84.1669
43.5		1.5503	3.9489	7.8111	15.4701	28.7074	49.2148	84.2147
43.6		1.5496	3.9527	7.8183	15.4873	28.731	49.2524	84.2657
43.7		1.5532	3.9564	7.8249	15.5044	28.752	49.2904	84.3179
43.8		1.5546	3.9592	7.83125	15.5187	28.7731	49.3296	84.3631
43.9		1.5535	3.96015	7.835	15.5337	28.7971	49.3681	84.4101
44		1.55265	3.962	7.84335	15.5489	28.8208	49.4038	84.4586
44.1		1.5524	3.96835	7.8473	15.56	28.8432	49.4405	84.5065
44.2		1.55745	3.9725	7.84805	15.5721	28.867	49.4783	84.5601
44.3		1.5608	3.97215	7.85415	15.584	28.892	49.5155	84.606
44.4		1.56345	3.97695	7.8608	15.6006	28.9181	49.5547	84.6533
44.5		1.56655	3.9834	7.87015	15.6197	28.9421	49.5895	84.7031
44.6		1.5713	3.98985	7.87515	15.6321	28.9677	49.6254	84.7502
44.7		1.57775	3.99385	7.8828	15.6461	28.9918	49.6581	84.8
44.8		1.57925	3.9988	7.88745	15.6576	29.0132	49.6919	84.8497
44.9		1.5842	4.00165	7.89225	15.6672	29.0406	49.7247	84.8981
45		1.58565	4.00225	7.8987	15.6816	29.0647	49.762	84.9471
45.1		1.58325	4.0057	7.90515	15.6952	29.0886	49.795	84.9947
45.2		1.586	4.00565	7.911	15.7087	29.116	49.831	85.0436
45.3		1.58385	4.0095	7.9172	15.7222	29.1443	49.8679	85.0978
45.4		1.5842	4.0107	7.9221	15.7344	29.1674	49.9035	85.1509
45.5		1.5831	4.0149	7.9309	15.7488	29.1889	49.9403	85.2004
45.6		1.5813	4.0176	7.9376	15.7613	29.2141	49.9773	85.2553
45.7		1.5821	4.0195	7.9426	15.7777	29.234	50.0179	85.3052
45.8		1.581	4.0242	7.9478	15.7948	29.2584	50.0533	85.3537
45.9		1.5816	4.0255	7.95755	15.8125	29.2839	50.0913	85.405
46		1.5802	4.02845	7.965	15.8266	29.307	50.129	85.4569
46.1		1.58075	4.0325	7.9721	15.8428	29.3336	50.1657	85.5051
46.2		1.5815	4.0374	7.97905	15.8601	29.3576	50.1995	85.5556
46.3		1.5846	4.03905	7.9877	15.8791	29.382	50.232	85.6037
46.4		1.58765	4.0436	7.9956	15.896	29.4001	50.2658	85.6492
46.5		1.59	4.0479	8.00325	15.907	29.4242	50.3029	85.6991
46.6		1.5907	4.05025	8.00615	15.9174	29.4466	50.3426	85.7444
46.7		1.58885	4.05475	8.0124	15.9342	29.4747	50.3796	85.794
46.8		1.59205	4.0575	8.0225	15.9499	29.4975	50.4165	85.8459
46.9		1.597	4.0629	8.02735	15.9629	29.5217	50.4575	85.8959
47		1.5993	4.06415	8.02955	15.975	29.5456	50.4977	85.946
47.1		1.59655	4.06675	8.0348	15.9881	29.5704	50.5353	85.9971
47.2		1.59785	4.0688	8.0442	16.0046	29.5947	50.5665	86.0441
47.3		1.5984	4.0728	8.05245	16.0236	29.6195	50.596	86.0928
47.4		1.5978	4.07625	8.0594	16.0385	29.6436	50.6307	86.1431
47.5		1.59975	4.0779	8.0656	16.0556	29.6702	50.6664	86.1914
47.6		1.5999	4.08	8.07355	16.0668	29.6952	50.7036	86.2403
47.7		1.6004	4.08415	8.07955	16.0802	29.7189	50.7407	86.2876
47.8		1.60155	4.08595	8.08235	16.0902	29.7428	50.7728	86.3383
47.9		1.60095	4.08875	8.088	16.1023	29.7668	50.8083	86.392
48		1.59855	4.0893	8.0935	16.113	29.7933	50.844	86.4433
48.1		1.5987	4.0932	8.09985	16.1299	29.814	50.8807	86.4946
48.2		1.6022	4.09485	8.10595	16.1436	29.8387	50.9159	86.5392
48.3		1.60755	4.09865	8.1079	16.1523	29.8665	50.9495	86.5906
48.4		1.60555	4.1001	8.1178	16.1652	29.89	50.9835	86.6423
48.5		1.6026	4.1001	8.1256	16.1764	29.9152	51.0157	86.6945
48.6		1.6019	4.1032	8.13315	16.1891	29.9406	51.0508	86.7463
48.7		1.6018	4.11045	8.1398	16.2052	29.965	51.084	86.7986
48.8		1.60405	4.1123	8.151	16.2219	29.9839	51.1196	86.8499
48.9		1.6039	4.1184	8.15765	16.2337	30.0099	51.1551	86.8991
49		1.608	4.12385	8.16495	16.251	30.0377	51.1909	86.9482
49.1		1.60725	4.13125	8.1736	16.2678	30.0645	51.2269	86.9966
49.2		1.60695	4.1346	8.18375	16.2821	30.0896	51.2634	87.0474
49.3		1.6102	4.14125	8.18925	16.2955	30.1106	51.3002	87.0906
49.4		1.61385	4.14575	8.1957	16.3084	30.1379	51.3338	87.1345
49.5		1.61335	4.15	8.20505	16.3191	30.1608	51.3679	87.1834
49.6		1.6099	4.15655	8.20835	16.3316	30.183	51.4038	87.2278
49.7		1.61195	4.15875	8.2127	16.3385	30.2054	51.438	87.2755
49.8		1.60935	4.1594	8.2166	16.3541	30.2304	51.4727	87.3228
49.9		1.6051	4.1624	8.21905	16.3666	30.2565	51.5056	87.372
50		1.6027	4.16225	8.2272	16.38	30.2817	51.539	87.4153
50.1		1.60245	4.1633	8.2315	16.395	30.3055	51.5746	87.4574
50.2		1.6027	4.1655	8.242	16.4112	30.3302	51.6121	87.4962
50.3		1.5996	4.1684	8.2535	16.4236	30.3552	51.6428	87.5378
50.4		1.6006	4.1752	8.26025	16.4345	30.3769	51.6769	87.5806
50.5		1.5994	4.17735	8.26645	16.4429	30.4023	51.7107	87.6234
50.6		1.59615	4.17805	8.26925	16.455	30.4275	51.747	87.6659
50.7		1.59435	4.18055	8.27355	16.4676	30.4488	51.7856	87.7156
50.8		1.59225	4.18205	8.2824	16.4776	30.4729	51.8258	87.7642
50.9		1.59165	4.1817	8.29005	16.491	30.4994	51.8627	87.8071
51		1.5912	4.18355	8.2984	16.5102	30.5204	51.8974	87.8506
51.1		1.58945	4.1886	8.3019	16.5238	30.5501	51.9289	87.8943
51.2		1.5921	4.1949	8.30835	16.5376	30.5726	51.9639	87.94
51.3		1.5929	4.20035	8.31345	16.5517	30.5987	51.9993	87.9873
51.4		1.59455	4.20365	8.32175	16.566	30.622	52.0302	88.0324
51.5		1.59265	4.20825	8.32985	16.5779	30.6482	52.0638	88.0775
51.6		1.59365	4.20985	8.33665	16.5921	30.6731	52.1021	88.1286
51.7		1.59415	4.21175	8.3431	16.606	30.6964	52.1341	88.1754
51.8		1.59485	4.2121	8.3516	16.6205	30.7222	52.1656	88.221
51.9		1.5943	4.212	8.3621	16.6336	30.7449	52.2001	88.2651
52		1.5971	4.2176	8.3685	16.6494	30.767	52.2357	88.3055
52.1		1.6002	4.2216	8.3754	16.6645	30.7938	52.2721	88.3469
52.2		1.6008	4.2206	8.38335	16.6806	30.8159	52.3096	88.3935
52.3		1.6017	4.22465	8.39	16.6962	30.8401	52.3448	88.4379
52.4		1.60225	4.2262	8.39745	16.7081	30.8651	52.3779	88.481
52.5		1.6024	4.22865	8.40445	16.7207	30.8918	52.4109	88.5266
52.6		1.60135	4.23105	8.4099	16.736	30.9137	52.443	88.5735
52.7		1.60295	4.233	8.41625	16.7507	30.939	52.4755	88.6216
52.8		1.6055	4.23405	8.42265	16.7647	30.9644	52.5112	88.6693
52.9		1.60515	4.23715	8.4291	16.7822	30.9886	52.5438	88.7139
53		1.60465	4.2418	8.44015	16.7963	31.0116	52.5767	88.7558
53.1		1.6055	4.24735	8.44895	16.8083	31.031	52.6045	88.7994
53.2		1.60645	4.25235	8.4556	16.8193	31.0544	52.6353	88.8445
53.3		1.60555	4.2521	8.4598	16.8305	31.0743	52.6711	88.8913
53.4		1.6011	4.2529	8.4635	16.8413	31.0925	52.7055	88.9408
53.5		1.6037	4.2541	8.4691	16.8566	31.1183	52.7395	88.9876
53.6		1.6009	4.2577	8.4749	16.8694	31.1426	52.7721	89.0305
53.7		1.6022	4.2619	8.4829	16.8846	31.1663	52.8031	89.078
53.8		1.6018	4.2651	8.4929	16.8978	31.1897	52.8389	89.1258
53.9		1.5985	4.2699	8.50185	16.9137	31.2126	52.8744	89.1659
54		1.6005	4.27255	8.50995	16.9294	31.2351	52.9041	89.2121
54.1		1.60365	4.27855	8.52005	16.9463	31.2574	52.9368	89.2627
54.2		1.60485	4.28115	8.5277	16.9602	31.2833	52.9743	89.3073
54.3		1.60545	4.2851	8.5339	16.9716	31.3093	53.0067	89.357
54.4		1.6054	4.2865	8.54225	16.9872	31.3319	53.0455	89.4036
54.5		1.607	4.28995	8.5449	16.9993	31.3572	53.0808	89.4532
54.6		1.61075	4.2946	8.55285	17.0118	31.3802	53.1161	89.5
54.7		1.6104	4.30015	8.5589	17.0256	31.4052	53.1464	89.5484
54.8		1.60995	4.3034	8.565	17.0418	31.4277	53.1813	89.5924
54.9		1.6118	4.3073	8.56975	17.057	31.4538	53.2123	89.6364
55		1.6146	4.30795	8.5779	17.0748	31.4778	53.2466	89.6814
55.1		1.61415	4.312	8.583	17.0884	31.5024	53.2808	89.7296
55.2		1.6156	4.3117	8.58775	17.1005	31.5255	53.3201	89.774
55.3		1.6158	4.31535	8.5934	17.1157	31.5547	53.3502	89.8153
55.4		1.61465	4.3184	8.60605	17.1351	31.5807	53.3813	89.8557
55.5		1.6135	4.32435	8.61235	17.1508	31.6009	53.4144	89.8999
55.6		1.61765	4.32475	8.61705	17.1659	31.6209	53.4488	89.9446
55.7		1.62165	4.32595	8.62315	17.1769	31.6462	53.4852	89.9891
55.8		1.62215	4.32745	8.6327	17.1938	31.672	53.5195	90.0315
55.9		1.62145	4.3338	8.6425	17.2081	31.695	53.5529	90.0732
56		1.6281	4.3382	8.6538	17.2224	31.7176	53.5906	90.1122
56.1		1.6317	4.3432	8.6609	17.2353	31.7439	53.6244	90.1513
56.2		1.6313	4.3496	8.6725	17.2524	31.7655	53.655	90.1935
56.3		1.6333	4.3566	8.67795	17.2654	31.7834	53.6906	90.2391
56.4		1.6385	4.35985	8.68325	17.2772	31.8041	53.7262	90.279
56.5		1.63945	4.35765	8.68915	17.2904	31.8279	53.7604	90.3228
56.6		1.63675	4.36265	8.69615	17.307	31.8502	53.7968	90.3682
56.7		1.63835	4.36605	8.7057	17.3209	31.8768	53.8299	90.4111
56.8		1.64045	4.3674	8.7145	17.3383	31.901	53.8604	90.4518
56.9		1.6416	4.3722	8.71855	17.3512	31.9219	53.8938	90.4958
57		1.6444	4.37615	8.7229	17.3624	31.9472	53.926	90.5362
57.1		1.64375	4.38	8.7282	17.3745	31.9733	53.9584	90.5773
57.2		1.6424	4.3821	8.7392	17.3909	31.9953	53.9923	90.6186
57.3		1.6447	4.3819	8.74505	17.4052	32.0189	54.0279	90.6572
57.4		1.6469	4.38625	8.7517	17.4198	32.0406	54.0593	90.6992
57.5		1.65055	4.3906	8.75565	17.4368	32.0648	54.091	90.743
57.6		1.6541	4.39525	8.7584	17.4525	32.0886	54.1241	90.7805
57.7		1.65765	4.399	8.7634	17.465	32.1131	54.1535	90.8153
57.8		1.6591	4.4007	8.77405	17.4836	32.1331	54.184	90.8551
57.9		1.66	4.40895	8.7792	17.4926	32.155	54.2146	90.8982
58		1.66635	4.4129	8.7816	17.5022	32.1809	54.2432	90.9405
58.1		1.6651	4.4127	8.7901	17.5127	32.2047	54.2733	90.983
58.2		1.6623	4.4194	8.79575	17.5205	32.2268	54.3063	91.0259
58.3		1.6653	4.42475	8.8028	17.5336	32.2527	54.3373	91.0684
58.4		1.66655	4.4295	8.81	17.5474	32.2755	54.3686	91.1086
58.5		1.6688	4.4321	8.8147	17.5613	32.2954	54.3986	91.1497
58.6		1.6695	4.4351	8.82415	17.5717	32.3119	54.4297	91.1926
58.7		1.6706	4.43755	8.82935	17.5783	32.3345	54.463	91.2306
58.8		1.67255	4.44065	8.8366	17.5912	32.3572	54.4939	91.2694
58.9		1.67295	4.4454	8.84215	17.6067	32.3756	54.5254	91.3044
59		1.6748	4.44825	8.84345	17.6188	32.3961	54.5552	91.3433
59.1		1.67445	4.44685	8.84615	17.634	32.4156	54.5852	91.3863
59.2		1.67165	4.44635	8.8497	17.6481	32.443	54.6207	91.4275
59.3		1.67465	4.4473	8.85465	17.6604	32.4672	54.6488	91.4689
59.4		1.6708	4.45125	8.8611	17.6746	32.4933	54.6794	91.5116
59.5		1.67335	4.4573	8.8648	17.6846	32.5167	54.7112	91.5499
59.6		1.6738	4.4596	8.87015	17.6963	32.5408	54.7389	91.5882
59.7		1.6772	4.46475	8.87625	17.7098	32.563	54.7716	91.6273
59.8		1.68045	4.46855	8.8805	17.7211	32.5853	54.8057	91.6666
59.9		1.68195	4.4697	8.88375	17.7324	32.611	54.8352	91.7084
60		1.684	4.47195	8.88895	17.7451	32.6359	54.8634	91.7531
60.1		1.68435	4.47775	8.89365	17.7574	32.6604	54.8977	91.7937
60.2		1.68335	4.47905	8.89995	17.767	32.6846	54.9305	91.8329
60.3		1.68315	4.48215	8.9031	17.776	32.7066	54.9614	91.8732
60.4		1.68515	4.4836	8.9102	17.7908	32.7298	54.9947	91.9138
60.5		1.6839	4.4853	8.9152	17.805	32.7537	55.0234	91.9542
60.6		1.6822	4.4876	8.91845	17.8205	32.7756	55.0537	91.9965
60.7		1.6854	4.48925	8.9237	17.836	32.8003	55.0841	92.0384
60.8		1.68805	4.4886	8.9285	17.8462	32.8207	55.1169	92.0791
60.9		1.6876	4.4895	8.9357	17.8562	32.845	55.1455	92.1219
61		1.6877	4.4919	8.9424	17.8672	32.8667	55.1766	92.1607
61.1		1.6899	4.4945	8.94645	17.8775	32.8857	55.2083	92.1963
61.2		1.6902	4.49535	8.95315	17.887	32.9067	55.2378	92.2326
61.3		1.68765	4.49425	8.9588	17.8996	32.9273	55.2645	92.2721
61.4		1.68515	4.4949	8.96525	17.9087	32.9429	55.293	92.3146
61.5		1.6853	4.49665	8.96805	17.9165	32.9623	55.3215	92.3567
61.6		1.68525	4.49765	8.9736	17.9289	32.9875	55.3523	92.3931
61.7		1.68405	4.5032	8.9793	17.9423	33.0152	55.3805	92.4319
61.8		1.6821	4.5088	8.98635	17.96	33.0344	55.4096	92.4725
61.9		1.6852	4.51585	8.99145	17.9704	33.0539	55.4393	92.5141
62		1.68805	4.51595	8.99545	17.9835	33.0761	55.4678	92.5522
62.1		1.68595	4.51595	9.00015	17.999	33.0962	55.4998	92.5905
62.2		1.68685	4.51685	9.0086	18.0112	33.1165	55.5267	92.6343
62.3		1.69065	4.5215	9.01215	18.0233	33.1371	55.5603	92.6754
62.4		1.6924	4.52195	9.01705	18.0353	33.1642	55.5875	92.7112
62.5		1.69115	4.52445	9.0248	18.0514	33.1849	55.6162	92.7495
62.6		1.68695	4.5311	9.0321	18.0659	33.2074	55.643	92.7874
62.7		1.6938	4.5331	9.03755	18.0766	33.2315	55.6685	92.8247
62.8		1.6963	4.53585	9.04395	18.0902	33.2495	55.6986	92.8648
62.9		1.69715	4.54005	9.0457	18.102	33.2672	55.7292	92.8986
63		1.69795	4.5398	9.04925	18.1127	33.291	55.7567	92.9368
63.1		1.6964	4.54025	9.05445	18.128	33.3117	55.7861	92.9745
63.2		1.69635	4.54175	9.05795	18.1393	33.332	55.8153	93.0106
63.3		1.69735	4.54395	9.0634	18.1503	33.3526	55.8462	93.0431
63.4		1.69505	4.547	9.0682	18.1611	33.3754	55.8723	93.0809
63.5		1.6936	4.5486	9.0767	18.1713	33.3932	55.9028	93.1213
63.6		1.6911	4.5497	9.08425	18.1794	33.4172	55.9352	93.1605
63.7		1.6914	4.54965	9.0905	18.1886	33.4386	55.9637	93.202
63.8		1.69135	4.55	9.0974	18.2024	33.4579	55.996	93.2435
63.9		1.6917	4.5558	9.09765	18.2121	33.4786	56.0274	93.2803
64		1.6931	4.55245	9.1037	18.2311	33.499	56.0566	93.3182
64.1		1.68815	4.5532	9.11185	18.2454	33.5139	56.0893	93.3553
64.2		1.6897	4.55765	9.11185	18.2555	33.5346	56.1205	93.3929
64.3		1.69195	4.55905	9.1154	18.2667	33.5544	56.1485	93.4362
64.4		1.69565	4.5613	9.12045	18.2771	33.5735	56.1781	93.477
64.5		1.6948	4.56645	9.12845	18.289	33.597	56.2075	93.5167
64.6		1.69585	4.57175	9.1342	18.3002	33.6196	56.238	93.557
64.7		1.69735	4.5751	9.1387	18.3153	33.6477	56.2697	93.5972
64.8		1.6954	4.5796	9.1468	18.3324	33.6692	56.3007	93.637
64.9		1.6919	4.5843	9.15155	18.3466	33.6937	56.3307	93.6779
65		1.6926	4.58435	9.15905	18.3599	33.716	56.3616	93.7137
65.1		1.69505	4.59135	9.1679	18.3718	33.735	56.3937	93.7513
65.2		1.69695	4.5958	9.17345	18.382	33.7598	56.4281	93.7913
65.3		1.6981	4.59915	9.1793	18.3947	33.7817	56.4583	93.8286
65.4		1.69515	4.6028	9.1861	18.4079	33.8038	56.4884	93.8668
65.5		1.6993	4.6068	9.19335	18.422	33.8229	56.5154	93.9028
65.6		1.6981	4.60665	9.19885	18.4375	33.8407	56.5435	93.9429
65.7		1.69775	4.61165	9.2057	18.447	33.8603	56.573	93.9837
65.8		1.69855	4.6127	9.2135	18.4607	33.8827	56.5985	94.0212
65.9		1.6966	4.615	9.2223	18.4745	33.9039	56.6279	94.0618
66		1.697	4.6179	9.2307	18.4868	33.9236	56.658	94.0987
66.1		1.6966	4.6204	9.23795	18.4996	33.9429	56.6885	94.1375
66.2		1.6969	4.62015	9.2458	18.5153	33.965	56.7202	94.1732
66.3		1.69765	4.6228	9.2496	18.5285	33.9894	56.749	94.2125
66.4		1.6983	4.6249	9.2582	18.5425	34.0103	56.7782	94.2543
66.5		1.6963	4.6307	9.2631	18.5537	34.0325	56.8079	94.2934
66.6		1.6996	4.6351	9.27275	18.5649	34.0541	56.8363	94.3337
66.7		1.7014	4.63985	9.2812	18.5772	34.0706	56.8656	94.3699
66.8		1.70085	4.6447	9.2848	18.5861	34.0862	56.8948	94.4065
66.9		1.7017	4.6474	9.2936	18.601	34.1061	56.9258	94.4465
67		1.7038	4.6503	9.29985	18.6112	34.1241	56.9578	94.4866
67.1		1.7008	4.65365	9.30785	18.6245	34.1449	56.9887	94.5245
67.2		1.69775	4.65935	9.3135	18.6379	34.1676	57.0152	94.5612
67.3		1.69515	4.6645	9.31605	18.6508	34.1842	57.0446	94.5983
67.4		1.6986	4.67225	9.31825	18.6607	34.2057	57.077	94.6327
67.5		1.70115	4.67575	9.32195	18.6724	34.23	57.1093	94.6647
67.6		1.70135	4.67725	9.32485	18.6877	34.2538	57.1383	94.6999
67.7		1.70335	4.67675	9.3313	18.6972	34.2745	57.1678	94.7387
67.8		1.70395	4.6793	9.33845	18.7074	34.2951	57.1992	94.7763
67.9		1.7075	4.68115	9.34925	18.7185	34.3164	57.231	94.8121
68		1.70795	4.68525	9.3543	18.7301	34.3385	57.2639	94.8477
68.1		1.71275	4.689	9.36215	18.7429	34.3605	57.2942	94.8817
68.2		1.7157	4.69355	9.36735	18.7574	34.386	57.3176	94.9155
68.3		1.71775	4.69575	9.37245	18.77	34.4066	57.3468	94.946
68.4		1.71615	4.69855	9.37685	18.7807	34.4267	57.3732	94.9796
68.5		1.71605	4.70205	9.38335	18.7957	34.4452	57.4014	95.0134
68.6		1.71385	4.70535	9.3874	18.8061	34.4674	57.4263	95.0513
68.7		1.71545	4.7071	9.39165	18.8153	34.4827	57.4563	95.0877
68.8		1.7116	4.70955	9.3943	18.8253	34.5022	57.4839	95.1242
68.9		1.71205	4.7118	9.4008	18.8377	34.5263	57.5104	95.1568
69		1.7138	4.7154	9.41165	18.8503	34.5525	57.5366	95.196
69.1		1.7163	4.72195	9.4209	18.8627	34.5725	57.572	95.2288
69.2		1.71845	4.7256	9.4292	18.874	34.5951	57.5999	95.2657
69.3		1.7175	4.7299	9.44035	18.8883	34.6151	57.6288	95.3019
69.4		1.7194	4.73505	9.44355	18.9022	34.6361	57.6583	95.3428
69.5		1.72335	4.73675	9.45005	18.9159	34.6566	57.685	95.3852
69.6		1.72185	4.74145	9.45655	18.9284	34.6799	57.7143	95.4234
69.7		1.72065	4.74585	9.46215	18.9428	34.6975	57.7447	95.4603
69.8		1.71995	4.74845	9.47175	18.9563	34.7168	57.7737	95.4961
69.9		1.71665	4.75525	9.47815	18.9668	34.7401	57.7989	95.535
70		1.71725	4.75885	9.48835	18.9802	34.7562	57.8253	95.5736
70.1		1.71695	4.76485	9.4928	18.9867	34.7783	57.8538	95.6131
70.2		1.71755	4.7676	9.49725	18.9999	34.8009	57.8846	95.6516
70.3		1.717	4.76865	9.50725	19.0118	34.8224	57.91	95.6878
70.4		1.71515	4.77075	9.51535	19.0273	34.8438	57.9376	95.7217
70.5		1.71185	4.77565	9.5216	19.0423	34.864	57.9651	95.7549
70.6		1.71365	4.7783	9.5271	19.0544	34.8856	57.9904	95.7884
70.7		1.7152	4.7819	9.53325	19.0688	34.9029	58.0196	95.827
70.8		1.7144	4.78435	9.53925	19.0806	34.9228	58.0491	95.8589
70.9		1.71505	4.78655	9.5436	19.091	34.9461	58.0774	95.8941
71		1.71605	4.7904	9.5489	19.1013	34.9648	58.107	95.9266
71.1		1.7149	4.7969	9.55335	19.1124	34.9877	58.137	95.9609
71.2		1.712	4.79555	9.55925	19.1227	35.0044	58.1669	95.9914
71.3		1.70985	4.79935	9.56675	19.1365	35.0239	58.1919	96.0237
71.4		1.70825	4.80515	9.57585	19.1488	35.044	58.2176	96.0555
71.5		1.70865	4.80895	9.5812	19.1613	35.0611	58.2474	96.0842
71.6		1.70905	4.8126	9.58705	19.1697	35.0805	58.2747	96.1184
71.7		1.7102	4.81425	9.5961	19.1798	35.0975	58.3064	96.1583
71.8		1.70785	4.8184	9.6005	19.1911	35.1154	58.3381	96.197
71.9		1.7061	4.8221	9.6095	19.205	35.1352	58.37	96.2341
72		1.7061	4.8254	9.6162	19.2164	35.1557	58.3994	96.2701
72.1		1.7073	4.8304	9.6206	19.2284	35.1766	58.4304	96.3034
72.2		1.7089	4.8326	9.6242	19.2395	35.2005	58.4557	96.3351
72.3		1.7095	4.8375	9.6315	19.2504	35.2199	58.4795	96.3725
72.4		1.7102	4.8443	9.6364	19.2633	35.2378	58.5056	96.41
72.5		1.7133	4.8495	9.64355	19.2752	35.2567	58.5344	96.4479
72.6		1.7129	4.84955	9.6488	19.287	35.2771	58.5612	96.48
72.7		1.70875	4.8506	9.65635	19.3031	35.2945	58.5892	96.5172
72.8		1.7104	4.85585	9.6634	19.3153	35.3158	58.6155	96.5528
72.9		1.71315	4.8572	9.67145	19.3292	35.338	58.6431	96.5907
73		1.7128	4.86095	9.6745	19.3425	35.3577	58.6695	96.6294
73.1		1.71155	4.8656	9.67735	19.3555	35.3819	58.6952	96.6684
73.2		1.7156	4.86605	9.68435	19.3686	35.4029	58.7228	96.7083
73.3		1.71785	4.86925	9.69055	19.3817	35.4233	58.7556	96.7456
73.4		1.72205	4.87145	9.70175	19.3937	35.4452	58.7838	96.7791
73.5		1.72135	4.87455	9.7126	19.4105	35.4667	58.8122	96.8126
73.6		1.72315	4.878	9.72225	19.4228	35.4868	58.8415	96.8516
73.7		1.7265	4.88025	9.73315	19.4357	35.5065	58.8693	96.8859
73.8		1.72405	4.88605	9.7397	19.4491	35.5261	58.9007	96.9209
73.9		1.72635	4.8902	9.7448	19.4609	35.5458	58.9312	96.9516
74		1.7281	4.8932	9.74815	19.4705	35.5656	58.9581	96.9857
74.1		1.7264	4.89495	9.75455	19.4839	35.5845	58.9815	97.0194
74.2		1.72375	4.89865	9.7596	19.496	35.6035	59.0066	97.0579
74.3		1.72335	4.8999	9.76855	19.5056	35.6228	59.0346	97.0944
74.4		1.7238	4.90465	9.77145	19.5125	35.6411	59.0616	97.1287
74.5		1.72495	4.90375	9.77815	19.526	35.6627	59.0896	97.163
74.6		1.72305	4.90445	9.78215	19.5385	35.6824	59.1161	97.2001
74.7		1.72395	4.90635	9.7902	19.5536	35.699	59.1464	97.2348
74.8		1.72625	4.9103	9.79845	19.5673	35.7205	59.1721	97.2696
74.9		1.7297	4.91205	9.80525	19.5807	35.7387	59.1989	97.3052
75		1.72975	4.91655	9.80855	19.5925	35.759	59.2246	97.3406
75.1		1.73095	4.91625	9.8139	19.6019	35.7773	59.2558	97.3708
75.2		1.72915	4.9162	9.81855	19.6118	35.7969	59.2829	97.4051
75.3		1.7301	4.91935	9.824	19.6228	35.8133	59.315	97.4393
75.4		1.73125	4.9211	9.8282	19.6322	35.835	59.343	97.4736
75.5		1.7317	4.9229	9.8366	19.6434	35.8526	59.3692	97.5105
75.6		1.731	4.927	9.84355	19.6563	35.8711	59.3951	97.5431
75.7		1.7304	4.92985	9.8485	19.6692	35.8893	59.4234	97.5793
75.8		1.73175	4.9343	9.8522	19.6823	35.9125	59.4483	97.6137
75.9		1.7337	4.9359	9.8558	19.6956	35.9325	59.4735	97.6473
76		1.734	4.9391	9.86285	19.7071	35.9523	59.5041	97.6847
76.1		1.734	4.94035	9.8688	19.7178	35.9736	59.5322	97.7211
76.2		1.73645	4.9427	9.8781	19.7323	35.9926	59.5561	97.7525
76.3		1.7387	4.9456	9.8854	19.7437	36.0119	59.5805	97.7829
76.4		1.7367	4.9503	9.88965	19.756	36.0322	59.6081	97.8166
76.5		1.7376	4.95305	9.89725	19.7656	36.0537	59.6345	97.8499
76.6		1.73605	4.95275	9.90345	19.7762	36.0727	59.6611	97.8783
76.7		1.73615	4.95335	9.90505	19.7877	36.0928	59.6889	97.9101
76.8		1.73425	4.95415	9.91	19.7988	36.113	59.7116	97.943
76.9		1.73305	4.9579	9.91485	19.808	36.1304	59.7364	97.9769
77		1.7344	4.95895	9.92075	19.821	36.1517	59.7622	98.0107
77.1		1.73565	4.95985	9.92675	19.8339	36.173	59.792	98.0473
77.2		1.73765	4.96265	9.9342	19.8451	36.1908	59.8203	98.0847
77.3		1.73795	4.9677	9.93995	19.8572	36.2109	59.8478	98.1232
77.4		1.7411	4.97115	9.94405	19.8703	36.2292	59.8754	98.1579
77.5		1.74235	4.97495	9.94765	19.8842	36.2491	59.9034	98.1971
77.6		1.74775	4.97795	9.95605	19.8966	36.2719	59.9326	98.231
77.7		1.74775	4.97955	9.96315	19.9082	36.2923	59.9623	98.2649
77.8		1.75045	4.98605	9.96805	19.9242	36.3121	59.9884	98.2938
77.9		1.75205	4.98735	9.97595	19.9399	36.3317	60.0118	98.3285
78		1.75565	4.98915	9.97605	19.9486	36.3473	60.0378	98.3645
78.1		1.75585	4.99285	9.97925	19.9591	36.3688	60.0641	98.3957
78.2		1.75275	4.99165	9.9879	19.9704	36.3883	60.0867	98.4324
78.3		1.75025	4.994	9.9946	19.9823	36.4021	60.1184	98.4656
78.4		1.7484	4.9965	9.99735	19.9933	36.4223	60.1497	98.4947
78.5		1.7521	4.99405	10.003	20.0073	36.4413	60.1745	98.5228
78.6		1.75045	4.9959	10.0074	20.0209	36.4596	60.1987	98.5596
78.7		1.7505	4.9986	10.0123	20.0328	36.479	60.2258	98.5934
78.8		1.7524	4.99845	10.0158	20.0418	36.4962	60.2528	98.624
78.9		1.75015	4.9995	10.0219	20.0536	36.5155	60.2766	98.6554
79		1.7488	5.0029	10.0284	20.0674	36.531	60.3041	98.6824
79.1		1.7495	5.00565	10.0361	20.0732	36.5473	60.33	98.7111
79.2		1.75405	5.0055	10.0427	20.0829	36.5639	60.3544	98.7413
79.3		1.7505	5.0086	10.0464	20.0919	36.582	60.3814	98.7743
79.4		1.7481	5.0109	10.0499	20.1004	36.6008	60.4072	98.8081
79.5		1.7466	5.01225	10.0504	20.112	36.6189	60.4374	98.842
79.6		1.74485	5.0135	10.054	20.1218	36.6368	60.4629	98.8777
79.7		1.7428	5.0171	10.0592	20.135	36.656	60.4894	98.9095
79.8		1.7401	5.02095	10.064	20.1444	36.6753	60.5175	98.939
79.9		1.74315	5.025	10.0694	20.1584	36.6921	60.542	98.971
80		1.7415	5.02885	10.074	20.1717	36.7111	60.5668	99.0078
80.1		1.74175	5.0306	10.0785	20.1825	36.7299	60.5951	99.0422
80.2		1.7443	5.034	10.0853	20.1926	36.7497	60.6233	99.0722
80.3		1.7475	5.03775	10.0916	20.2021	36.7691	60.649	99.1
80.4		1.74755	5.0443	10.0928	20.2132	36.7864	60.6752	99.1315
80.5		1.7473	5.0472	10.0973	20.2265	36.808	60.6999	99.1632
80.6		1.7472	5.0498	10.1029	20.2355	36.8255	60.72	99.1944
80.7		1.7489	5.0524	10.1079	20.2485	36.8457	60.745	99.2248
80.8		1.75	5.0567	10.1122	20.2587	36.865	60.7696	99.2559
80.9		1.7506	5.06115	10.1146	20.2704	36.8818	60.7959	99.2834
81		1.75005	5.06475	10.1208	20.2817	36.8994	60.8218	99.3133
81.1		1.75055	5.06685	10.1267	20.2913	36.9156	60.8502	99.3455
81.2		1.74755	5.07315	10.1304	20.3032	36.9361	60.8758	99.3803
81.3		1.74645	5.07755	10.1369	20.3203	36.9565	60.9035	99.4147
81.4		1.74485	5.08515	10.141	20.3347	36.9742	60.9311	99.4507
81.5		1.74705	5.08725	10.1453	20.349	36.995	60.9564	99.4829
81.6		1.74635	5.08825	10.1516	20.3634	37.0144	60.9785	99.5195
81.7		1.74535	5.09485	10.156	20.371	37.0349	61.0051	99.5518
81.8		1.75185	5.09585	10.1636	20.3815	37.0555	61.0296	99.5879
81.9		1.75585	5.09765	10.1726	20.3912	37.0747	61.057	99.622
82		1.75665	5.10275	10.1771	20.4001	37.094	61.0826	99.6576
82.1		1.76135	5.10295	10.1809	20.4119	37.1109	61.1078	99.6871
82.2		1.76315	5.10555	10.1843	20.4237	37.129	61.1301	99.7211
82.3		1.76375	5.1111	10.184	20.4335	37.1471	61.1594	99.7537
82.4		1.7667	5.11585	10.1862	20.4426	37.1688	61.1866	99.7847
82.5		1.76715	5.11705	10.1927	20.4554	37.1877	61.2129	99.8204
82.6		1.76795	5.12145	10.1978	20.4672	37.2033	61.2374	99.8582
82.7		1.77085	5.127	10.2035	20.4805	37.2223	61.2641	99.8909
82.8		1.7699	5.1307	10.2119	20.4943	37.2382	61.291	99.925
82.9		1.7723	5.1351	10.2183	20.5059	37.2574	61.3153	99.959
83		1.7738	5.137	10.2219	20.5216	37.2761	61.3409	99.9889
83.1		1.773	5.1398	10.2284	20.5315	37.2937	61.3661	100.02
83.2		1.7744	5.14265	10.2341	20.5421	37.311	61.3896	100.047
83.3		1.77765	5.14485	10.2376	20.5548	37.3288	61.4146	100.075
83.4		1.77875	5.1452	10.2408	20.5675	37.3465	61.4409	100.101
83.5		1.7768	5.14465	10.2456	20.5762	37.3663	61.4672	100.129
83.6		1.77945	5.1448	10.2527	20.5852	37.3829	61.4933	100.157
83.7		1.7786	5.1495	10.2557	20.5924	37.3989	61.5153	100.184
83.8		1.7803	5.1496	10.2611	20.6036	37.418	61.5398	100.218
83.9		1.7784	5.14855	10.2652	20.6142	37.4395	61.5657	100.247
84		1.77845	5.15225	10.2691	20.6248	37.4559	61.5947	100.275
84.1		1.77665	5.1562	10.278	20.6367	37.4768	61.6201	100.305
84.2		1.7799	5.1593	10.2837	20.6469	37.4961	61.6469	100.331
84.3		1.7858	5.162	10.2846	20.6597	37.5139	61.6751	100.359
84.4		1.7869	5.165	10.2902	20.6713	37.5367	61.7011	100.39
84.5		1.7873	5.1685	10.2964	20.6825	37.5544	61.727	100.425
84.6		1.7845	5.17515	10.3003	20.6884	37.5705	61.7537	100.457
84.7		1.78455	5.17705	10.3049	20.6966	37.5907	61.7787	100.488
84.8		1.78665	5.1795	10.3114	20.7072	37.6103	61.805	100.52
84.9		1.7878	5.1891	10.3164	20.721	37.6297	61.833	100.55
85		1.7906	5.19355	10.321	20.7343	37.6488	61.8637	100.58
85.1		1.78935	5.19775	10.3254	20.7442	37.6692	61.888	100.61
85.2		1.78875	5.2005	10.3289	20.7597	37.6866	61.9123	100.644
85.3		1.7898	5.20545	10.3326	20.7705	37.7032	61.9381	100.675
85.4		1.79005	5.20745	10.3374	20.7822	37.7214	61.9612	100.704
85.5		1.79225	5.20725	10.3433	20.796	37.7379	61.9886	100.735
85.6		1.79405	5.21045	10.3466	20.8063	37.7565	62.0107	100.767
85.7		1.79635	5.21325	10.3527	20.8188	37.7733	62.0378	100.797
85.8		1.79735	5.21455	10.3557	20.8308	37.7936	62.0645	100.829
85.9		1.80015	5.2195	10.359	20.8441	37.8116	62.0898	100.861
86		1.8015	5.22165	10.3641	20.8517	37.8314	62.1164	100.893
86.1		1.80505	5.2231	10.3688	20.8592	37.8499	62.1431	100.919
86.2		1.8008	5.22335	10.3733	20.8738	37.872	62.1713	100.949
86.3		1.79805	5.22345	10.3766	20.8875	37.8931	62.1947	100.979
86.4		1.79565	5.22525	10.3798	20.9019	37.912	62.2229	101.01
86.5		1.79715	5.2249	10.3851	20.9128	37.9287	62.2526	101.04
86.6		1.797	5.22645	10.3926	20.9242	37.9465	62.2777	101.069
86.7		1.79795	5.23155	10.3989	20.9366	37.9654	62.3037	101.095
86.8		1.79955	5.23375	10.4032	20.9427	37.9806	62.3308	101.119
86.9		1.80415	5.2326	10.4041	20.953	38.0007	62.3544	101.149
87		1.8022	5.23155	10.41	20.9664	38.0178	62.3802	101.18
87.1		1.80145	5.2316	10.4167	20.9778	38.0368	62.41	101.212
87.2		1.8037	5.232	10.4218	20.9874	38.0546	62.437	101.241
87.3		1.8029	5.22885	10.4271	20.999	38.0744	62.4617	101.272
87.4		1.80415	5.23195	10.432	21.0084	38.0914	62.49	101.301
87.5		1.80975	5.2295	10.4367	21.0179	38.1128	62.5164	101.336
87.6		1.81	5.23305	10.4429	21.0283	38.1282	62.5436	101.364
87.7		1.81145	5.2384	10.4456	21.0365	38.1486	62.5685	101.389
87.8		1.8135	5.2383	10.4524	21.051	38.1655	62.5927	101.417
87.9		1.811	5.2431	10.4552	21.0638	38.1828	62.6172	101.447
88		1.8121	5.2445	10.4575	21.0731	38.1983	62.6435	101.475
88.1		1.8102	5.2457	10.4629	21.0836	38.2153	62.6701	101.506
88.2		1.8077	5.2472	10.4679	21.0956	38.2344	62.6996	101.535
88.3		1.8081	5.2498	10.4736	21.1097	38.2571	62.7281	101.567
88.4		1.8074	5.25025	10.4837	21.125	38.2737	62.7521	101.6
88.5		1.80595	5.2524	10.489	21.1372	38.2905	62.778	101.633
88.6		1.8087	5.25495	10.4943	21.1494	38.3072	62.8044	101.664
88.7		1.80825	5.25815	10.4971	21.1625	38.3277	62.8308	101.699
88.8		1.80965	5.2612	10.4999	21.1731	38.3476	62.8589	101.73
88.9		1.8099	5.26225	10.5059	21.1842	38.3708	62.8832	101.76
89		1.80825	5.26535	10.5121	21.1988	38.3913	62.908	101.79
89.1		1.81195	5.2731	10.5171	21.2082	38.4094	62.9301	101.819
89.2		1.8178	5.2782	10.5211	21.2206	38.4269	62.9596	101.851
89.3		1.8189	5.28135	10.5263	21.2329	38.4458	62.988	101.883
89.4		1.81565	5.28175	10.5332	21.2465	38.4671	63.0151	101.917
89.5		1.81625	5.2826	10.5412	21.26	38.488	63.0401	101.945
89.6		1.8186	5.28935	10.5482	21.2732	38.5065	63.0612	101.974
89.7		1.81935	5.2924	10.557	21.2872	38.5265	63.0831	102.008
89.8		1.8189	5.29225	10.5617	21.3024	38.5458	63.1066	102.033
89.9		1.82115	5.29525	10.5647	21.3157	38.5643	63.132	102.06
90		1.82295	5.29745	10.5749	21.3283	38.5808	63.1567	102.089
90.1		1.82475	5.3011	10.5814	21.3413	38.6001	63.1781	102.117
90.2		1.8275	5.3041	10.5851	21.3519	38.6191	63.204	102.145
90.3		1.827	5.30605	10.5912	21.3653	38.6357	63.2306	102.177
90.4		1.82625	5.31155	10.5976	21.375	38.6561	63.2529	102.207
90.5		1.82805	5.31245	10.6044	21.3874	38.6741	63.2764	102.236
90.6		1.83215	5.31295	10.6095	21.3967	38.6921	63.3026	102.262
90.7		1.83445	5.31165	10.6142	21.4079	38.7136	63.3269	102.291
90.8		1.83405	5.3152	10.619	21.4201	38.7289	63.3499	102.319
90.9		1.8345	5.3166	10.6232	21.4322	38.7461	63.3705	102.346
91		1.8357	5.31675	10.6313	21.4434	38.7665	63.3893	102.377
91.1		1.83385	5.3172	10.6364	21.4535	38.7828	63.414	102.412
91.2		1.8332	5.3176	10.6403	21.4641	38.8018	63.4405	102.441
91.3		1.8327	5.31685	10.6471	21.476	38.8251	63.4674	102.469
91.4		1.82945	5.31755	10.6556	21.4891	38.8448	63.4927	102.501
91.5		1.83265	5.32205	10.6629	21.5	38.8618	63.5188	102.533
91.6		1.83385	5.32675	10.6689	21.51	38.882	63.5406	102.56
91.7		1.83215	5.3296	10.6817	21.5236	38.9007	63.5647	102.587
91.8		1.8318	5.3325	10.6875	21.5342	38.9212	63.5849	102.617
91.9		1.8364	5.3338	10.694	21.545	38.9375	63.6078	102.648
92		1.8354	5.33535	10.7025	21.5535	38.9562	63.6352	102.678
92.1		1.83295	5.3353	10.7056	21.5691	38.9719	63.6595	102.706
92.2		1.8312	5.3393	10.7108	21.5853	38.9906	63.684	102.733
92.3		1.834	5.34385	10.716	21.5951	39.0078	63.7071	102.763
92.4		1.83565	5.3485	10.7231	21.603	39.0255	63.7307	102.791
92.5		1.8364	5.35165	10.7314	21.6162	39.0443	63.7531	102.817
92.6		1.83435	5.35595	10.7407	21.6299	39.0658	63.7748	102.848
92.7		1.83445	5.36075	10.7486	21.6434	39.0838	63.8009	102.872
92.8		1.83685	5.3659	10.7538	21.6533	39.1054	63.8259	102.9
92.9		1.8356	5.3694	10.7603	21.6676	39.1259	63.8445	102.928
93		1.8328	5.3754	10.7689	21.6778	39.1399	63.8695	102.955
93.1		1.8363	5.3789	10.7729	21.6864	39.1603	63.8965	102.987
93.2		1.8356	5.3826	10.7807	21.6968	39.1776	63.9206	103.014
93.3		1.8298	5.3881	10.785	21.7081	39.1989	63.9437	103.042
93.4		1.8323	5.3932	10.7927	21.7233	39.2153	63.9682	103.068
93.5		1.8334	5.39795	10.7991	21.7339	39.2334	63.9861	103.092
93.6		1.83105	5.4054	10.8063	21.7436	39.2499	64.004	103.12
93.7		1.8318	5.40645	10.8091	21.752	39.2641	64.0303	103.149
93.8		1.82895	5.4078	10.8138	21.7608	39.2836	64.0547	103.178
93.9		1.8247	5.4091	10.8192	21.7711	39.3025	64.0797	103.206
94		1.821	5.4122	10.8249	21.7793	39.3221	64.1051	103.232
94.1		1.8212	5.4134	10.8315	21.791	39.3415	64.1283	103.262
94.2		1.8238	5.41555	10.8388	21.8039	39.3569	64.1532	103.286
94.3		1.82505	5.41965	10.8453	21.8142	39.3721	64.1782	103.318
94.4		1.82635	5.42315	10.8513	21.8261	39.3856	64.202	103.345
94.5		1.82465	5.42805	10.8535	21.8336	39.4022	64.2261	103.373
94.6		1.82315	5.432	10.8591	21.8443	39.4173	64.2482	103.401
94.7		1.8226	5.4345	10.8628	21.8519	39.437	64.2707	103.43
94.8		1.8248	5.4308	10.8684	21.8607	39.4539	64.2957	103.457
94.9		1.8221	5.4311	10.8748	21.8702	39.4691	64.3171	103.485
95		1.8252	5.4318	10.8777	21.8819	39.4846	64.3411	103.514
95.1		1.8264	5.4337	10.8832	21.8891	39.5048	64.3659	103.539
95.2		1.823	5.43055	10.8899	21.8983	39.5261	64.3909	103.564
95.3		1.81865	5.43135	10.8955	21.9083	39.5423	64.414	103.59
95.4		1.81535	5.43045	10.901	21.919	39.5575	64.4386	103.619
95.5		1.81665	5.4328	10.9057	21.9268	39.5751	64.459	103.646
95.6		1.8163	5.43525	10.9104	21.9376	39.5926	64.4821	103.677
95.7		1.81415	5.4376	10.9166	21.9502	39.612	64.5085	103.706
95.8		1.8162	5.44045	10.9178	21.9615	39.631	64.5316	103.729
95.9		1.81585	5.4446	10.9228	21.9742	39.6464	64.5509	103.758
96		1.8128	5.44955	10.9278	21.9842	39.6633	64.5715	103.785
96.1		1.81485	5.45495	10.9278	21.9915	39.6824	64.5907	103.811
96.2		1.81505	5.454	10.932	22.0012	39.6944	64.6123	103.84
96.3		1.8121	5.45575	10.9339	22.0111	39.7126	64.6334	103.87
96.4		1.81125	5.4547	10.9385	22.0204	39.7327	64.6593	103.899
96.5		1.8091	5.45525	10.9455	22.0307	39.754	64.6828	103.926
96.6		1.80865	5.45835	10.9514	22.041	39.7719	64.7022	103.954
96.7		1.80565	5.4654	10.957	22.0537	39.7884	64.7207	103.984
96.8		1.8073	5.4704	10.9628	22.067	39.8062	64.7467	104.011
96.9		1.8105	5.47115	10.9675	22.0764	39.8273	64.7703	104.04
97		1.81015	5.474	10.9742	22.088	39.8443	64.798	104.07
97.1		1.8086	5.47735	10.9772	22.0951	39.8615	64.8236	104.096
97.2		1.81115	5.47845	10.9823	22.1069	39.8816	64.8467	104.123
97.3		1.81295	5.4822	10.9887	22.1191	39.9	64.872	104.152
97.4		1.8154	5.4876	10.9946	22.1315	39.916	64.8968	104.181
97.5		1.8161	5.4906	10.9985	22.1427	39.934	64.9192	104.21
97.6		1.8179	5.4948	11.001	22.1537	39.9498	64.9401	104.236
97.7		1.8159	5.4967	11.0051	22.1654	39.9597	64.9679	104.262
97.8		1.815	5.4959	11.0083	22.1745	39.9771	64.9913	104.293
97.9		1.8158	5.4996	11.015	22.1848	39.9942	65.0159	104.322
98		1.8137	5.50535	11.0203	22.1973	40.0108	65.0382	104.352
98.1		1.81575	5.5076	11.0217	22.2099	40.0308	65.0616	104.382
98.2		1.8151	5.511	11.0289	22.2173	40.0522	65.0853	104.412
98.3		1.8129	5.51285	11.0368	22.2268	40.0659	65.1109	104.443
98.4		1.81235	5.5155	11.0441	22.2363	40.0787	65.1336	104.472
98.5		1.8091	5.5195	11.0489	22.25	40.0933	65.1578	104.5
98.6		1.8111	5.5218	11.0531	22.2589	40.1134	65.1774	104.528
98.7		1.8142	5.52465	11.0578	22.2687	40.1318	65.1987	104.552
98.8		1.81565	5.5243	11.0595	22.2772	40.1449	65.2198	104.585
98.9		1.8148	5.5232	11.0649	22.2869	40.1573	65.2435	104.612
99		1.8139	5.52515	11.0701	22.297	40.1734	65.2714	104.642
99.1		1.81425	5.5257	11.0748	22.3082	40.1954	65.2963	104.672
99.2		1.812	5.5302	11.0827	22.3215	40.2143	65.3183	104.699
99.3		1.815	5.53455	11.0844	22.3353	40.2309	65.3439	104.732
99.4		1.81985	5.53865	11.091	22.3509	40.2462	65.3652	104.758
99.5		1.82125	5.5405	11.0951	22.3605	40.2614	65.3885	104.784
99.6		1.8197	5.5429	11.0982	22.3729	40.2793	65.4135	104.811
99.7		1.8189	5.54385	11.1026	22.3857	40.2969	65.4365	104.832
99.8		1.81555	5.54745	11.11	22.403	40.3166	65.4578	104.857
99.9		1.82135	5.55155	11.1133	22.4161	40.3319	65.4818	104.883
100		1.82375	5.5544	11.1175	22.428	40.3481	65.5022	104.909
100.1		1.8251	5.55125	11.1233	22.4399	40.3663	65.5225	104.936
100.2		1.82175	5.5532	11.1277	22.453	40.385	65.5472	104.962
100.3		1.8218	5.557	11.1324	22.4654	40.4073	65.5686	104.992
100.4		1.8197	5.5611	11.137	22.4759	40.4222	65.5929	105.017
100.5		1.8171	5.56285	11.1415	22.4839	40.4402	65.6167	105.04
100.6		1.82025	5.56245	11.1475	22.4976	40.4582	65.6391	105.067
100.7		1.82085	5.56445	11.1546	22.5079	40.4723	65.6641	105.094
100.8		1.82195	5.5678	11.1564	22.5194	40.491	65.6876	105.122
100.9		1.82	5.5736	11.1618	22.5343	40.5066	65.7103	105.146
101		1.8197	5.5808	11.168	22.5473	40.5226	65.7324	105.174
101.1		1.8185	5.5852	11.1753	22.558	40.5389	65.753	105.2
101.2		1.8185	5.58805	11.1793	22.5676	40.5535	65.7758	105.229
101.3		1.82105	5.59065	11.1842	22.5798	40.5696	65.7991	105.256
101.4		1.82285	5.5927	11.1882	22.5933	40.5856	65.8253	105.279
101.5		1.827	5.59805	11.1933	22.6054	40.6064	65.8478	105.305
101.6		1.82835	5.60125	11.1988	22.6164	40.6206	65.8704	105.333
101.7		1.82735	5.6059	11.2024	22.6269	40.6362	65.8975	105.364
101.8		1.8297	5.60815	11.2058	22.6352	40.6547	65.9206	105.391
101.9		1.82575	5.6101	11.2142	22.6452	40.6732	65.9448	105.421
102		1.8256	5.61175	11.2232	22.6555	40.6922	65.9661	105.447
102.1		1.83005	5.61845	11.2304	22.6679	40.7072	65.9913	105.474
102.2		1.83375	5.62345	11.2362	22.6762	40.7224	66.0173	105.503
102.3		1.83495	5.62615	11.2415	22.6877	40.7399	66.041	105.534
102.4		1.83455	5.62905	11.2494	22.7005	40.7554	66.0634	105.561
102.5		1.83365	5.6326	11.2557	22.7131	40.7735	66.0845	105.588
102.6		1.8361	5.6371	11.258	22.7237	40.7904	66.1076	105.617
102.7		1.8396	5.64055	11.2598	22.7333	40.8044	66.1354	105.645
102.8		1.83875	5.6423	11.265	22.7452	40.8231	66.1605	105.673
102.9		1.8378	5.64395	11.2744	22.7568	40.8373	66.1839	105.7
103		1.83755	5.64915	11.2798	22.7678	40.8508	66.21	105.725
103.1		1.84145	5.65295	11.2864	22.777	40.8667	66.2277	105.747
103.2		1.84205	5.65275	11.2914	22.7882	40.8811	66.2498	105.776
103.3		1.84345	5.6575	11.296	22.7969	40.8974	66.2735	105.802
103.4		1.8479	5.6573	11.3019	22.8066	40.9118	66.2933	105.827
103.5		1.8475	5.6565	11.3075	22.815	40.9268	66.3147	105.854
103.6		1.8479	5.6594	11.311	22.8248	40.9451	66.3381	105.876
103.7		1.8482	5.6583	11.3158	22.8382	40.9654	66.3595	105.899
103.8		1.8498	5.66035	11.3214	22.8495	40.9824	66.3789	105.924
103.9		1.85205	5.66535	11.3238	22.8617	40.9984	66.4032	105.952
104		1.85565	5.6661	11.3259	22.871	41.0155	66.4279	105.977
104.1		1.8552	5.6669	11.33	22.8811	41.0335	66.4474	106.003
104.2		1.8531	5.6694	11.3351	22.89	41.0518	66.4667	106.027
104.3		1.8539	5.67135	11.339	22.9026	41.0694	66.4867	106.052
104.4		1.85515	5.67175	11.3434	22.9145	41.0844	66.5093	106.075
104.5		1.85825	5.6726	11.345	22.9255	41.1047	66.5289	106.101
104.6		1.8633	5.67	11.3477	22.9354	41.1221	66.5477	106.132
104.7		1.8581	5.6725	11.3532	22.9455	41.1371	66.5713	106.159
104.8		1.8593	5.67265	11.3563	22.9577	41.1551	66.5921	106.184
104.9		1.85635	5.6735	11.3629	22.9711	41.1754	66.6144	106.208
105		1.8526	5.67645	11.3697	22.9835	41.1928	66.637	106.235
105.1		1.85315	5.6794	11.3732	22.9922	41.2086	66.657	106.26
105.2		1.8543	5.6821	11.3813	23.0046	41.2252	66.6832	106.29
105.3		1.8538	5.6838	11.3894	23.0158	41.2372	66.7082	106.317
105.4		1.8542	5.68795	11.3985	23.0274	41.2533	66.7288	106.34
105.5		1.85525	5.68715	11.4027	23.0357	41.2677	66.7502	106.364
105.6		1.85455	5.69145	11.4061	23.0436	41.285	66.7735	106.391
105.7		1.85675	5.69225	11.4098	23.0519	41.298	66.7947	106.418
105.8		1.85745	5.69225	11.4148	23.0606	41.3146	66.8172	106.442
105.9		1.85995	5.69425	11.4234	23.0709	41.3308	66.8385	106.467
106		1.85835	5.6946	11.4312	23.0833	41.3468	66.8606	106.491
106.1		1.8635	5.6988	11.4382	23.0934	41.3643	66.8779	106.515
106.2		1.8662	5.70345	11.4425	23.1069	41.3805	66.8985	106.543
106.3		1.86585	5.7095	11.446	23.116	41.399	66.9227	106.572
106.4		1.8671	5.71135	11.4489	23.1261	41.4132	66.9493	106.598
106.5		1.86675	5.7122	11.4545	23.1396	41.4339	66.9713	106.623
106.6		1.8692	5.7151	11.4623	23.1529	41.4495	66.9934	106.65
106.7		1.8689	5.7218	11.4677	23.16	41.4678	67.0164	106.675
106.8		1.8724	5.72485	11.4723	23.1725	41.4891	67.0356	106.702
106.9		1.87425	5.72905	11.4787	23.1824	41.5019	67.0609	106.728
107		1.87735	5.73325	11.4845	23.1889	41.5172	67.0844	106.754
107.1		1.88095	5.7339	11.4883	23.195	41.5341	67.105	106.78
107.2		1.8805	5.73715	11.4896	23.2043	41.5519	67.1265	106.805
107.3		1.88035	5.739	11.4951	23.2194	41.5714	67.1484	106.83
107.4		1.8825	5.7441	11.5015	23.2306	41.588	67.1724	106.857
107.5		1.8846	5.7489	11.5079	23.2388	41.6083	67.1929	106.881
107.6		1.883	5.7505	11.5123	23.2475	41.6241	67.2154	106.905
107.7		1.8836	5.75375	11.5168	23.2576	41.6421	67.2366	106.934
107.8		1.88645	5.75385	11.5229	23.2652	41.6591	67.2581	106.959
107.9		1.88595	5.7558	11.5285	23.2752	41.6771	67.2779	106.984
108		1.8884	5.75655	11.5322	23.2871	41.6925	67.2989	107.013
108.1		1.89005	5.7597	11.533	23.297	41.7106	67.3265	107.039
108.2		1.8909	5.75815	11.5364	23.3077	41.7296	67.3453	107.062
108.3		1.88755	5.75735	11.546	23.3256	41.7455	67.3657	107.081
108.4		1.88875	5.76275	11.5522	23.3365	41.7655	67.3852	107.103
108.5		1.89265	5.7622	11.5603	23.348	41.7775	67.4052	107.126
108.6		1.8952	5.76725	11.5611	23.3557	41.7936	67.424	107.147
108.7		1.89645	5.7658	11.5673	23.3655	41.8071	67.4428	107.17
108.8		1.8922	5.7674	11.5745	23.3764	41.822	67.4655	107.198
108.9		1.8962	5.7678	11.5782	23.385	41.8363	67.4883	107.224
109		1.8959	5.77085	11.5828	23.3967	41.8549	67.5087	107.252
109.1		1.89465	5.7735	11.5904	23.4064	41.8741	67.5306	107.277
109.2		1.8931	5.778	11.5947	23.4174	41.8901	67.5556	107.303
109.3		1.8945	5.7818	11.5961	23.4294	41.9064	67.5797	107.324
109.4		1.8954	5.78285	11.5998	23.4421	41.9232	67.5984	107.35
109.5		1.89135	5.7837	11.6032	23.4551	41.9403	67.6211	107.375
109.6		1.8923	5.78985	11.6073	23.4691	41.9612	67.6414	107.402
109.7		1.89385	5.7927	11.617	23.4827	41.9792	67.6601	107.432
109.8		1.8953	5.8004	11.6241	23.4923	41.9951	67.6849	107.457
109.9		1.8976	5.8027	11.6275	23.5034	42.0152	67.7063	107.482
110		1.8981	5.80615	11.6356	23.5158	42.0314	67.724	107.508
110.1		1.89445	5.8109	11.6424	23.5285	42.0463	67.7456	107.537
110.2		1.8964	5.81585	11.6474	23.5381	42.0637	67.7693	107.57
110.3		1.89855	5.81685	11.6533	23.5531	42.08	67.7924	107.6
110.4		1.90225	5.8219	11.6611	23.5665	42.097	67.8163	107.624
110.5		1.9034	5.82905	11.6645	23.5802	42.1173	67.8371	107.647
110.6		1.90465	5.8357	11.6724	23.5943	42.1312	67.8566	107.674
110.7		1.9057	5.84185	11.6786	23.6032	42.1494	67.8787	107.7
110.8		1.90965	5.8419	11.6789	23.6134	42.1682	67.9006	107.726
110.9		1.9089	5.844	11.6821	23.6237	42.1833	67.9216	107.753
111		1.9096	5.84895	11.6871	23.6333	42.203	67.9449	107.777
111.1		1.91245	5.8511	11.69	23.6469	42.2213	67.9641	107.8
111.2		1.9136	5.8548	11.6973	23.6567	42.2387	67.9841	107.827
111.3		1.9117	5.8586	11.6989	23.6651	42.2544	68.0091	107.851
111.4		1.9103	5.85795	11.6993	23.6738	42.2736	68.0344	107.878
111.5		1.90795	5.85695	11.7021	23.681	42.292	68.0577	107.903
111.6		1.90695	5.8626	11.7101	23.696	42.3122	68.0804	107.93
111.7		1.9102	5.86725	11.7181	23.7099	42.3338	68.1068	107.951
111.8		1.91245	5.8701	11.7259	23.7204	42.3538	68.1244	107.974
111.9		1.9161	5.8769	11.7332	23.7362	42.3678	68.1469	108.002
112		1.9153	5.8805	11.7352	23.7434	42.3852	68.1679	108.027
112.1		1.917	5.88195	11.7382	23.7534	42.4053	68.1919	108.055
112.2		1.91465	5.88035	11.7449	23.7657	42.4232	68.2175	108.081
112.3		1.91435	5.8818	11.7505	23.7751	42.4391	68.2411	108.106
112.4		1.9191	5.8826	11.7554	23.7849	42.4553	68.2613	108.13
112.5		1.9194	5.88525	11.764	23.7959	42.4714	68.2818	108.154
112.6		1.92175	5.8885	11.7687	23.8033	42.4869	68.3001	108.178
112.7		1.9258	5.89115	11.7732	23.8124	42.5047	68.3211	108.203
112.8		1.92655	5.89345	11.7769	23.8241	42.5221	68.3429	108.226
112.9		1.92775	5.89485	11.7838	23.8382	42.5368	68.3629	108.249
113		1.92825	5.89605	11.7901	23.8498	42.5546	68.3829	108.272
113.1		1.92875	5.89825	11.7954	23.8614	42.5701	68.4033	108.298
113.2		1.92645	5.89975	11.7991	23.8719	42.5886	68.4263	108.318
113.3		1.92685	5.8981	11.8067	23.8841	42.6028	68.4446	108.341
113.4		1.9249	5.90195	11.8137	23.8924	42.6175	68.4638	108.368
113.5		1.92535	5.904	11.8171	23.8993	42.6326	68.4839	108.393
113.6		1.9263	5.90325	11.8192	23.9088	42.6486	68.5064	108.417
113.7		1.92735	5.90495	11.8236	23.9204	42.6643	68.5265	108.441
113.8		1.92575	5.90725	11.8265	23.9299	42.6791	68.5414	108.463
113.9		1.92505	5.9125	11.8255	23.9388	42.6939	68.5594	108.489
114		1.9266	5.9124	11.8297	23.948	42.7112	68.5824	108.514
114.1		1.9259	5.91545	11.8348	23.9578	42.7291	68.6021	108.536
114.2		1.92545	5.92005	11.8413	23.9683	42.7463	68.6204	108.56
114.3		1.92425	5.92835	11.8476	23.9808	42.763	68.6403	108.584
114.4		1.92375	5.93245	11.8511	23.9874	42.7799	68.6596	108.608
114.5		1.92395	5.93185	11.8539	23.9984	42.7941	68.6809	108.629
114.6		1.92385	5.93655	11.8562	24.0099	42.8136	68.697	108.654
114.7		1.92435	5.9371	11.8633	24.0252	42.8322	68.7157	108.68
114.8		1.9265	5.94035	11.8685	24.0379	42.8511	68.7341	108.706
114.9		1.92975	5.9441	11.8717	24.0471	42.8676	68.7556	108.728
115		1.9304	5.9451	11.8778	24.059	42.8861	68.7741	108.753
115.1		1.9293	5.946	11.8804	24.066	42.9015	68.7977	108.774
115.2		1.9281	5.94875	11.8793	24.0769	42.9169	68.8157	108.796
115.3		1.92835	5.95035	11.882	24.0862	42.9326	68.8352	108.821
115.4		1.92885	5.95185	11.8905	24.0943	42.9468	68.855	108.843
115.5		1.92775	5.95165	11.8952	24.0998	42.9641	68.8749	108.864
115.6		1.92815	5.9557	11.9022	24.1096	42.9806	68.8937	108.886
115.7		1.9253	5.96	11.907	24.1174	42.9924	68.9166	108.911
115.8		1.9226	5.96365	11.9095	24.1234	43.0102	68.9365	108.935
115.9		1.91895	5.96195	11.9107	24.1302	43.0281	68.958	108.959
116		1.91535	5.96425	11.9142	24.1405	43.0409	68.9828	108.985
116.1		1.91595	5.967	11.9167	24.1487	43.0573	69.0073	109.007
116.2		1.9203	5.9676	11.9187	24.1551	43.0752	69.0221	109.027
116.3		1.92	5.9657	11.9208	24.1652	43.0913	69.0348	109.044
116.4		1.9191	5.9681	11.9253	24.1735	43.1064	69.0514	109.06
116.5		1.9173	5.9732	11.9311	24.1804	43.1215	69.0681	109.082
116.6		1.916	5.9703	11.9364	24.1864	43.1322	69.0889	109.105
116.7		1.915	5.97005	11.9365	24.1922	43.1456	69.1131	109.125
116.8		1.91545	5.97165	11.9419	24.202	43.162	69.1345	109.155
116.9		1.91575	5.97565	11.9467	24.2134	43.1811	69.1537	109.179
117		1.91645	5.9815	11.957	24.221	43.1981	69.169	109.201
117.1		1.9182	5.976	11.9599	24.2316	43.2132	69.1816	109.221
117.2		1.9274	5.9788	11.9641	24.2403	43.2267	69.1948	109.245
117.3		1.9321	5.98285	11.9669	24.2476	43.2399	69.2128	109.268
117.4		1.93745	5.9798	11.9694	24.2521	43.2532	69.2304	109.292
117.5		1.933	5.97645	11.9706	24.2586	43.2717	69.244	109.308
117.6		1.92925	5.9824	11.9744	24.27	43.2847	69.2618	109.333
117.7		1.9294	5.9917	11.9731	24.2819	43.2992	69.2825	109.356
117.8		1.9297	5.9944	11.9765	24.2857	43.3178	69.3025	109.38
117.9		1.9271	5.99415	11.9765	24.2918	43.3316	69.3267	109.402
118		1.92235	5.99475	11.9755	24.2978	43.3489	69.3434	109.421
118.1		1.91845	5.9906	11.9763	24.3072	43.3691	69.3645	109.442
118.2		1.916	5.9963	11.9839	24.3202	43.3875	69.3816	109.471
118.3		1.9226	5.9969	11.9943	24.3302	43.4044	69.4041	109.501
118.4		1.919	6.00075	12.0001	24.3462	43.4126	69.4269	109.516
118.5		1.92125	6.0047	12.0108	24.3584	43.427	69.4452	109.546
118.6		1.9215	6.00395	12.0108	24.3557	43.4425	69.46	109.546
118.7		1.9215	6.00355	12.0112	24.3557	43.4444	69.46	109.524
118.8		1.92145	6.0034	12.0122	24.3567	43.4489	69.4539	109.516
118.9		1.9214	6.00355	12.015	24.357	43.4444	69.4536	109.514
119		1.92145	6.00395	12.0158	24.3584	43.4444	69.4536	109.512
119.1		1.9215	6.00435	12.0199	24.3584	43.4444	69.4452	109.501
119.2		1.92175	6.00435	12.0199	24.3584	43.4425	69.4381	109.486
119.3		1.92375	6.00435	12.0158	24.357	43.4396	69.4269	109.477
119.4		1.92375	6.00395	12.015	24.3567	43.4382	69.4188	109.471
119.5		1.92175	6.00355	12.0122	24.3557	43.4273	69.4168	109.442
119.6		1.9215	6.0034	12.0112	24.3553	43.427	69.4041	109.442
119.7		1.92145	6.00315	12.0108	24.3543	43.4126	69.4041	109.292
119.8		1.9214	6.00285	12.0086	24.3477	43.4126	69.4041	108.209
119.9		1.92135	6.0017	12.0086	24.3477	43.4126	68.7972	106.051
120		1.92135	6.0017	12.0086	24.3477	42.8752	67.4584	103.386
120.1		1.92135	5.87976	11.598	23.8957	42.0329	65.7303	100.064
120.2		1.9181	5.65005	10.8438	23.0301	41.0437	63.6998	96.8431
120.3		1.57735	5.11445	10.6168	22.3475	39.857	61.7217	93.8384
120.4		1.33995	4.75994	10.2201	21.7949	38.7446	60.1722	91.1727
120.5		1.31815	4.67885	9.90425	21.3626	37.8346	58.5682	88.6908
120.6		1.2352	4.66975	9.74365	20.8461	36.958	57.1268	86.5444
120.7		1.2226	4.5843	9.67105	20.5761	36.1749	55.858	84.9876
120.8		1.20815	4.5747	9.55035	20.1453	35.9002	54.8477	83.5483
120.9		1.20815	4.57225	9.4233	19.8001	35.2122	54.145	82.2196
121		1.19695	4.5622	9.38745	19.6462	34.7372	53.5239	81.0485
121.1		1.1952	4.56205	9.3254	19.5573	34.334	52.8899	80.2024
121.2		1.19005	4.5468	9.30575	19.4757	34.0331	52.2734	79.4247
121.3		1.19005	4.53785	9.28566	19.3497	33.8185	51.8803	78.8664
121.4		1.19005	4.53785	9.1855	19.1193	33.6123	51.5976	78.4098
121.5		1.19005	4.53785	9.1481	18.9856	33.4661	51.344	78.0133
121.6		1.19005	4.53785	9.08375	18.8788	33.2864	51.0759	77.7393
121.7		1.1621	4.49495	9.0458	18.8435	33.1469	50.884	77.5516
121.8		1.16005	4.4622	9.02285	18.806	33.006	50.7746	77.3439
121.9		1.1261	4.43975	9.0036	18.7523	32.9155	50.6669	77.142
122		1.1188	4.4282	8.99865	18.6759	32.8337	50.537	76.8746
122.1		1.11445	4.42435	8.9914	18.6583	32.7369	50.4439	76.6107
122.2		1.11225	4.412	8.9563	18.5694	32.6721	50.3478	76.4755
122.3		1.0986	4.385	8.9435	18.5683	32.5979	50.198	76.3425
122.4		1.0986	4.385	8.8911	18.5268	32.5694	50.095	76.2265
122.5		1.0986	4.3514	8.86725	18.4912	32.5163	50.0074	76.12
122.6		1.1001	4.35005	8.85885	18.4691	32.4649	49.9102	76.0004
122.7		1.09625	4.32555	8.8212	18.4499	32.4176	49.836	75.91
122.8		1.07505	4.3059	8.77455	18.3918	32.3621	49.7907	75.7409
122.9		1.0771	4.29515	8.75555	18.3727	32.3127	49.6807	75.5926
123		1.08255	4.27415	8.77695	18.3415	32.2859	49.5948	75.4468
123.1		1.07495	4.28275	8.7496	18.3028	32.2431	49.5131	75.3187
123.2		1.06695	4.2703	8.7161	18.274	32.2026	49.4221	75.2121
123.3		1.0653	4.2517	8.70765	18.2606	32.1733	49.3599	75.1493
123.4		1.0442	4.25215	8.6958	18.2248	32.1404	49.3056	75.0475
123.5		1.04635	4.2463	8.67865	18.2088	32.0999	49.2464	74.9233
123.6		1.0364	4.24595	8.67405	18.2077	32.0761	49.1845	74.8466
123.7		1.03685	4.23915	8.6632	18.1838	32.0424	49.1064	74.7514
123.8		1.04515	4.2359	8.6477	18.1544	31.9973	49.0662	74.6446
123.9		1.0455	4.2259	8.64385	18.1428	31.9791	48.9992	74.5311
124		1.0423	4.22295	8.629	18.1266	31.9366	48.9438	74.4329
124.1		1.04265	4.2174	8.6189	18.1009	31.9045	48.8994	74.3052
124.2		1.0433	4.2187	8.6166	18.0921	31.8803	48.831	74.2177
124.3		1.0403	4.2083	8.6138	18.0734	31.8447	48.7884	74.1513
124.4		1.0362	4.202	8.6105	18.0609	31.8158	48.7514	74.0858
124.5		1.0357	4.1981	8.5988	18.0496	31.7984	48.7154	74.0013
124.6		1.0305	4.1901	8.58955	18.0471	31.7726	48.6754	73.9379
124.7		1.0248	4.18435	8.57435	18.0364	31.7534	48.6374	73.8876
124.8		1.02015	4.18345	8.5694	18.0301	31.7294	48.6027	73.8
124.9		1.01925	4.18	8.55815	18.0198	31.7092	48.5729	73.7184
125		1.0136	4.17615	8.55165	17.9999	31.6818	48.5374	73.663
125.1		1.01155	4.17765	8.54185	17.9858	31.658	48.5024	73.5905
125.2		1.00695	4.17825	8.5313	17.9665	31.6279	48.4647	73.5505
125.3		1.00695	4.1784	8.522	17.9494	31.6041	48.4309	73.4897
125.4		1.0078	4.1787	8.51535	17.9341	31.5838	48.4006	73.4382
125.5		1.0073	4.17505	8.5119	17.9134	31.5618	48.3634	73.3877
125.6		1.00785	4.1705	8.50285	17.8967	31.5318	48.3348	73.3406
125.7		1.0085	4.16455	8.49	17.8841	31.5184	48.2944	73.3048
125.8		1.00945	4.1604	8.48165	17.8813	31.4936	48.2603	73.2508
125.9		1.0052	4.15455	8.47255	17.8728	31.483	48.2231	73.2085
126		0.99975	4.14725	8.46445	17.8695	31.4578	48.2062	73.1692
126.1		0.99375	4.14315	8.4549	17.863	31.4403	48.1759	73.1311
126.2		0.99135	4.1374	8.44455	17.8589	31.434	48.1602	73.0889
126.3		0.9913	4.13585	8.44075	17.8531	31.4226	48.1346	73.0532
126.4		0.98795	4.13385	8.43595	17.845	31.4132	48.1164	73.007
126.5		0.98655	4.13155	8.43005	17.8356	31.394	48.0899	72.9744
126.6		0.98705	4.12895	8.42455	17.8247	31.3849	48.0624	72.9258
126.7		0.98795	4.12525	8.4208	17.8169	31.3683	48.0419	72.8771
126.8		0.98625	4.1246	8.41725	17.809	31.3579	48.0229	72.8383
126.9		0.985	4.12395	8.4122	17.8002	31.3474	47.9971	72.7955
127		0.98215	4.1245	8.40535	17.787	31.34	47.9821	72.7676
127.1		0.9815	4.11975	8.3988	17.7778	31.3221	47.9623	72.7324
127.2		0.97945	4.1167	8.39125	17.7704	31.3025	47.9395	72.6981
127.3		0.9811	4.11285	8.38675	17.7606	31.2912	47.923	72.6683
127.4		0.97815	4.11185	8.38295	17.7531	31.2743	47.9086	72.632
127.5		0.97435	4.10975	8.3776	17.7418	31.2597	47.8867	72.6088
127.6		0.97415	4.1059	8.37425	17.7325	31.2435	47.8679	72.5816
127.7		0.9734	4.10445	8.3692	17.7196	31.2268	47.8475	72.5532
127.8		0.97505	4.0984	8.36715	17.713	31.2134	47.8278	72.523
127.9		0.9716	4.09535	8.3619	17.7059	31.2029	47.8075	72.4861
128		0.97145	4.0918	8.3577	17.6982	31.1905	47.7818	72.4552
128.1		0.9717	4.0916	8.3508	17.6898	31.1758	47.7566	72.4241
128.2		0.9696	4.0858	8.34435	17.6797	31.1636	47.7351	72.3993
128.3		0.9693	4.08135	8.33485	17.6682	31.1506	47.7218	72.3714
128.4		0.96545	4.07945	8.3295	17.6584	31.1369	47.7	72.3464
128.5		0.96015	4.0776	8.32405	17.648	31.1243	47.6828	72.3209
128.6		0.9558	4.07405	8.32005	17.6404	31.1128	47.6703	72.2923
128.7		0.95395	4.07025	8.31045	17.6341	31.1018	47.6546	72.2621
128.8		0.95355	4.06825	8.30815	17.6291	31.0938	47.632	72.2395
128.9		0.95185	4.06795	8.30805	17.6241	31.0799	47.6165	72.2173
129		0.95125	4.06845	8.3046	17.615	31.0697	47.598	72.1934
129.1		0.95055	4.064	8.30205	17.6079	31.0616	47.5811	72.1702
129.2		0.9463	4.06305	8.29975	17.6034	31.0522	47.5685	72.1402
129.3		0.94595	4.05985	8.2969	17.6004	31.0429	47.5482	72.1141
129.4		0.94465	4.0574	8.29275	17.5912	31.0325	47.5327	72.0938
129.5		0.9473	4.05515	8.28545	17.5852	31.0239	47.5198	72.067
129.6		0.94685	4.05155	8.2816	17.5809	31.0149	47.5054	72.0383
129.7		0.94565	4.0504	8.2785	17.5763	31.0004	47.4872	72.013
129.8		0.9424	4.0538	8.2757	17.5681	30.9868	47.4739	71.9871
129.9		0.9417	4.0501	8.2717	17.5581	30.9772	47.4572	71.9617
130		0.9393	4.0471	8.2717	17.5553	30.9682	47.4394	71.9421
130.1		0.9364	4.0478	8.26905	17.5513	30.9589	47.4227	71.9158
130.2		0.9383	4.04535	8.26785	17.5435	30.949	47.4082	71.894
130.3		0.93745	4.04585	8.26105	17.5355	30.9396	47.3905	71.8751
130.4		0.93625	4.04475	8.25595	17.5288	30.9296	47.3718	71.8515
130.5		0.93525	4.04115	8.25075	17.5232	30.9219	47.3545	71.8296
130.6		0.93435	4.03855	8.24845	17.5166	30.9108	47.3413	71.8085
130.7		0.93265	4.03525	8.24425	17.5095	30.9026	47.3295	71.7867
130.8		0.93325	4.02985	8.241	17.5053	30.8941	47.3122	71.7668
130.9		0.93535	4.0254	8.23685	17.5016	30.882	47.298	71.7449
131		0.9354	4.02425	8.2296	17.4962	30.8751	47.2858	71.723
131.1		0.93545	4.0194	8.2235	17.4922	30.8638	47.2703	71.7017
131.2		0.9314	4.0139	8.2207	17.4858	30.8514	47.2563	71.6805
131.3		0.9314	4.0116	8.2153	17.475	30.8453	47.2394	71.6603
131.4		0.9267	4.0072	8.2117	17.4699	30.8345	47.2243	71.6397
131.5		0.925	4.0042	8.20665	17.4605	30.8268	47.2121	71.6186
131.6		0.9245	4.00025	8.2007	17.4531	30.8199	47.1967	71.6002
131.7		0.92085	3.9971	8.1996	17.4473	30.8144	47.1829	71.5784
131.8		0.9184	3.9986	8.19925	17.4434	30.804	47.1695	71.5608
131.9		0.9185	3.99455	8.1968	17.4378	30.7955	47.1585	71.543
132		0.91895	3.9923	8.1944	17.4329	30.789	47.1459	71.5222
132.1		0.9217	3.9924	8.1914	17.4314	30.7849	47.1314	71.5033
132.2		0.9219	3.9924	8.1879	17.4278	30.7774	47.117	71.4859
132.3		0.9204	3.9926	8.1826	17.4204	30.7657	47.1004	71.4719
132.4		0.9191	3.987	8.1771	17.4157	30.7546	47.0862	71.459
132.5		0.9182	3.9818	8.171	17.4118	30.7459	47.074	71.4414
132.6		0.9151	3.979	8.16725	17.4074	30.7403	47.0636	71.4239
132.7		0.9144	3.97815	8.16805	17.406	30.7319	47.052	71.4086
132.8		0.91465	3.98015	8.1634	17.401	30.7245	47.0396	71.3895
132.9		0.91625	3.9806	8.1604	17.3975	30.7173	47.0246	71.3708
133		0.9157	3.9792	8.16025	17.3965	30.7084	47.0144	71.357
133.1		0.9188	3.97675	8.15655	17.3968	30.6978	47.0011	71.3432
133.2		0.91795	3.97555	8.1496	17.3938	30.6912	46.992	71.3239
133.3		0.91685	3.9716	8.1446	17.3896	30.6883	46.9769	71.3072
133.4		0.915	3.9669	8.14185	17.3861	30.6804	46.9679	71.2883
133.5		0.9122	3.96565	8.13865	17.3781	30.6722	46.9564	71.2746
133.6		0.91655	3.96275	8.1363	17.3729	30.6651	46.9458	71.2591
133.7		0.91595	3.9617	8.13265	17.3713	30.6596	46.9367	71.2424
133.8		0.9154	3.96195	8.1304	17.3714	30.6571	46.9281	71.2252
133.9		0.91805	3.9627	8.125	17.3672	30.6503	46.9189	71.211
134		0.9222	3.9593	8.1253	17.3635	30.6422	46.9072	71.1946
134.1		0.9219	3.9598	8.1196	17.3592	30.6331	46.8975	71.1782
134.2		0.9216	3.9583	8.11605	17.3567	30.6235	46.8902	71.1643
134.3		0.9226	3.95755	8.11295	17.3547	30.6157	46.8796	71.1466
134.4		0.92075	3.95855	8.1123	17.356	30.6119	46.8644	71.1325
134.5		0.92135	3.9548	8.11185	17.3534	30.6051	46.8533	71.1162
134.6		0.9241	3.95535	8.10835	17.3479	30.5997	46.8414	71.1021
134.7		0.92495	3.95195	8.10255	17.3432	30.5924	46.8303	71.0842
134.8		0.91785	3.95175	8.10345	17.3406	30.5852	46.8201	71.0638
134.9		0.91605	3.95135	8.1004	17.3339	30.5793	46.8107	71.0476
135		0.91485	3.9509	8.0974	17.3291	30.5714	46.8025	71.0322
135.1		0.9162	3.949	8.09155	17.3256	30.5662	46.7933	71.0151
135.2		0.9177	3.94695	8.08755	17.3219	30.5596	46.782	71.0004
135.3		0.91795	3.95005	8.08415	17.3183	30.549	46.77	70.9865
135.4		0.91715	3.94985	8.0772	17.31	30.5405	46.7632	70.969
135.5		0.91925	3.9439	8.0743	17.3057	30.5351	46.754	70.949
135.6		0.9145	3.9406	8.0752	17.3022	30.5286	46.7411	70.9338
135.7		0.9158	3.9397	8.0701	17.2971	30.521	46.729	70.9196
135.8		0.9188	3.9385	8.06505	17.291	30.5171	46.7159	70.9048
135.9		0.922	3.93265	8.06235	17.2884	30.5121	46.7033	70.8884
136		0.92105	3.93195	8.0557	17.2847	30.5092	46.6927	70.8754
136.1		0.91985	3.9307	8.05195	17.2778	30.5001	46.6827	70.8624
136.2		0.9196	3.93165	8.04805	17.27	30.4933	46.6725	70.8489
136.3		0.92175	3.92975	8.04435	17.2687	30.4902	46.6642	70.833
136.4		0.92215	3.92685	8.04185	17.2643	30.4868	46.6538	70.8206
136.5		0.92435	3.92365	8.04225	17.2619	30.4831	46.6475	70.8104
136.6		0.92275	3.92045	8.0422	17.262	30.4763	46.6436	70.7977
136.7		0.92355	3.9192	8.03805	17.2614	30.4742	46.6355	70.78
136.8		0.9263	3.91885	8.0377	17.2619	30.4681	46.6255	70.7629
136.9		0.92415	3.922	8.0329	17.2573	30.463	46.6166	70.7493
137		0.9231	3.9228	8.02835	17.2514	30.4577	46.607	70.7373
137.1		0.9222	3.91795	8.0257	17.2434	30.4494	46.5955	70.7242
137.2		0.92055	3.9171	8.0227	17.241	30.446	46.5858	70.709
137.3		0.9222	3.9153	8.02115	17.2376	30.4413	46.5762	70.693
137.4		0.9247	3.91405	8.0239	17.2369	30.4322	46.5696	70.6782
137.5		0.92735	3.9165	8.02005	17.2324	30.4251	46.5622	70.6651
137.6		0.9275	3.91365	8.01915	17.2301	30.4183	46.554	70.6517
137.7		0.92455	3.91465	8.02045	17.228	30.4103	46.5459	70.6415
137.8		0.92605	3.91215	8.01565	17.2247	30.4016	46.5379	70.6273
137.9		0.92845	3.90815	8.01005	17.2193	30.3946	46.527	70.6143
138		0.92405	3.90545	8.0042	17.2171	30.3874	46.5192	70.6026
138.1		0.92155	3.9052	8.00265	17.2154	30.3825	46.5111	70.5921
138.2		0.9198	3.90325	8.00185	17.2123	30.3755	46.5045	70.58
138.3		0.91815	3.90055	7.99925	17.2095	30.3711	46.5024	70.5702
138.4		0.91955	3.89735	8.0004	17.2093	30.3682	46.497	70.5545
138.5		0.91945	3.8983	7.99935	17.2084	30.3669	46.4907	70.5375
138.6		0.92	3.90085	7.99965	17.2077	30.3618	46.4821	70.5229
138.7		0.92355	3.90395	7.99925	17.2037	30.3551	46.4743	70.5107
138.8		0.92495	3.90425	7.99245	17.1965	30.3475	46.4674	70.4951
138.9		0.92155	3.90075	7.99155	17.1929	30.3433	46.4631	70.4797
139		0.91825	3.89775	7.9891	17.1929	30.338	46.46	70.4708
139.1		0.91515	3.8967	7.98465	17.1897	30.335	46.4504	70.455
139.2		0.9117	3.89675	7.98275	17.1871	30.3335	46.4422	70.444
139.3		0.91005	3.89485	7.98495	17.1868	30.3269	46.4337	70.4331
139.4		0.90985	3.89615	7.98345	17.1837	30.3179	46.4293	70.4212
139.5		0.91275	3.89445	7.98125	17.1803	30.3126	46.4219	70.4082
139.6		0.91685	3.89295	7.9791	17.1775	30.3112	46.4164	70.3958
139.7		0.91525	3.893	7.98	17.1787	30.309	46.4071	70.3837
139.8		0.9157	3.8924	7.97945	17.1754	30.3055	46.3963	70.3724
139.9		0.9179	3.88985	7.97605	17.1721	30.2953	46.3884	70.3602
140		0.91635	3.88715	7.97395	17.1646	30.288	46.3762	70.351
140.1		0.91445	3.88565	7.97145	17.1615	30.2826	46.3702	70.3395
140.2		0.91015	3.88785	7.9711	17.1586	30.282	46.361	70.3216
140.3		0.90955	3.8863	7.9703	17.1549	30.2773	46.3509	70.3039
140.4		0.9088	3.888	7.96485	17.1502	30.2711	46.3436	70.2923
140.5		0.9094	3.88355	7.96065	17.1452	30.2631	46.3385	70.2783
140.6		0.90695	3.88115	7.9585	17.1427	30.2566	46.3313	70.2656
140.7		0.90385	3.8777	7.9581	17.142	30.2512	46.324	70.2546
140.8		0.901	3.8772	7.95615	17.1391	30.2461	46.317	70.2422
140.9		0.9054	3.87495	7.95175	17.1324	30.2396	46.3065	70.2358
141		0.90595	3.87335	7.9472	17.1296	30.2325	46.3004	70.2232
141.1		0.90595	3.8724	7.94355	17.1264	30.2312	46.2911	70.2122
141.2		0.9029	3.87115	7.94585	17.1265	30.2257	46.2855	70.2025
141.3		0.90045	3.87165	7.9458	17.1247	30.2197	46.2789	70.1931
141.4		0.89985	3.8648	7.9406	17.1224	30.2165	46.2726	70.1815
141.5		0.8992	3.8614	7.93865	17.1208	30.213	46.2668	70.1736
141.6		0.8976	3.86305	7.93485	17.1173	30.2075	46.2629	70.1644
141.7		0.89655	3.86505	7.9344	17.1172	30.2052	46.2573	70.1533
141.8		0.89565	3.8674	7.935	17.1177	30.2023	46.2503	70.1435
141.9		0.8942	3.8686	7.9357	17.1164	30.1969	46.2477	70.1297
142		0.8952	3.8688	7.93175	17.1124	30.1913	46.2426	70.1179
142.1		0.8943	3.86465	7.93285	17.1103	30.1833	46.2397	70.1075
142.2		0.89385	3.86195	7.9295	17.1086	30.1788	46.2355	70.0945
142.3		0.89425	3.8596	7.92855	17.1088	30.172	46.2292	70.0818
142.4		0.8907	3.86085	7.92335	17.1006	30.1626	46.2205	70.0695
142.5		0.89215	3.85835	7.919	17.0988	30.1529	46.2141	70.0578
142.6		0.88805	3.8585	7.91425	17.0936	30.1447	46.206	70.0473
142.7		0.8865	3.85825	7.9105	17.0893	30.1393	46.1969	70.0348
142.8		0.88695	3.8566	7.91	17.0849	30.135	46.1915	70.0251
142.9		0.8833	3.8512	7.90675	17.0822	30.1329	46.1881	70.0129
143		0.8823	3.84855	7.9094	17.0815	30.129	46.1834	69.9982
143.1		0.88015	3.8478	7.91085	17.0824	30.123	46.1758	69.9882
143.2		0.8806	3.84705	7.9104	17.0819	30.1189	46.1704	69.9808
143.3		0.88005	3.8469	7.91045	17.0761	30.1137	46.1656	69.9698
143.4		0.8817	3.84725	7.90845	17.0733	30.1123	46.1582	69.9564
143.5		0.88045	3.84815	7.90365	17.0706	30.1082	46.1513	69.9452
143.6		0.87885	3.84585	7.9026	17.0724	30.103	46.1444	69.9346
143.7		0.87955	3.8455	7.90015	17.0715	30.0975	46.1333	69.9254
143.8		0.881	3.84345	7.8985	17.0711	30.0942	46.1287	69.9138
143.9		0.87925	3.8439	7.8961	17.0691	30.087	46.1258	69.9074
144		0.876	3.8433	7.8943	17.0691	30.0844	46.1232	69.8952
144.1		0.8759	3.8456	7.89785	17.0684	30.0814	46.115	69.8821
144.2		0.8763	3.84725	7.89605	17.0635	30.0759	46.106	69.8672
144.3		0.87715	3.84785	7.89315	17.0605	30.073	46.0991	69.8564
144.4		0.87815	3.84895	7.89325	17.0587	30.0663	46.0896	69.8438
144.5		0.87675	3.85075	7.89075	17.0573	30.0581	46.083	69.8367
144.6		0.87525	3.84885	7.88985	17.0531	30.052	46.0777	69.8263
144.7		0.87265	3.84655	7.8857	17.0447	30.0488	46.0668	69.8167
144.8		0.86975	3.8411	7.88265	17.0454	30.0431	46.0584	69.806
144.9		0.8677	3.83845	7.8812	17.0423	30.0387	46.0531	69.7944
145		0.86555	3.8357	7.8735	17.0379	30.0349	46.0429	69.784
145.1		0.8641	3.8327	7.86995	17.0337	30.0311	46.0344	69.7709
145.2		0.8617	3.83325	7.86875	17.0293	30.0271	46.0286	69.7661
145.3		0.86285	3.83025	7.86775	17.0275	30.0203	46.0249	69.7555
145.4		0.86355	3.83015	7.86575	17.0218	30.0178	46.016	69.7468
145.5		0.86555	3.82795	7.8656	17.0207	30.0141	46.01	69.7339
145.6		0.86485	3.8286	7.86435	17.0191	30.0112	46.0039	69.7206
145.7		0.8633	3.82785	7.86205	17.0186	30.0073	45.9954	69.7067
145.8		0.86335	3.82735	7.85505	17.0147	29.9987	45.9902	69.6984
145.9		0.86455	3.82605	7.8493	17.0099	29.9923	45.9865	69.6886
146		0.86025	3.8264	7.8474	17.007	29.9895	45.9792	69.678
146.1		0.8561	3.8272	7.84425	17.0099	29.9881	45.9751	69.6682
146.2		0.8555	3.82795	7.84305	17.009	29.984	45.9678	69.6587
146.3		0.85655	3.82405	7.8403	17.005	29.9789	45.9652	69.6517
146.4		0.85205	3.8202	7.83935	17.0017	29.9766	45.9607	69.644
146.5		0.85	3.81685	7.84235	17.0007	29.9745	45.9509	69.6343
146.6		0.85085	3.81355	7.8451	16.998	29.9705	45.9431	69.6258
146.7		0.85045	3.813	7.8393	16.9933	29.968	45.9376	69.6163
146.8		0.8499	3.8107	7.8338	16.9899	29.9653	45.9315	69.6022
146.9		0.8512	3.8127	7.83445	16.987	29.9592	45.9246	69.5926
147		0.8501	3.81205	7.8335	16.9845	29.9583	45.9214	69.5827
147.1		0.84865	3.8091	7.8321	16.9834	29.9568	45.9169	69.5751
147.2		0.8477	3.8064	7.8327	16.9825	29.9537	45.9128	69.565
147.3		0.8454	3.8056	7.83395	16.9792	29.9537	45.9045	69.5542
147.4		0.8483	3.80675	7.83265	16.9757	29.9535	45.8982	69.5448
147.5		0.85025	3.80675	7.83315	16.9711	29.9482	45.8947	69.5371
147.6		0.84905	3.80745	7.8312	16.9669	29.9465	45.8839	69.5239
147.7		0.84755	3.8021	7.8309	16.9686	29.9421	45.8743	69.5129
147.8		0.8459	3.8017	7.82535	16.9657	29.9342	45.8637	69.5081
147.9		0.8488	3.79915	7.8193	16.9602	29.9298	45.8591	69.4994
148		0.84775	3.7961	7.8147	16.9586	29.9285	45.8531	69.4912
148.1		0.8427	3.7943	7.81675	16.9589	29.9265	45.8476	69.484
148.2		0.8418	3.79555	7.81735	16.9564	29.9247	45.8405	69.4745
148.3		0.84355	3.79535	7.81505	16.9547	29.9213	45.8332	69.4665
148.4		0.84295	3.79315	7.81365	16.952	29.9191	45.8285	69.4575
148.5		0.84265	3.79365	7.81335	16.9555	29.917	45.8225	69.4487
148.6		0.84135	3.79385	7.81565	16.9541	29.9179	45.8181	69.4422
148.7		0.84285	3.79255	7.81515	16.9502	29.9177	45.8139	69.4342
148.8		0.84355	3.78995	7.81395	16.9475	29.9163	45.8053	69.4268
148.9		0.83985	3.79015	7.8124	16.9434	29.9092	45.7971	69.4187
149		0.84075	3.7933	7.81205	16.9362	29.9035	45.7886	69.4126
149.1		0.8415	3.79015	7.8078	16.9343	29.9003	45.7825	69.4097
149.2		0.84145	3.7875	7.80395	16.9298	29.8984	45.7788	69.3996
149.3		0.8408	3.78735	7.80115	16.9291	29.8946	45.7737	69.3888
149.4		0.84055	3.78975	7.7997	16.9278	29.8907	45.7696	69.3779
149.5		0.83995	3.7912	7.79875	16.9274	29.8885	45.7679	69.3733
149.6		0.8405	3.78895	7.80035	16.9251	29.8883	45.7648	69.3634
149.7		0.84255	3.78545	7.79985	16.922	29.8861	45.7598	69.3571
149.8		0.84115	3.78545	7.79825	16.9179	29.8824	45.7559	69.3495
149.9		0.84175	3.78645	7.7944	16.9129	29.8805	45.7495	69.3408
150		0.84145	3.7849	7.7931	16.9124	29.881	45.7408	69.3274
150.1		0.8405	3.785	7.79045	16.9087	29.8763	45.7292	69.3214
150.2		0.8441	3.78445	7.78535	16.9037	29.8701	45.7204	69.3162
150.3		0.84515	3.78205	7.7841	16.9016	29.8695	45.7146	69.3094
150.4		0.84585	3.7806	7.7854	16.8996	29.866	45.7107	69.3015
150.5		0.8429	3.7781	7.78395	16.8956	29.8673	45.7037	69.2935
150.6		0.8429	3.77715	7.7824	16.8935	29.8679	45.6972	69.2862
150.7		0.84145	3.7773	7.77915	16.8931	29.8636	45.6923	69.279
150.8		0.8427	3.77765	7.77565	16.8944	29.8625	45.6925	69.2701
150.9		0.84165	3.77825	7.77385	16.8908	29.8655	45.6852	69.2624
151		0.84255	3.77945	7.77415	16.8883	29.8639	45.6757	69.2549
151.1		0.84435	3.77975	7.7773	16.8867	29.8591	45.6714	69.2481
151.2		0.84735	3.7761	7.77795	16.8823	29.8559	45.6679	69.2424
151.3		0.8513	3.77135	7.77565	16.8795	29.8535	45.6622	69.2343
151.4		0.85035	3.76985	7.7761	16.8773	29.8521	45.6571	69.2291
151.5		0.84845	3.7714	7.7749	16.8768	29.8468	45.6535	69.219
151.6		0.8485	3.7706	7.77535	16.8745	29.8456	45.6494	69.2129
151.7		0.8452	3.77025	7.775	16.8744	29.8426	45.6443	69.2073
151.8		0.84195	3.7703	7.77315	16.8723	29.8384	45.6412	69.2015
151.9		0.8417	3.76935	7.7714	16.8708	29.8385	45.6365	69.1933
152		0.83915	3.77	7.7742	16.8712	29.8338	45.6274	69.1875
152.1		0.8403	3.7693	7.7703	16.8666	29.8305	45.6222	69.1806
152.2		0.8433	3.7669	7.7668	16.8601	29.8235	45.6146	69.1714
152.3		0.8398	3.7661	7.76185	16.8554	29.8173	45.6075	69.1631
152.4		0.8389	3.76535	7.75875	16.8565	29.8125	45.6024	69.1554
152.5		0.84075	3.76775	7.75755	16.8555	29.8099	45.5981	69.1489
152.6		0.83965	3.76875	7.75465	16.8532	29.8063	45.5933	69.1427
152.7		0.83925	3.77255	7.7505	16.8544	29.8016	45.5913	69.1335
152.8		0.83705	3.7715	7.7523	16.8568	29.799	45.5874	69.1282
152.9		0.8361	3.7714	7.75505	16.8555	29.7962	45.5853	69.1228
153		0.8336	3.76865	7.75265	16.8563	29.796	45.5829	69.1179
153.1		0.83215	3.77135	7.75095	16.8585	29.7925	45.5772	69.1098
153.2		0.83275	3.77455	7.7486	16.858	29.7889	45.5696	69.1013
153.3		0.83565	3.7727	7.7459	16.8575	29.7799	45.566	69.096
153.4		0.8369	3.7701	7.7377	16.8532	29.7724	45.566	69.0918
153.5		0.8353	3.768	7.73125	16.8502	29.7697	45.5602	69.0854
153.6		0.8326	3.76665	7.72975	16.8486	29.7667	45.5551	69.0756
153.7		0.83225	3.76665	7.7289	16.8488	29.7616	45.554	69.0689
153.8		0.83315	3.7693	7.7278	16.8456	29.7564	45.5523	69.0639
153.9		0.8312	3.7667	7.7268	16.8403	29.7549	45.5501	69.055
154		0.8248	3.7654	7.7276	16.8401	29.7534	45.5467	69.0464
154.1		0.8253	3.7646	7.72915	16.8401	29.749	45.5425	69.0402
154.2		0.8296	3.76555	7.7254	16.8386	29.7449	45.5364	69.0342
154.3		0.83255	3.7637	7.7212	16.8387	29.7379	45.5318	69.025
154.4		0.8314	3.7628	7.72045	16.8354	29.7376	45.5273	69.0184
154.5		0.8308	3.76195	7.71935	16.8321	29.7354	45.5194	69.0124
154.6		0.82975	3.76015	7.71655	16.8296	29.7333	45.5181	69.0074
154.7		0.82945	3.75735	7.71305	16.8261	29.7279	45.5163	68.9986
154.8		0.82495	3.75515	7.71165	16.8271	29.7242	45.5083	68.9913
154.9		0.82255	3.75675	7.7093	16.8251	29.7186	45.5065	68.9836
155		0.82695	3.7553	7.7045	16.8199	29.7169	45.5013	68.9767
155.1		0.8262	3.7521	7.70115	16.8209	29.713	45.4961	68.9724
155.2		0.8243	3.75485	7.698	16.819	29.7104	45.4921	68.9691
155.3		0.82615	3.7535	7.6993	16.8189	29.7091	45.4897	68.9622
155.4		0.8261	3.753	7.7021	16.8191	29.7111	45.487	68.9545
155.5		0.8253	3.7516	7.7035	16.8216	29.7099	45.4796	68.9508
155.6		0.825	3.7528	7.70485	16.8188	29.7044	45.4729	68.9397
155.7		0.824	3.75335	7.7006	16.8158	29.7003	45.4675	68.936
155.8		0.82125	3.7546	7.6982	16.8152	29.6973	45.4593	68.9286
155.9		0.8199	3.7542	7.6977	16.8131	29.6934	45.4564	68.9208
156		0.8211	3.7545	7.69855	16.8104	29.6908	45.4496	68.9133
156.1		0.821	3.75515	7.69845	16.8065	29.6863	45.4467	68.9084
156.2		0.82215	3.75715	7.69975	16.8044	29.6866	45.4444	68.8958
156.3		0.82275	3.75655	7.7034	16.8037	29.6874	45.4431	68.8904
156.4		0.82105	3.7583	7.69875	16.8052	29.6816	45.441	68.8872
156.5		0.8201	3.75835	7.6951	16.8026	29.6753	45.4352	68.8824
156.6		0.82215	3.7566	7.6949	16.8013	29.669	45.4334	68.874
156.7		0.8184	3.7555	7.695	16.799	29.6654	45.4318	68.8671
156.8		0.822	3.7545	7.6968	16.7976	29.6628	45.4242	68.8617
156.9		0.8236	3.7545	7.6978	16.7963	29.6565	45.4185	68.8592
157		0.8233	3.7536	7.6956	16.796	29.6492	45.4184	68.8533
157.1		0.8202	3.752	7.6933	16.7946	29.6473	45.4178	68.8461
157.2		0.8191	3.7511	7.69385	16.7938	29.6435	45.4153	68.8391
157.3		0.8186	3.75435	7.69275	16.7937	29.6389	45.4085	68.8348
157.4		0.81725	3.75345	7.6903	16.7897	29.6328	45.4066	68.8277
157.5		0.81515	3.751	7.68675	16.7862	29.6299	45.4035	68.8192
157.6		0.8123	3.74695	7.68615	16.7859	29.6288	45.3992	68.8123
157.7		0.80885	3.74925	7.68515	16.7867	29.6275	45.3914	68.8043
157.8		0.81105	3.75005	7.6832	16.7852	29.6233	45.3867	68.7984
157.9		0.81245	3.752	7.68115	16.7831	29.6176	45.3824	68.7936
158		0.8111	3.75205	7.6805	16.7809	29.6126	45.378	68.7856
158.1		0.81025	3.7477	7.6769	16.7769	29.6125	45.3744	68.7811
158.2		0.8082	3.7457	7.67995	16.7758	29.6089	45.3712	68.7788
158.3		0.8077	3.74515	7.6811	16.7726	29.6122	45.3708	68.7731
158.4		0.80965	3.7419	7.68545	16.7749	29.6154	45.368	68.7678
158.5		0.8101	3.74305	7.6873	16.7758	29.6106	45.361	68.7612
158.6		0.81045	3.7402	7.6842	16.7768	29.6052	45.3539	68.7559
158.7		0.8132	3.7389	7.68295	16.7752	29.6016	45.3544	68.747
158.8		0.8136	3.73905	7.68285	16.7713	29.5999	45.3489	68.7409
158.9		0.81805	3.74135	7.6827	16.7664	29.6001	45.3426	68.7337
159		0.81955	3.7424	7.67785	16.7653	29.594	45.3344	68.7283
159.1		0.8238	3.73925	7.67495	16.7626	29.5906	45.3302	68.7211
159.2		0.82715	3.73625	7.67385	16.759	29.5863	45.3247	68.7165
159.3		0.82665	3.73195	7.675	16.7567	29.5813	45.323	68.7118
159.4		0.82075	3.7331	7.67135	16.755	29.5824	45.3174	68.7053
159.5		0.8203	3.73345	7.673	16.7549	29.5802	45.3088	68.6982
159.6		0.81775	3.7332	7.67645	16.7531	29.5747	45.305	68.6892
159.7		0.8209	3.73275	7.67785	16.7514	29.5736	45.2978	68.6847
159.8		0.81895	3.73105	7.676	16.748	29.5688	45.2928	68.6787
159.9		0.81945	3.7292	7.67	16.7425	29.5677	45.2855	68.6692
160		0.82	3.7299	7.6691	16.7416	29.5653	45.2811	68.6631
160.1		0.8195	3.731	7.66505	16.7383	29.5598	45.2766	68.657
160.2		0.8191	3.73095	7.66025	16.7336	29.5587	45.2708	68.6548
160.3		0.81365	3.72995	7.6597	16.7311	29.5559	45.2687	68.6503
160.4		0.80955	3.7286	7.6573	16.7275	29.5524	45.2664	68.6471
160.5		0.8114	3.7292	7.6571	16.7236	29.5494	45.2615	68.6418
160.6		0.8121	3.73	7.6583	16.7244	29.5468	45.2605	68.635
160.7		0.8116	3.7281	7.65795	16.7233	29.5429	45.2555	68.6276
160.8		0.811	3.72945	7.65895	16.7224	29.5414	45.2487	68.6214
160.9		0.81385	3.73195	7.65755	16.7216	29.5397	45.2462	68.6173
161		0.81555	3.73225	7.65835	16.7202	29.5368	45.2426	68.6109
161.1		0.81205	3.73175	7.6613	16.7221	29.5344	45.2392	68.6024
161.2		0.81015	3.7326	7.66225	16.7228	29.5325	45.2352	68.5921
161.3		0.8121	3.73315	7.663	16.7196	29.5284	45.2296	68.5807
161.4		0.81095	3.7339	7.6566	16.7172	29.5241	45.2259	68.5751
161.5		0.8115	3.7334	7.64685	16.7135	29.5187	45.2189	68.5707
161.6		0.8099	3.72745	7.64215	16.7111	29.5148	45.2148	68.5637
161.7		0.80805	3.72565	7.63665	16.7092	29.5133	45.2124	68.5582
161.8		0.80655	3.72485	7.63685	16.7085	29.51	45.2073	68.5505
161.9		0.80715	3.72165	7.6354	16.7041	29.5081	45.2077	68.5437
162		0.80595	3.7186	7.63405	16.7031	29.5072	45.2028	68.5363
162.1		0.8027	3.71565	7.6314	16.7026	29.5033	45.2015	68.5313
162.2		0.80105	3.7146	7.6289	16.7008	29.5008	45.1969	68.5253
162.3		0.7997	3.7109	7.62615	16.6993	29.4982	45.1952	68.5247
162.4		0.7938	3.70865	7.62145	16.6991	29.4938	45.1926	68.5197
162.5		0.79205	3.70475	7.62185	16.6938	29.4909	45.1871	68.5093
162.6		0.79215	3.70265	7.6214	16.6917	29.488	45.1854	68.5003
162.7		0.79135	3.7045	7.61815	16.6884	29.4859	45.1807	68.4953
162.8		0.7929	3.70315	7.6167	16.6869	29.4828	45.1769	68.4868
162.9		0.78535	3.7039	7.615	16.6827	29.4798	45.1726	68.4802
163		0.782	3.7021	7.6168	16.6805	29.4771	45.1697	68.4739
163.1		0.7825	3.7008	7.6179	16.6787	29.4765	45.1651	68.4674
163.2		0.7814	3.6983	7.6187	16.6765	29.4755	45.1607	68.4647
163.3		0.7801	3.698	7.6171	16.6728	29.4751	45.1564	68.4589
163.4		0.7788	3.6967	7.61245	16.6695	29.4779	45.1558	68.4498
163.5		0.7787	3.69805	7.6139	16.6744	29.4762	45.1499	68.4451
163.6		0.78085	3.7015	7.61285	16.6737	29.4719	45.143	68.4402
163.7		0.7855	3.70045	7.60795	16.671	29.4684	45.1396	68.4352
163.8		0.78655	3.69985	7.60255	16.666	29.463	45.1376	68.4289
163.9		0.78505	3.69795	7.6021	16.6633	29.4623	45.1319	68.4247
164		0.78595	3.6954	7.60395	16.6607	29.463	45.1252	68.4166
164.1		0.7838	3.69255	7.6064	16.6595	29.4582	45.124	68.4105
164.2		0.78275	3.6944	7.60415	16.6575	29.4534	45.1222	68.4001
164.3		0.7822	3.69345	7.60155	16.6578	29.4498	45.1171	68.3891
164.4		0.77885	3.69485	7.60115	16.6595	29.444	45.1108	68.3841
164.5		0.78035	3.69615	7.5967	16.6562	29.4389	45.1072	68.3823
164.6		0.77535	3.6955	7.5937	16.6495	29.4373	45.1048	68.3772
164.7		0.7748	3.6976	7.59335	16.6455	29.4403	45.1009	68.3719
164.8		0.7724	3.69755	7.5938	16.648	29.4372	45.0962	68.3672
164.9		0.77135	3.6993	7.5932	16.6454	29.4342	45.093	68.3627
165		0.7706	3.6993	7.5915	16.6456	29.4249	45.0883	68.3607
165.1		0.7678	3.6972	7.59485	16.6429	29.4228	45.0852	68.3577
165.2		0.7671	3.69775	7.59655	16.6418	29.4212	45.082	68.3537
165.3		0.76495	3.69605	7.59895	16.6404	29.4199	45.082	68.3463
165.4		0.76505	3.69645	7.59855	16.6388	29.4171	45.0754	68.3409
165.5		0.76935	3.69815	7.6009	16.636	29.4147	45.0725	68.3352
165.6		0.77115	3.6982	7.5991	16.6353	29.4136	45.0678	68.329
165.7		0.7731	3.6987	7.5998	16.6356	29.4111	45.0624	68.3262
165.8		0.7697	3.7018	7.5983	16.6335	29.4055	45.0638	68.3191
165.9		0.772	3.7034	7.59745	16.6314	29.4084	45.0607	68.3138
166		0.7691	3.70365	7.6043	16.6335	29.4082	45.0603	68.3103
166.1		0.76875	3.7027	7.60515	16.6348	29.4053	45.0565	68.3009
166.2		0.7721	3.70165	7.6095	16.6353	29.4055	45.0497	68.2968
166.3		0.77155	3.7009	7.61235	16.633	29.4017	45.0457	68.2875
166.4		0.7732	3.70095	7.61165	16.6297	29.3981	45.0419	68.2763
166.5		0.77465	3.70305	7.6127	16.6262	29.3989	45.0376	68.2693
166.6		0.76995	3.704	7.61325	16.6267	29.3962	45.0329	68.2617
166.7		0.7684	3.70525	7.609	16.6253	29.3922	45.0291	68.2554
166.8		0.76945	3.705	7.60835	16.6225	29.392	45.0268	68.2503
166.9		0.7683	3.70205	7.60645	16.621	29.3893	45.0239	68.245
167		0.76535	3.69995	7.6068	16.6196	29.3833	45.019	68.2365
167.1		0.76375	3.6996	7.6068	16.6198	29.3807	45.0173	68.2332
167.2		0.7647	3.701	7.60425	16.6172	29.3785	45.0152	68.2295
167.3		0.7687	3.70105	7.6042	16.6126	29.3774	45.0151	68.2277
167.4		0.76855	3.6987	7.60355	16.6135	29.3734	45.0127	68.2256
167.5		0.7708	3.69735	7.60575	16.6116	29.3678	45.0099	68.2192
167.6		0.77215	3.69555	7.6108	16.6094	29.3649	45.0069	68.211
167.7		0.77295	3.7012	7.6125	16.6104	29.3621	45.0042	68.2082
167.8		0.7711	3.7007	7.61235	16.6099	29.3577	45.0007	68.2062
167.9		0.7746	3.70065	7.6102	16.6067	29.3562	44.9983	68.2037
168		0.77385	3.7024	7.6109	16.6062	29.3549	44.9938	68.1989
168.1		0.7741	3.7038	7.6111	16.6059	29.3536	44.9908	68.1945
168.2		0.774	3.7045	7.6102	16.6055	29.3537	44.9862	68.1863
168.3		0.7776	3.7064	7.6095	16.6044	29.3526	44.9836	68.1788
168.4		0.7814	3.7067	7.60825	16.6038	29.3496	44.9795	68.1714
168.5		0.7829	3.70765	7.6074	16.6011	29.3454	44.9746	68.165
168.6		0.78155	3.7082	7.60805	16.5995	29.3407	44.973	68.1599
168.7		0.7797	3.70455	7.60475	16.5945	29.3406	44.9704	68.1548
168.8		0.77835	3.70175	7.60495	16.5927	29.3386	44.967	68.151
168.9		0.77985	3.70225	7.60375	16.5915	29.3373	44.963	68.1499
169		0.78225	3.70175	7.60275	16.5902	29.3359	44.9613	68.1452
169.1		0.78315	3.70035	7.60145	16.589	29.3328	44.9585	68.1396
169.2		0.78255	3.70035	7.59795	16.5849	29.3276	44.9565	68.1336
169.3		0.78205	3.70065	7.59545	16.5856	29.3227	44.9525	68.1266
169.4		0.78155	3.70035	7.59305	16.5888	29.3201	44.9478	68.1214
169.5		0.78065	3.70235	7.59545	16.5886	29.316	44.9455	68.1166
169.6		0.78065	3.70365	7.5966	16.5861	29.3132	44.9412	68.1127
169.7		0.77865	3.7023	7.5968	16.584	29.3098	44.9398	68.1062
169.8		0.7775	3.7015	7.59735	16.5794	29.3121	44.9359	68.1042
169.9		0.7768	3.69705	7.59915	16.5794	29.3119	44.9336	68.1041
170		0.77235	3.69755	7.59885	16.5776	29.3083	44.9322	68.1009
170.1		0.77265	3.69445	7.5969	16.5778	29.3038	44.931	68.0969
170.2		0.77195	3.6953	7.59655	16.5753	29.3051	44.9252	68.0939
170.3		0.7712	3.69615	7.6004	16.5757	29.3053	44.9229	68.0938
170.4		0.77345	3.697	7.598	16.5747	29.3066	44.9211	68.0929
170.5		0.7761	3.6951	7.59865	16.5762	29.3066	44.9197	68.0888
170.6		0.7736	3.69385	7.59855	16.5733	29.3062	44.9164	68.0826
170.7		0.77935	3.69045	7.60215	16.5735	29.3073	44.915	68.0787
170.8		0.77855	3.68905	7.6007	16.5738	29.2998	44.9137	68.0707
170.9		0.77955	3.6881	7.5957	16.5712	29.2975	44.9067	68.064
171		0.7771	3.6835	7.59815	16.569	29.2945	44.9002	68.0591
171.1		0.7751	3.68015	7.599	16.5657	29.2943	44.8973	68.0507
171.2		0.77655	3.6785	7.59635	16.5637	29.2924	44.8966	68.0444
171.3		0.7717	3.67765	7.59445	16.563	29.2905	44.8931	68.0372
171.4		0.76595	3.67815	7.5931	16.5628	29.2872	44.8881	68.0324
171.5		0.76305	3.677	7.59245	16.5606	29.2883	44.8857	68.026
171.6		0.7618	3.67545	7.59015	16.5591	29.2865	44.8818	68.0187
171.7		0.75945	3.67465	7.58705	16.5584	29.2848	44.8786	68.0159
171.8		0.75885	3.67245	7.58285	16.5556	29.2825	44.8769	68.0128
171.9		0.75795	3.67155	7.58085	16.5567	29.2836	44.8743	68.0095
172		0.75775	3.67185	7.57885	16.5554	29.283	44.8713	68.0054
172.1		0.75755	3.67245	7.57405	16.5559	29.2812	44.8649	68
172.2		0.76155	3.67535	7.5703	16.5536	29.2788	44.8647	67.9995
172.3		0.76275	3.6746	7.5644	16.5481	29.274	44.863	67.9972
172.4		0.7654	3.6714	7.56285	16.5487	29.271	44.862	67.9938
172.5		0.7653	3.67185	7.5603	16.5503	29.2688	44.8582	67.9904
172.6		0.76585	3.6725	7.55955	16.5519	29.2646	44.8542	67.988
172.7		0.7692	3.66995	7.5573	16.5527	29.2607	44.8568	67.989
172.8		0.77065	3.672	7.5571	16.5483	29.2618	44.8546	67.9859
172.9		0.7734	3.6708	7.55915	16.5472	29.2621	44.8495	67.9823
173		0.7726	3.67355	7.56025	16.5479	29.2623	44.8452	67.9782
173.1		0.77715	3.67545	7.55885	16.5476	29.2619	44.8419	67.9759
173.2		0.78275	3.67565	7.55545	16.5442	29.2633	44.8373	67.9723
173.3		0.78325	3.67445	7.5543	16.5458	29.2636	44.8333	67.9737
173.4		0.78255	3.6736	7.5531	16.5452	29.2593	44.827	67.9657
173.5		0.7819	3.6746	7.5514	16.5445	29.2603	44.8221	67.9571
173.6		0.7807	3.6771	7.5508	16.5446	29.2634	44.8136	67.9521
173.7		0.7809	3.6792	7.55	16.5426	29.2628	44.812	67.948
173.8		0.7835	3.677	7.54805	16.5376	29.2605	44.8082	67.9428
173.9		0.7884	3.67415	7.54945	16.5338	29.2559	44.8037	67.9366
174		0.78675	3.67155	7.5496	16.5342	29.2543	44.8005	67.9307
174.1		0.78505	3.6724	7.54935	16.5324	29.2518	44.8023	67.9247
174.2		0.7832	3.67115	7.5502	16.5308	29.2516	44.7974	67.9237
174.3		0.78465	3.6682	7.5511	16.5302	29.2455	44.7976	67.9203
174.4		0.7852	3.6678	7.54805	16.5268	29.2407	44.7916	67.9184
174.5		0.7889	3.66605	7.5458	16.526	29.236	44.7879	67.9185
174.6		0.79275	3.6637	7.5449	16.5249	29.2348	44.7879	67.9118
174.7		0.7969	3.663	7.54275	16.5243	29.2375	44.7848	67.9089
174.8		0.7972	3.66555	7.54465	16.527	29.2353	44.7808	67.9046
174.9		0.79735	3.66525	7.5438	16.5268	29.2319	44.776	67.9003
175		0.79555	3.6603	7.5412	16.5263	29.2293	44.7728	67.894
175.1		0.7934	3.6568	7.5378	16.5221	29.2312	44.7733	67.891
175.2		0.7929	3.6551	7.53355	16.5185	29.2332	44.7691	67.8846
175.3		0.7929	3.65475	7.53555	16.5202	29.2323	44.766	67.8795
175.4		0.79315	3.65765	7.5354	16.5188	29.2318	44.7617	67.873
175.5		0.79755	3.6571	7.5376	16.5155	29.2265	44.7601	67.8667
175.6		0.7971	3.657	7.533	16.5145	29.2235	44.7548	67.8613
175.7		0.7979	3.6528	7.5278	16.512	29.223	44.7496	67.8535
175.8		0.7973	3.6513	7.5232	16.5125	29.2191	44.7475	67.8506
175.9		0.7986	3.651	7.5214	16.5123	29.2142	44.7476	67.8443
176		0.7963	3.6494	7.5195	16.5106	29.2137	44.7442	67.8364
176.1		0.7989	3.6482	7.5184	16.51	29.2122	44.7426	67.8296
176.2		0.7981	3.6507	7.5181	16.5071	29.2093	44.7383	67.823
176.3		0.8006	3.6507	7.51215	16.5045	29.2049	44.7365	67.819
176.4		0.8012	3.64865	7.50835	16.5039	29.202	44.7339	67.8142
176.5		0.79775	3.64785	7.50835	16.5032	29.1983	44.731	67.8081
176.6		0.79465	3.64625	7.5045	16.5006	29.197	44.7293	67.802
176.7		0.79465	3.6482	7.50435	16.4986	29.193	44.7274	67.796
176.8		0.793	3.64795	7.50065	16.4958	29.1901	44.7215	67.7916
176.9		0.79325	3.64365	7.4998	16.4938	29.191	44.7197	67.7896
177		0.79265	3.6433	7.5065	16.4906	29.1915	44.7209	67.7891
177.1		0.7923	3.6438	7.50275	16.4942	29.1926	44.7227	67.7838
177.2		0.789	3.64455	7.50035	16.4954	29.1943	44.7205	67.7791
177.3		0.78825	3.64405	7.50315	16.4978	29.1938	44.7172	67.7753
177.4		0.78865	3.64535	7.505	16.4938	29.1911	44.7134	67.7754
177.5		0.79225	3.6452	7.50215	16.4913	29.1883	44.7102	67.7717
177.6		0.7941	3.64645	7.5012	16.4922	29.1861	44.707	67.7681
177.7		0.79225	3.6437	7.5015	16.4941	29.1842	44.7049	67.7669
177.8		0.7925	3.6444	7.50355	16.4949	29.1814	44.7049	67.7615
177.9		0.7943	3.64725	7.5054	16.4977	29.1818	44.7045	67.7559
178		0.79565	3.6468	7.50605	16.4967	29.1761	44.7007	67.7515
178.1		0.7962	3.64775	7.507	16.4961	29.1699	44.6981	67.7484
178.2		0.79725	3.6454	7.50815	16.4948	29.1676	44.6936	67.7443
178.3		0.7949	3.64235	7.5079	16.4946	29.1679	44.6865	67.738
178.4		0.79115	3.6443	7.5104	16.4988	29.1683	44.6818	67.7307
178.5		0.7898	3.6466	7.509	16.4977	29.1672	44.678	67.7262
178.6		0.7908	3.6439	7.50755	16.4949	29.167	44.6756	67.7229
178.7		0.7939	3.64315	7.5072	16.4929	29.1659	44.6716	67.7175
178.8		0.79345	3.6467	7.50575	16.4921	29.1657	44.6639	67.7071
178.9		0.7931	3.64265	7.5065	16.4964	29.1606	44.6599	67.7018
179		0.78765	3.6444	7.5021	16.4938	29.1548	44.6555	67.6976
179.1		0.7899	3.6425	7.49745	16.4895	29.1503	44.6542	67.6928
179.2		0.7878	3.63915	7.4975	16.4842	29.1469	44.6527	67.6884
179.3		0.77975	3.6352	7.4982	16.4857	29.1432	44.6489	67.6818
179.4		0.778	3.6349	7.49615	16.4847	29.1401	44.6456	67.6734
179.5		0.7771	3.63445	7.49515	16.4844	29.141	44.6433	67.6693
179.6		0.77535	3.63445	7.49495	16.4811	29.1392	44.6416	67.6671
179.7		0.77525	3.63535	7.4958	16.4809	29.1361	44.6408	67.6641
179.8		0.77315	3.6349	7.4948	16.4792	29.1341	44.6358	67.6613
179.9		0.771	3.6338	7.4949	16.4781	29.1325	44.6325	67.6552
180		0.768	3.6344	7.49315	16.4775	29.137	44.6298	67.6499
180.1		0.7664	3.63325	7.4933	16.4769	29.1349	44.6279	67.6455
180.2		0.76805	3.6332	7.49095	16.4748	29.1326	44.6199	67.6432
180.3		0.7691	3.63205	7.4886	16.4741	29.1291	44.6197	67.6368
180.4		0.76875	3.6334	7.48625	16.4734	29.1309	44.6153	67.6324
180.5		0.7695	3.63065	7.49195	16.4793	29.1334	44.6135	67.629
180.6		0.76645	3.63355	7.4934	16.4806	29.1333	44.6105	67.6211
180.7		0.76615	3.6332	7.4957	16.4787	29.1338	44.6053	67.6166
180.8		0.7678	3.6331	7.49535	16.4787	29.1297	44.601	67.6127
180.9		0.7672	3.63615	7.49255	16.4764	29.1269	44.597	67.6085
181		0.76705	3.63355	7.4923	16.4732	29.1241	44.5958	67.6026
181.1		0.76455	3.6347	7.49325	16.4697	29.122	44.5919	67.5977
181.2		0.7673	3.63605	7.49435	16.471	29.1167	44.5851	67.5922
181.3		0.76695	3.63665	7.49555	16.4756	29.1105	44.5814	67.5883
181.4		0.76635	3.63605	7.49385	16.4726	29.1066	44.576	67.5867
181.5		0.76745	3.63355	7.49115	16.4698	29.1046	44.5773	67.5851
181.6		0.76395	3.63205	7.4864	16.4693	29.1044	44.5756	67.5837
181.7		0.76305	3.6291	7.4885	16.4723	29.099	44.5727	67.5785
181.8		0.7615	3.6327	7.49035	16.4724	29.0962	44.5721	67.5755
181.9		0.7633	3.63445	7.49265	16.468	29.0974	44.5678	67.5719
182		0.76125	3.63375	7.49105	16.4646	29.0946	44.561	67.5706
182.1		0.76045	3.63555	7.49225	16.4625	29.0899	44.5579	67.5664
182.2		0.75835	3.63495	7.49325	16.4633	29.0897	44.5548	67.5597
182.3		0.75465	3.63545	7.4937	16.4649	29.091	44.5551	67.5551
182.4		0.75365	3.6342	7.4957	16.4685	29.0895	44.5515	67.5506
182.5		0.7567	3.6334	7.4925	16.4692	29.087	44.5489	67.5439
182.6		0.7611	3.6331	7.49095	16.4665	29.087	44.5456	67.5406
182.7		0.7636	3.63345	7.493	16.4654	29.0794	44.5397	67.5381
182.8		0.76235	3.6314	7.49075	16.4632	29.078	44.5377	67.5347
182.9		0.7629	3.63165	7.49	16.4612	29.0772	44.536	67.529
183		0.76165	3.6337	7.4889	16.4594	29.0734	44.5301	67.5248
183.1		0.7602	3.6317	7.4829	16.4579	29.0686	44.524	67.5201
183.2		0.7634	3.6309	7.47975	16.4521	29.0644	44.5207	67.5189
183.3		0.768	3.63275	7.47875	16.4484	29.0597	44.5178	67.5174
183.4		0.76785	3.63315	7.4737	16.446	29.0583	44.5144	67.5129
183.5		0.77075	3.6323	7.47285	16.4486	29.0563	44.5106	67.5051
183.6		0.7716	3.63355	7.47055	16.4489	29.0572	44.5085	67.5005
183.7		0.77225	3.63355	7.4679	16.4458	29.0543	44.5041	67.4946
183.8		0.77465	3.6357	7.46725	16.4415	29.0524	44.5001	67.4862
183.9		0.775	3.63455	7.4642	16.4366	29.0496	44.4953	67.4814
184		0.77215	3.6307	7.4606	16.4304	29.0445	44.4925	67.4748
184.1		0.7712	3.6264	7.45705	16.4273	29.0424	44.4867	67.4723
184.2		0.7683	3.62035	7.4536	16.4266	29.0413	44.4861	67.469
184.3		0.76555	3.6213	7.44815	16.4211	29.0399	44.4888	67.4669
184.4		0.7631	3.61965	7.4495	16.4212	29.039	44.4915	67.4659
184.5		0.75975	3.6192	7.45065	16.4205	29.0359	44.4925	67.4625
184.6		0.7562	3.62285	7.4508	16.4209	29.036	44.4899	67.4584
184.7		0.75665	3.6256	7.45415	16.4209	29.0323	44.4875	67.4536
184.8		0.7552	3.62855	7.45085	16.4203	29.0316	44.4852	67.451
184.9		0.75505	3.62335	7.4492	16.4204	29.0291	44.4844	67.4504
185		0.75505	3.6235	7.44815	16.4166	29.0298	44.4807	67.447
185.1		0.758	3.62385	7.44915	16.418	29.0295	44.4804	67.44
185.2		0.75835	3.62455	7.44825	16.4195	29.0267	44.477	67.4355
185.3		0.75825	3.62415	7.44735	16.4223	29.0242	44.4737	67.4294
185.4		0.76115	3.62545	7.44495	16.4175	29.0234	44.4717	67.4253
185.5		0.76245	3.62125	7.44765	16.4149	29.0213	44.4691	67.42
185.6		0.76135	3.62075	7.44595	16.4138	29.0172	44.4644	67.4179
185.7		0.76055	3.61635	7.4464	16.4137	29.0114	44.4628	67.4128
185.8		0.75735	3.6128	7.4422	16.4084	29.0086	44.4642	67.4092
185.9		0.7579	3.6131	7.44245	16.408	29.0061	44.4644	67.4058
186		0.7547	3.61425	7.4403	16.4051	29.0053	44.4626	67.4035
186.1		0.75455	3.6136	7.44065	16.407	29.0024	44.4606	67.3963
186.2		0.7536	3.61525	7.43985	16.4048	28.9998	44.454	67.3941
186.3		0.75275	3.61425	7.43995	16.4063	28.9972	44.4544	67.3892
186.4		0.75455	3.61415	7.43505	16.4034	28.9954	44.4525	67.3845
186.5		0.75365	3.61185	7.4359	16.4005	28.9934	44.449	67.3815
186.6		0.74955	3.6144	7.43265	16.3939	28.9919	44.45	67.3762
186.7		0.7462	3.61505	7.4353	16.3883	28.9938	44.4474	67.3731
186.8		0.74255	3.6188	7.4323	16.3862	28.9923	44.4455	67.3733
186.9		0.7391	3.6184	7.43055	16.3813	28.9925	44.446	67.3695
187		0.7423	3.61465	7.4291	16.3798	28.9935	44.4451	67.3663
187.1		0.74375	3.6179	7.42645	16.3815	28.9926	44.444	67.363
187.2		0.7456	3.62045	7.4244	16.3783	28.9924	44.4409	67.3586
187.3		0.74815	3.6213	7.42385	16.3776	28.9876	44.4403	67.3515
187.4		0.7469	3.62255	7.42265	16.3727	28.988	44.4386	67.3497
187.5		0.74775	3.62245	7.4238	16.373	28.9856	44.439	67.3451
187.6		0.74575	3.6196	7.4213	16.3732	28.984	44.4345	67.3395
187.7		0.7474	3.6182	7.42245	16.3722	28.9813	44.4313	67.3337
187.8		0.7462	3.61725	7.42115	16.3678	28.9825	44.4277	67.3308
187.9		0.74335	3.61775	7.4197	16.3633	28.9816	44.428	67.3271
188		0.74255	3.6171	7.41945	16.3641	28.9795	44.426	67.3265
188.1		0.7425	3.61655	7.42375	16.3647	28.9776	44.4274	67.3231
188.2		0.74305	3.61575	7.4209	16.3631	28.978	44.4284	67.3204
188.3		0.74475	3.6127	7.42075	16.3594	28.9768	44.4286	67.3167
188.4		0.7472	3.60935	7.42205	16.3599	28.9749	44.4264	67.3137
188.5		0.74855	3.61095	7.42045	16.3586	28.974	44.4207	67.3096
188.6		0.74855	3.61235	7.4217	16.3548	28.9742	44.4157	67.3053
188.7		0.74725	3.6091	7.423	16.3526	28.9695	44.4137	67.2977
188.8		0.7478	3.6075	7.42195	16.3514	28.9697	44.4128	67.2926
188.9		0.7509	3.60545	7.4216	16.3509	28.9653	44.4101	67.288
189		0.75035	3.6059	7.42015	16.3486	28.9611	44.4087	67.2852
189.1		0.7502	3.60605	7.42095	16.3469	28.9599	44.4105	67.2828
189.2		0.75115	3.60525	7.42095	16.3482	28.9591	44.4103	67.2787
189.3		0.74965	3.60645	7.42115	16.3491	28.9583	44.408	67.2738
189.4		0.74835	3.60415	7.42015	16.3529	28.9591	44.406	67.2691
189.5		0.74745	3.60545	7.42185	16.3522	28.9559	44.4043	67.2611
189.6		0.74865	3.60515	7.41905	16.3487	28.9523	44.404	67.2575
189.7		0.74725	3.60155	7.42105	16.3461	28.9472	44.3983	67.2568
189.8		0.74405	3.59935	7.42245	16.3452	28.945	44.3968	67.2533
189.9		0.74235	3.59805	7.4215	16.3449	28.9446	44.394	67.2529
190		0.74225	3.5958	7.42275	16.3471	28.9418	44.3916	67.2476
190.1		0.743	3.59585	7.42055	16.3483	28.941	44.3871	67.247
190.2		0.74425	3.59825	7.4189	16.3486	28.9375	44.3867	67.2413
190.3		0.74385	3.6021	7.4187	16.3457	28.9367	44.3827	67.2366
190.4		0.7445	3.5998	7.42325	16.3497	28.9367	44.3766	67.2337
190.5		0.7451	3.60155	7.42505	16.3481	28.9326	44.3722	67.2291
190.6		0.75125	3.60035	7.42395	16.3454	28.9312	44.3676	67.2268
190.7		0.75425	3.59685	7.4217	16.3449	28.9275	44.3643	67.2248
190.8		0.75335	3.5939	7.4223	16.3419	28.9249	44.3594	67.227
190.9		0.7535	3.5917	7.4249	16.3386	28.9206	44.3588	67.2232
191		0.7546	3.5927	7.426	16.3359	28.9215	44.3589	67.2184
191.1		0.752	3.591	7.4255	16.3358	28.9203	44.3587	67.214
191.2		0.7515	3.5925	7.4262	16.333	28.9171	44.356	67.2108
191.3		0.7526	3.5933	7.4265	16.3307	28.9172	44.3553	67.207
191.4		0.7531	3.5932	7.42335	16.3286	28.92	44.3539	67.2092
191.5		0.7517	3.59305	7.42445	16.3309	28.9172	44.3503	67.208
191.6		0.74925	3.59495	7.42195	16.3288	28.9153	44.3475	67.2074
191.7		0.75055	3.59615	7.42295	16.327	28.9156	44.347	67.2023
191.8		0.75025	3.59755	7.4215	16.3262	28.9186	44.3423	67.1992
191.9		0.75025	3.5974	7.42575	16.33	28.9158	44.3365	67.1988
192		0.748	3.59815	7.4231	16.3297	28.9105	44.3332	67.1965
192.1		0.75125	3.5963	7.4233	16.3314	28.9061	44.3316	67.1945
192.2		0.7507	3.5938	7.4214	16.3289	28.902	44.3285	67.198
192.3		0.7525	3.5947	7.4224	16.3296	28.9012	44.3325	67.194
192.4		0.7547	3.5927	7.42255	16.3269	28.8995	44.3311	67.188
192.5		0.7539	3.59285	7.42745	16.3294	28.8961	44.3278	67.188
192.6		0.75455	3.59615	7.42535	16.3309	28.8939	44.3268	67.1867
192.7		0.75825	3.59265	7.42365	16.3317	28.8893	44.3232	67.1847
192.8		0.75745	3.59015	7.4207	16.3333	28.8833	44.3217	67.1835
192.9		0.75645	3.5888	7.41815	16.3328	28.8798	44.3201	67.1789
193		0.7602	3.58675	7.4168	16.3337	28.878	44.32	67.1761
193.1		0.75745	3.5863	7.41805	16.3366	28.8777	44.3175	67.1738
193.2		0.756	3.58685	7.4201	16.3361	28.8774	44.3147	67.1723
193.3		0.75685	3.585	7.4229	16.3356	28.8756	44.3137	67.1702
193.4		0.7551	3.5841	7.4244	16.3318	28.8756	44.3122	67.1685
193.5		0.7582	3.5829	7.42545	16.3309	28.8729	44.3088	67.1656
193.6		0.7595	3.58275	7.42235	16.3283	28.8732	44.3054	67.1614
193.7		0.76125	3.58625	7.42735	16.3268	28.8718	44.3009	67.1572
193.8		0.75965	3.58605	7.4278	16.3234	28.8703	44.297	67.1583
193.9		0.75895	3.5847	7.4299	16.3204	28.8679	44.2971	67.1567
194		0.7596	3.5814	7.43	16.3196	28.8692	44.2928	67.1566
194.1		0.7571	3.5793	7.42855	16.3221	28.8688	44.29	67.1504
194.2		0.7549	3.58405	7.42555	16.323	28.8683	44.2871	67.1437
194.3		0.75835	3.58635	7.4266	16.3245	28.8696	44.2821	67.143
194.4		0.75925	3.5892	7.4246	16.3224	28.8642	44.2775	67.1441
194.5		0.7591	3.5912	7.42145	16.3177	28.8628	44.2748	67.1439
194.6		0.7565	3.58845	7.4228	16.3172	28.863	44.2772	67.1433
194.7		0.75115	3.5902	7.42425	16.3188	28.861	44.278	67.1412
194.8		0.7491	3.59435	7.4242	16.3201	28.863	44.2765	67.142
194.9		0.74805	3.593	7.4223	16.3197	28.8619	44.2737	67.1412
195		0.7469	3.5925	7.4221	16.3211	28.8636	44.2731	67.1401
195.1		0.7495	3.5919	7.4223	16.3241	28.8657	44.2703	67.1357
195.2		0.7515	3.5908	7.42475	16.3232	28.8675	44.2674	67.1315
195.3		0.755	3.59485	7.42655	16.3213	28.867	44.2667	67.1299
195.4		0.75505	3.59605	7.4274	16.319	28.8674	44.2645	67.1239
195.5		0.75455	3.5957	7.42805	16.3132	28.8652	44.2649	67.1216
195.6		0.7539	3.59615	7.42955	16.3121	28.8636	44.263	67.1214
195.7		0.75255	3.59675	7.431	16.3105	28.861	44.2608	67.1176
195.8		0.75585	3.6006	7.42985	16.3105	28.8632	44.2617	67.1096
195.9		0.7588	3.60175	7.4306	16.31	28.8616	44.2617	67.1076
196		0.75685	3.6031	7.4291	16.31	28.8576	44.2596	67.1029
196.1		0.755	3.6053	7.4282	16.3072	28.8569	44.2575	67.1002
196.2		0.7531	3.6046	7.43085	16.3057	28.8584	44.2558	67.0938
196.3		0.7497	3.60225	7.4315	16.3032	28.8611	44.2512	67.0893
196.4		0.75055	3.597	7.4339	16.3052	28.8574	44.2462	67.0835
196.5		0.7532	3.5986	7.43165	16.2989	28.8535	44.2448	67.078
196.6		0.7552	3.59485	7.42595	16.2953	28.853	44.2438	67.0763
196.7		0.75135	3.59415	7.42405	16.2949	28.8545	44.2446	67.0726
196.8		0.74995	3.59375	7.4215	16.2931	28.8554	44.2428	67.0688
196.9		0.74815	3.593	7.4199	16.2935	28.8557	44.2448	67.0597
197		0.7464	3.5925	7.4182	16.2928	28.8563	44.241	67.0557
197.1		0.7445	3.5929	7.41735	16.2915	28.852	44.2345	67.0553
197.2		0.7438	3.59245	7.4138	16.2899	28.8463	44.2306	67.0531
197.3		0.74595	3.5873	7.40955	16.2902	28.8458	44.2301	67.0514
197.4		0.7412	3.58555	7.4104	16.2899	28.8455	44.229	67.0465
197.5		0.73825	3.5861	7.4128	16.2917	28.8437	44.2273	67.0389
197.6		0.7381	3.5869	7.41255	16.2912	28.8433	44.2272	67.0343
197.7		0.7408	3.58795	7.4132	16.2916	28.8438	44.2282	67.0309
197.8		0.73785	3.5852	7.41225	16.2922	28.8436	44.2277	67.0302
197.9		0.7399	3.58645	7.41435	16.2915	28.8411	44.2268	67.0274
198		0.74365	3.58905	7.4107	16.2909	28.8423	44.2246	67.0225
198.1		0.74525	3.589	7.40975	16.2928	28.8427	44.2227	67.0177
198.2		0.7478	3.58975	7.4082	16.2896	28.8443	44.221	67.0138
198.3		0.75175	3.5926	7.4094	16.2891	28.8425	44.2202	67.0074
198.4		0.7504	3.588	7.4064	16.2857	28.8406	44.2162	67.0003
198.5		0.7497	3.5881	7.40815	16.2875	28.8408	44.214	66.9973
198.6		0.7504	3.58995	7.40675	16.2846	28.84	44.2094	66.9929
198.7		0.75055	3.58755	7.40685	16.2805	28.834	44.2085	66.9883
198.8		0.74655	3.59025	7.40405	16.2787	28.8339	44.2071	66.9851
198.9		0.74575	3.58815	7.40365	16.2799	28.8322	44.2063	66.9805
199		0.74625	3.58805	7.4052	16.2807	28.8317	44.2056	66.9778
199.1		0.74565	3.5904	7.407	16.2822	28.8304	44.1986	66.9727
199.2		0.7448	3.5896	7.40545	16.2814	28.8243	44.1962	66.968
199.3		0.7436	3.58895	7.404	16.2816	28.8205	44.193	66.9631
199.4		0.74145	3.5877	7.3985	16.2832	28.8177	44.1888	66.9608
199.5		0.7405	3.5894	7.3956	16.2852	28.8157	44.1868	66.9601
199.6		0.7392	3.5882	7.39565	16.2831	28.8137	44.187	66.9556
199.7		0.7363	3.58735	7.3962	16.2829	28.8115	44.1877	66.9548
199.8		0.73725	3.5834	7.39205	16.2827	28.8089	44.1876	66.9492
[truncated: 1,702 more rows]

## Sheet: Figure 5b
Time		39.0625 nM	78.125 nM	156.25 nM	312.5 nM	625 nM	1250 nM	2500 nM
0		0.1322	0.330202	1.05585	0.34495	1.95535	6.50895	13.4553
0.100002		0.24795	1.23445	2.46535	1.86445	4.27255	8.60915	15.8711
0.200001		0.830552	1.72395	3.02985	3.26055	5.54285	9.83225	17.9778
0.300003		0.88175	1.73025	3.09945	4.02095	6.34465	10.7138	19.8159
0.400002		0.89465	1.739	3.09995	4.35545	6.71635	11.6329	21.6415
0.5		0.89465	1.741	3.1087	4.43265	7.14125	12.5451	23.3548
0.600002		0.89465	1.75895	3.14045	4.68185	7.46145	13.2428	24.8243
0.700001		0.89465	1.76215	3.1519	4.68315	7.85955	14.0734	26.338
0.800003		0.89465	1.76215	3.19355	4.7365	8.1314	14.6733	27.4375
0.900002		0.89465	1.76215	3.19735	4.74305	8.2928	15.3321	28.5878
1		0.89465	1.76215	3.20045	4.839	8.59805	16.072	29.6733
1.1		0.894654	1.76215	3.20445	4.91445	8.87315	16.6302	30.6206
1.2		0.89905	1.76215	3.21125	5.02395	9.29365	17.1605	31.4038
1.3		0.904701	1.77505	3.21315	5.21355	9.5291	17.5709	32.2317
1.4		0.9214	1.78575	3.2176	5.3783	9.60335	17.9185	32.743
1.5		0.92445	1.797	3.23105	5.40485	9.88665	18.248	33.4526
1.6		0.929	1.80685	3.27135	5.50315	10.1081	18.5277	33.7329
1.7		0.9296	1.81965	3.28015	5.59305	10.3132	19.047	34.1694
1.8		0.929	1.82935	3.3258	5.6894	10.5827	19.2847	34.5577
1.9		0.934651	1.8504	3.3479	5.7261	10.7678	19.4878	35.0632
2		0.934651	1.856	3.3615	5.7436	10.8991	19.693	35.3514
2.1		0.934651	1.8561	3.37965	5.75905	11.0121	20.0069	35.681
2.2		0.934651	1.87395	3.4167	5.9501	11.0545	20.2789	35.9411
2.3		0.934651	1.8902	3.47425	6.00015	11.1978	20.5269	36.205
2.4		0.9509	1.89815	3.5187	6.0916	11.3837	20.7251	36.4459
2.5		0.975449	1.9407	3.57575	6.20825	11.5537	20.9078	36.6789
2.6		0.9951	1.96595	3.6269	6.262	11.6723	21.0554	36.9523
2.7		1.01965	2.0037	3.6699	6.3465	11.7645	21.2658	37.2138
2.8		1.0232	1.9914	3.7287	6.4244	11.8815	21.4104	37.4914
2.9		1.0368	2.0353	3.771	6.4916	11.9819	21.5685	37.7081
3		1.0658	2.049	3.77615	6.55735	12.0771	21.6924	37.9216
3.1		1.0745	2.07965	3.80755	6.62935	12.156	21.8416	38.17
3.2		1.07045	2.10045	3.8415	6.6745	12.2603	21.9937	38.3918
3.3		1.09085	2.0987	3.8612	6.7213	12.3395	22.1351	38.5595
3.4		1.0894	2.1174	3.88115	6.77295	12.4506	22.2682	38.6842
3.5		1.1011	2.14305	3.9225	6.8192	12.5423	22.3767	38.7884
3.6		1.09935	2.1644	3.93505	6.86095	12.6	22.4886	38.9557
3.7		1.1204	2.17965	3.9559	6.9218	12.6775	22.6054	39.1041
3.8		1.12025	2.1973	3.98	6.9557	12.7434	22.7273	39.2655
3.9		1.1251	2.2153	4.0029	6.9744	12.8069	22.8361	39.4223
4		1.1298	2.2127	4.02525	7.02765	12.8788	22.936	39.5555
4.1		1.1322	2.22665	4.03835	7.06675	12.9488	23.0417	39.6909
4.2		1.14215	2.23665	4.0602	7.1086	13.001	23.1271	39.8384
4.3		1.15425	2.2535	4.07845	7.13215	13.0531	23.2231	39.97
4.4		1.1626	2.26015	4.10365	7.17605	13.1097	23.315	40.1228
4.5		1.16375	2.26845	4.1245	7.2077	13.1591	23.3985	40.2707
4.6		1.17475	2.2792	4.1517	7.2401	13.2111	23.4853	40.3861
4.7		1.185	2.3046	4.17885	7.27095	13.2591	23.5614	40.511
4.8		1.1996	2.31455	4.1967	7.3028	13.3173	23.6489	40.6366
4.9		1.21505	2.3198	4.21645	7.33025	13.3667	23.7302	40.7497
5		1.2239	2.33655	4.23795	7.36645	13.4167	23.813	40.8565
5.1		1.23015	2.34395	4.2577	7.393	13.4525	23.8826	40.9737
5.2		1.23385	2.3478	4.2767	7.4172	13.5042	23.9674	41.0769
5.3		1.244	2.357	4.2893	7.4421	13.5473	24.0375	41.191
5.4		1.2489	2.3614	4.31125	7.46705	13.6017	24.112	41.2928
5.5		1.2545	2.37055	4.3324	7.4947	13.6481	24.1775	41.3927
5.6		1.25605	2.3778	4.3522	7.5271	13.69	24.2489	41.4985
5.7		1.2661	2.3902	4.369	7.547	13.7345	24.3275	41.5983
5.8		1.2779	2.3941	4.3791	7.5667	13.7861	24.3992	41.6853
5.9		1.2848	2.406	4.39515	7.59265	13.8335	24.4604	41.7634
6		1.2928	2.41745	4.4114	7.6181	13.8742	24.5131	41.8518
6.1		1.30015	2.4297	4.4237	7.6429	13.9114	24.5751	41.9299
6.2		1.3077	2.4338	4.43565	7.67195	13.9487	24.635	42.0157
6.3		1.3125	2.43985	4.4495	7.706	13.9836	24.6923	42.0884
6.4		1.31595	2.4505	4.4646	7.7356	14.0197	24.7413	42.1733
6.5		1.3228	2.4562	4.483	7.7617	14.0623	24.8012	42.2567
6.6		1.3233	2.4659	4.50415	7.78795	14.0958	24.8492	42.336
6.7		1.3286	2.47905	4.521	7.8104	14.1341	24.9028	42.4205
6.8		1.33865	2.4889	4.5353	7.8368	14.172	24.9604	42.4983
6.9		1.3449	2.494	4.55345	7.86055	14.2092	25.0182	42.5726
7		1.3519	2.50175	4.56815	7.88225	14.248	25.0769	42.6412
7.1		1.35575	2.50735	4.58425	7.90335	14.282	25.1323	42.7109
7.2		1.36205	2.52135	4.59815	7.92415	14.3262	25.1803	42.7771
7.3		1.36835	2.52975	4.61415	7.95005	14.3633	25.2311	42.8446
7.4		1.36965	2.53845	4.63015	7.97225	14.3999	25.2815	42.9128
7.5		1.37725	2.54755	4.6443	7.9967	14.4365	25.327	42.9834
7.6		1.38195	2.5534	4.654	8.0193	14.4738	25.3761	43.056
7.7		1.386	2.5569	4.66915	8.04375	14.515	25.4247	43.1255
7.8		1.3878	2.56395	4.68425	8.06735	14.5543	25.473	43.1944
7.9		1.39305	2.57115	4.6995	8.0861	14.5886	25.5218	43.2597
8		1.39985	2.5783	4.71415	8.10675	14.6181	25.5711	43.3283
8.1		1.404	2.58495	4.7292	8.1315	14.6547	25.6187	43.3985
8.2		1.40835	2.5902	4.7436	8.1512	14.6867	25.6702	43.4685
8.3		1.4146	2.5966	4.7561	8.172	14.7193	25.7228	43.5367
8.4		1.4206	2.6056	4.7709	8.1928	14.7548	25.7688	43.5994
8.5		1.4295	2.6169	4.7841	8.2151	14.7847	25.8153	43.6642
8.6		1.4361	2.6282	4.79955	8.23975	14.818	25.8608	43.7331
8.7		1.4441	2.63815	4.8099	8.2625	14.8518	25.9005	43.7945
8.8		1.44855	2.6481	4.82455	8.28215	14.8869	25.946	43.857
8.9		1.4557	2.65595	4.83775	8.29905	14.9207	25.9896	43.9218
9		1.46065	2.66135	4.8514	8.318	14.954	26.0298	43.9703
9.1		1.46485	2.6685	4.86525	8.33895	14.9854	26.0717	44.0253
9.2		1.4706	2.67715	4.87575	8.35655	15.016	26.1101	44.0784
9.3		1.47445	2.68625	4.8874	8.3744	15.0473	26.1545	44.1401
9.4		1.47695	2.6963	4.89785	8.39305	15.0796	26.1977	44.1984
9.5		1.4832	2.70385	4.90905	8.41565	15.111	26.2355	44.2491
9.6		1.48925	2.71375	4.9203	8.4367	15.1409	26.2766	44.2995
9.7		1.49495	2.7221	4.9328	8.4544	15.1703	26.3189	44.3496
9.8		1.5007	2.7261	4.945	8.4747	15.1996	26.3607	44.4034
9.9		1.5028	2.7281	4.95775	8.49495	15.2341	26.404	44.448
10		1.5077	2.73655	4.97235	8.51745	15.2624	26.4452	44.4973
10.1		1.51365	2.74645	4.981	8.5355	15.2883	26.4872	44.5511
10.2		1.51825	2.7548	4.99205	8.55395	15.318	26.525	44.5968
10.3		1.519	2.76045	5.00165	8.57585	15.3441	26.5621	44.6474
10.4		1.52055	2.76905	5.00945	8.59225	15.3716	26.6033	44.6969
10.5		1.52695	2.77465	5.02005	8.60515	15.3998	26.6369	44.7421
10.6		1.52745	2.77995	5.0344	8.6206	15.4232	26.6741	44.7954
10.7		1.52935	2.7855	5.04545	8.63315	15.4525	26.7156	44.8447
10.8		1.5342	2.78855	5.0562	8.6491	15.4814	26.7518	44.8943
10.9		1.53295	2.7943	5.065	8.6646	15.5073	26.795	44.9435
11		1.5369	2.8024	5.073	8.6784	15.5363	26.8373	44.9916
11.1		1.5368	2.81	5.08285	8.69335	15.5659	26.8767	45.0424
11.2		1.5357	2.81905	5.09365	8.70875	15.5954	26.9154	45.0898
11.3		1.53765	2.82795	5.10545	8.72705	15.6234	26.9514	45.1356
11.4		1.54185	2.83465	5.11525	8.74575	15.6515	26.9895	45.1818
11.5		1.54545	2.84115	5.127	8.7623	15.6814	27.03	45.2272
11.6		1.54455	2.8469	5.13705	8.77895	15.7083	27.0691	45.274
11.7		1.5526	2.85275	5.15145	8.79445	15.7333	27.1069	45.3215
11.8		1.55605	2.85515	5.16355	8.81115	15.7587	27.1431	45.3676
11.9		1.55705	2.86385	5.1752	8.8265	15.7847	27.1781	45.4115
12		1.55935	2.8684	5.18355	8.83925	15.8086	27.215	45.4571
12.1		1.561	2.87645	5.19255	8.85435	15.8376	27.2469	45.5027
12.2		1.56215	2.88075	5.20375	8.86765	15.8628	27.2809	45.547
12.3		1.56375	2.89115	5.2153	8.8814	15.887	27.3209	45.5908
12.4		1.56865	2.8977	5.2243	8.8964	15.9155	27.3535	45.6306
12.5		1.5691	2.9049	5.2357	8.914	15.943	27.3871	45.6708
12.6		1.5703	2.9152	5.2464	8.928	15.9677	27.4233	45.7148
12.7		1.5749	2.9202	5.2548	8.9423	15.9904	27.4566	45.7617
12.8		1.5776	2.9224	5.26015	8.95825	16.0113	27.4877	45.8081
12.9		1.5735	2.92995	5.27005	8.97365	16.0312	27.5175	45.8493
13		1.57525	2.93755	5.28075	8.98775	16.0501	27.5529	45.8914
13.1		1.57725	2.94325	5.29085	9.00405	16.0714	27.5887	45.931
13.2		1.58055	2.94925	5.2991	9.02	16.0957	27.6163	45.9722
13.3		1.58245	2.9492	5.30825	9.03675	16.1202	27.6512	46.0119
13.4		1.5855	2.95165	5.3203	9.0543	16.1465	27.6863	46.0539
13.5		1.58785	2.954	5.3314	9.0741	16.1732	27.7178	46.0935
13.6		1.5895	2.9592	5.34255	9.08795	16.1973	27.7469	46.1342
13.7		1.5932	2.96545	5.3566	9.1036	16.2189	27.7778	46.1744
13.8		1.59675	2.9748	5.36335	9.11865	16.2389	27.811	46.2161
13.9		1.5996	2.98085	5.36965	9.13265	16.2637	27.844	46.2576
14		1.60285	2.98585	5.3802	9.1483	16.2824	27.8761	46.2985
14.1		1.60105	2.9921	5.39035	9.16335	16.3053	27.9065	46.3381
14.2		1.6058	2.99575	5.4005	9.1779	16.3282	27.9356	46.3737
14.3		1.61075	3.0054	5.4093	9.1907	16.3526	27.9625	46.411
14.4		1.6114	3.0131	5.419	9.2037	16.3784	27.9934	46.4486
14.5		1.6138	3.0148	5.4266	9.214	16.402	28.0238	46.4878
14.6		1.6141	3.0187	5.43765	9.22915	16.4211	28.0594	46.5319
14.7		1.6171	3.02185	5.4447	9.242	16.4442	28.0888	46.5747
14.8		1.62055	3.0242	5.45555	9.25805	16.4687	28.1192	46.609
14.9		1.6241	3.02915	5.46695	9.27335	16.4897	28.1513	46.6403
15		1.62825	3.03715	5.47825	9.29145	16.5112	28.1785	46.6717
15.1		1.63345	3.04215	5.48635	9.30575	16.5343	28.2104	46.7064
15.2		1.63765	3.04645	5.49005	9.32075	16.5529	28.2452	46.7437
15.3		1.63935	3.04965	5.49865	9.33375	16.5752	28.2768	46.7798
15.4		1.63985	3.05145	5.5076	9.3463	16.5978	28.3072	46.8163
15.5		1.63975	3.0549	5.51955	9.35985	16.621	28.3358	46.8501
15.6		1.6433	3.06255	5.5308	9.3705	16.6422	28.363	46.8827
15.7		1.64395	3.0682	5.53785	9.38135	16.6626	28.3918	46.9214
15.8		1.6482	3.06875	5.5456	9.3944	16.6865	28.4157	46.9577
15.9		1.65105	3.0719	5.5562	9.4096	16.7068	28.4401	46.9888
16		1.653	3.078	5.56255	9.42165	16.7208	28.4704	47.0217
16.1		1.6548	3.08235	5.5655	9.4324	16.7392	28.5006	47.0548
16.2		1.65435	3.0839	5.57535	9.44935	16.7592	28.5306	47.0911
16.3		1.6531	3.08475	5.58135	9.46485	16.7795	28.5597	47.1284
16.4		1.65595	3.08955	5.59245	9.47635	16.8022	28.5868	47.1656
16.5		1.65955	3.09265	5.60025	9.48945	16.8229	28.6146	47.2012
16.6		1.66035	3.09975	5.607	9.5073	16.8398	28.6418	47.2347
16.7		1.66325	3.1055	5.6144	9.5213	16.8589	28.6695	47.2674
16.8		1.6696	3.113	5.6204	9.5367	16.8777	28.6997	47.3023
16.9		1.6698	3.1224	5.6299	9.5538	16.8978	28.7319	47.34
17		1.6739	3.1266	5.64095	9.57255	16.9202	28.7597	47.3754
17.1		1.676	3.13075	5.65305	9.59025	16.9431	28.7875	47.4104
17.2		1.68245	3.13385	5.66215	9.60555	16.9639	28.8148	47.4451
17.3		1.68995	3.13725	5.6688	9.621	16.9818	28.8387	47.4781
17.4		1.69395	3.1415	5.67775	9.63255	17.0023	28.863	47.5119
17.5		1.6973	3.14575	5.68665	9.64475	17.0209	28.8887	47.5442
17.6		1.70005	3.15135	5.69675	9.66045	17.0388	28.9191	47.5723
17.7		1.70525	3.15725	5.70355	9.67105	17.0578	28.9459	47.6043
17.8		1.70725	3.16265	5.70905	9.68365	17.0776	28.9754	47.6347
17.9		1.70425	3.16655	5.7151	9.6984	17.0959	29.0059	47.6668
18		1.70655	3.1714	5.72335	9.71285	17.1154	29.0332	47.6983
18.1		1.7122	3.17555	5.73305	9.73135	17.1356	29.0624	47.7361
18.2		1.71475	3.17985	5.7411	9.7453	17.1563	29.092	47.7708
18.3		1.72145	3.1884	5.75195	9.76075	17.1824	29.1197	47.8025
18.4		1.7265	3.19235	5.76265	9.77955	17.205	29.1461	47.8352
18.5		1.72995	3.20285	5.77245	9.79565	17.2237	29.1707	47.8661
18.6		1.73885	3.20775	5.7803	9.8106	17.2434	29.1952	47.8988
18.7		1.74495	3.2128	5.78815	9.82255	17.2649	29.2197	47.933
18.8		1.7511	3.21675	5.7972	9.8377	17.286	29.244	47.9645
18.9		1.75495	3.2258	5.80645	9.85015	17.3045	29.2646	47.9968
19		1.7614	3.23135	5.81205	9.86285	17.3252	29.2909	48.0268
19.1		1.76275	3.23345	5.81785	9.87575	17.3454	29.3175	48.0591
19.2		1.76585	3.23735	5.82745	9.88735	17.3677	29.3434	48.0894
19.3		1.76815	3.24385	5.83555	9.90295	17.3875	29.3693	48.121
19.4		1.77135	3.25425	5.8464	9.9151	17.4058	29.3908	48.1527
19.5		1.77745	3.2641	5.85505	9.92805	17.4247	29.413	48.1843
19.6		1.783	3.27175	5.8623	9.9383	17.444	29.4374	48.2187
19.7		1.78595	3.2754	5.8702	9.954	17.463	29.461	48.2497
19.8		1.789	3.2806	5.87605	9.96985	17.483	29.4878	48.2793
19.9		1.793	3.28245	5.8871	9.982	17.5053	29.5095	48.3023
20		1.79705	3.2873	5.8991	9.996	17.5241	29.5338	48.3319
20.1		1.8007	3.2935	5.90535	10.009	17.545	29.5602	48.3642
20.2		1.8077	3.29815	5.9111	10.0234	17.5681	29.5829	48.3961
20.3		1.80995	3.3036	5.91765	10.0353	17.5872	29.6104	48.4311
20.4		1.8116	3.30645	5.92625	10.0513	17.6041	29.6368	48.4658
20.5		1.81755	3.31035	5.93425	10.0651	17.6212	29.66	48.4972
20.6		1.82085	3.31615	5.94205	10.0812	17.6411	29.685	48.5278
20.7		1.82505	3.32155	5.9502	10.0938	17.6611	29.7072	48.5577
20.8		1.82895	3.3262	5.9582	10.1073	17.6777	29.7267	48.583
20.9		1.831	3.3337	5.96905	10.1178	17.6936	29.75	48.6116
21		1.8349	3.34045	5.97475	10.1269	17.7111	29.7716	48.6439
21.1		1.83735	3.34465	5.9825	10.1389	17.7296	29.7941	48.6742
21.2		1.83975	3.3512	5.99325	10.1557	17.7441	29.8171	48.7026
21.3		1.8423	3.35755	6.00455	10.1706	17.7619	29.8388	48.733
21.4		1.84785	3.36595	6.0112	10.1848	17.7789	29.8617	48.7644
21.5		1.85495	3.3747	6.01805	10.1993	17.7941	29.8832	48.7952
21.6		1.8574	3.38295	6.02135	10.2107	17.8091	29.9015	48.8239
21.7		1.85685	3.38505	6.0272	10.2269	17.8287	29.9248	48.8519
21.8		1.86195	3.3892	6.0364	10.2391	17.8475	29.9475	48.8778
21.9		1.8648	3.3969	6.0446	10.2544	17.8662	29.9715	48.9051
22		1.8667	3.4058	6.0496	10.2667	17.8835	29.9932	48.9325
22.1		1.8696	3.4129	6.06005	10.2814	17.9007	30.015	48.9608
22.2		1.8723	3.42055	6.06735	10.292	17.9191	30.0354	48.9883
22.3		1.87705	3.42585	6.07485	10.3062	17.9394	30.0543	49.0109
22.4		1.88125	3.43635	6.08425	10.3197	17.9611	30.076	49.0369
22.5		1.88505	3.44605	6.0894	10.3335	17.9802	30.0969	49.0646
22.6		1.88725	3.4534	6.10085	10.3515	17.9986	30.1187	49.0941
22.7		1.8923	3.46305	6.10935	10.3635	18.0184	30.1435	49.1244
22.8		1.89765	3.47055	6.1182	10.3797	18.0367	30.1679	49.154
22.9		1.90055	3.4798	6.12875	10.3966	18.0582	30.194	49.1854
23		1.9078	3.48695	6.13595	10.4078	18.0797	30.2161	49.2113
23.1		1.91585	3.49795	6.14425	10.4204	18.0989	30.2389	49.2396
23.2		1.92205	3.50635	6.149	10.4305	18.1165	30.2565	49.2653
23.3		1.92475	3.5135	6.1569	10.4455	18.1332	30.2744	49.2907
23.4		1.9259	3.5197	6.16635	10.4565	18.1495	30.2947	49.3177
23.5		1.9318	3.52385	6.17185	10.4691	18.1672	30.3122	49.344
23.6		1.93385	3.52825	6.17845	10.4799	18.1828	30.3321	49.3722
23.7		1.93665	3.53325	6.1854	10.4932	18.2009	30.3525	49.4002
23.8		1.94065	3.5389	6.1976	10.5083	18.2214	30.371	49.4267
23.9		1.9421	3.5459	6.2087	10.5194	18.2381	30.3892	49.452
24		1.9511	3.5533	6.219	10.5294	18.2543	30.4079	49.4776
24.1		1.9527	3.5589	6.2269	10.5428	18.2723	30.4284	49.5027
24.2		1.9547	3.566	6.2313	10.5517	18.2888	30.448	49.5247
24.3		1.957	3.5702	6.2405	10.5619	18.303	30.4651	49.5508
24.4		1.958	3.5735	6.2463	10.5742	18.3132	30.4798	49.5747
24.5		1.9597	3.5764	6.2522	10.5837	18.3244	30.4993	49.5964
24.6		1.9614	3.5779	6.25935	10.5928	18.3366	30.5222	49.6249
24.7		1.9626	3.58235	6.26675	10.6028	18.3533	30.5408	49.6481
24.8		1.96055	3.58585	6.27835	10.6181	18.3678	30.5581	49.6717
24.9		1.96155	3.59115	6.28555	10.6277	18.3818	30.58	49.6983
25		1.96625	3.59425	6.29445	10.6383	18.3949	30.6022	49.7213
25.1		1.96695	3.59645	6.30335	10.6457	18.4092	30.6241	49.7445
25.2		1.97065	3.60175	6.3125	10.6565	18.4235	30.6427	49.7654
25.3		1.97105	3.6068	6.31865	10.6683	18.4347	30.6596	49.7894
25.4		1.9736	3.61015	6.32635	10.6765	18.4507	30.6793	49.8097
25.5		1.97525	3.61175	6.3327	10.6875	18.468	30.6988	49.836
25.6		1.97325	3.6149	6.34015	10.6966	18.485	30.719	49.8619
25.7		1.9763	3.62245	6.3529	10.7104	18.5026	30.7406	49.8869
25.8		1.98235	3.6316	6.3642	10.7197	18.523	30.7604	49.917
25.9		1.9889	3.6396	6.3756	10.7319	18.5398	30.778	49.9409
26		1.9957	3.6503	6.3823	10.7465	18.5516	30.7966	49.9668
26.1		2.0014	3.6572	6.388	10.7578	18.5658	30.8156	49.9936
26.2		2.0079	3.6595	6.39595	10.7701	18.583	30.8296	50.017
26.3		2.009	3.66315	6.40565	10.7803	18.5961	30.8473	50.0425
26.4		2.01435	3.66805	6.41265	10.7902	18.6138	30.8642	50.07
26.5		2.01795	3.67355	6.42085	10.7984	18.6323	30.8823	50.0926
26.6		2.01935	3.67765	6.4291	10.8095	18.6477	30.9	50.1149
26.7		2.02095	3.685	6.43885	10.8203	18.6573	30.9178	50.1428
26.8		2.0234	3.68915	6.4434	10.8309	18.6724	30.9338	50.1672
26.9		2.02405	3.6933	6.45195	10.8422	18.6861	30.9544	50.1923
27		2.0244	3.69735	6.45755	10.8551	18.7012	30.9748	50.2141
27.1		2.02585	3.69925	6.46825	10.8687	18.7162	30.9931	50.2339
27.2		2.02695	3.70265	6.4741	10.8786	18.7308	31.0146	50.2609
27.3		2.02875	3.7038	6.48095	10.8866	18.7493	31.0293	50.2856
27.4		2.0302	3.70785	6.4878	10.8973	18.7631	31.049	50.3063
27.5		2.03035	3.7109	6.4957	10.9086	18.7787	31.0668	50.3316
27.6		2.0347	3.7112	6.5045	10.9176	18.8005	31.0839	50.3514
27.7		2.0369	3.7138	6.51625	10.9317	18.8151	31.1038	50.373
27.8		2.0434	3.72205	6.52595	10.9378	18.8268	31.1228	50.3999
27.9		2.04655	3.72475	6.5325	10.9505	18.8425	31.1404	50.4228
28		2.04795	3.7268	6.53785	10.958	18.8546	31.1595	50.4453
28.1		2.0483	3.73025	6.5461	10.9686	18.871	31.1814	50.4701
28.2		2.04825	3.735	6.55375	10.9767	18.8883	31.1997	50.4933
28.3		2.0479	3.73925	6.56525	10.992	18.9014	31.2189	50.516
28.4		2.04765	3.74485	6.57285	10.9987	18.9135	31.2388	50.5398
28.5		2.05005	3.74525	6.5817	11.0053	18.9286	31.2561	50.5644
28.6		2.05025	3.7465	6.5917	11.0192	18.9411	31.2721	50.5868
28.7		2.0542	3.7515	6.5982	11.029	18.9563	31.2865	50.6103
28.8		2.0562	3.7511	6.60815	11.0388	18.9709	31.2988	50.6322
28.9		2.0577	3.75645	6.6148	11.0471	18.9831	31.3154	50.6573
29		2.05775	3.7565	6.62415	11.0543	18.9958	31.3318	50.6758
29.1		2.0573	3.75925	6.63205	11.0649	19.0071	31.3491	50.7002
29.2		2.05525	3.76065	6.63715	11.0719	19.024	31.3646	50.7215
29.3		2.05675	3.76395	6.64655	11.0819	19.0333	31.3837	50.7453
29.4		2.05575	3.77025	6.6532	11.087	19.0475	31.4	50.7656
29.5		2.05855	3.7761	6.66085	11.0977	19.0612	31.4175	50.7853
29.6		2.0561	3.78065	6.6687	11.1063	19.0757	31.4363	50.8091
29.7		2.05605	3.7848	6.6775	11.1163	19.0916	31.4531	50.8315
29.8		2.059	3.7862	6.68335	11.1238	19.1053	31.4711	50.8532
29.9		2.0598	3.79005	6.6887	11.1323	19.1165	31.4866	50.8719
30		2.06125	3.7952	6.69075	11.1433	19.13	31.504	50.8963
30.1		2.0618	3.80275	6.69505	11.1537	19.1451	31.5212	50.9199
30.2		2.06355	3.80715	6.7025	11.1626	19.1565	31.5408	50.9421
30.3		2.06405	3.812	6.71425	11.1725	19.1696	31.5588	50.9673
30.4		2.0672	3.81775	6.7217	11.1825	19.1819	31.578	50.9912
30.5		2.07045	3.8223	6.72985	11.1922	19.1993	31.5985	51.0126
30.6		2.0692	3.82825	6.7374	11.2026	19.2151	31.6134	51.0323
30.7		2.06935	3.8331	6.74395	11.215	19.2292	31.6271	51.055
30.8		2.0701	3.83655	6.7495	11.2216	19.2417	31.6478	51.0808
30.9		2.07345	3.8391	6.7525	11.2301	19.2563	31.6688	51.1043
31		2.0727	3.844	6.76175	11.2403	19.2703	31.6861	51.1271
31.1		2.0714	3.85335	6.76825	11.2507	19.2885	31.703	51.1568
31.2		2.07465	3.85905	6.77795	11.2637	19.3069	31.719	51.1836
31.3		2.07815	3.86375	6.78635	11.278	19.322	31.7382	51.2118
31.4		2.08155	3.87065	6.79525	11.2908	19.3369	31.7602	51.2364
31.5		2.08755	3.87615	6.8013	11.3027	19.3515	31.7782	51.2602
31.6		2.09045	3.8837	6.8123	11.3154	19.3659	31.7914	51.2794
31.7		2.0937	3.8923	6.82005	11.3284	19.3778	31.8053	51.3009
31.8		2.0996	3.89675	6.82465	11.3382	19.3896	31.8264	51.3234
31.9		2.10125	3.89855	6.8291	11.3496	19.398	31.846	51.3416
32		2.09775	3.8993	6.83625	11.3572	19.4093	31.8642	51.3619
32.1		2.0959	3.90075	6.84265	11.3629	19.4252	31.8848	51.3866
32.2		2.09915	3.90365	6.85035	11.3723	19.4381	31.9022	51.4081
32.3		2.09565	3.90945	6.86045	11.3835	19.4503	31.9212	51.4335
32.4		2.09985	3.91805	6.86915	11.3954	19.4647	31.9394	51.4554
32.5		2.10165	3.92565	6.88035	11.4093	19.4788	31.955	51.4728
32.6		2.10695	3.93035	6.8902	11.4237	19.4919	31.9694	51.4939
32.7		2.11045	3.9389	6.8954	11.4341	19.5035	31.984	51.516
32.8		2.1148	3.9434	6.90225	11.4432	19.5182	32.0036	51.5404
32.9		2.1135	3.94775	6.91125	11.4496	19.5314	32.0237	51.5621
33		2.11665	3.95055	6.91945	11.4592	19.5482	32.0387	51.5859
33.1		2.12045	3.95555	6.92905	11.4658	19.5604	32.0522	51.6119
33.2		2.12315	3.96135	6.93355	11.4773	19.572	32.0705	51.637
33.3		2.13025	3.96585	6.9405	11.4877	19.5875	32.0862	51.656
33.4		2.13455	3.9713	6.9483	11.4972	19.5935	32.1087	51.6819
33.5		2.1376	3.9749	6.95395	11.5051	19.6047	32.1274	51.7031
33.6		2.1385	3.97505	6.9597	11.5155	19.6156	32.1431	51.721
33.7		2.13815	3.9806	6.96685	11.5247	19.6246	32.1594	51.7453
33.8		2.1437	3.98475	6.9719	11.5311	19.6369	32.1764	51.772
33.9		2.14295	3.9861	6.9776	11.5414	19.6522	32.1939	51.7981
34		2.1452	3.9904	6.98465	11.5487	19.6673	32.2112	51.8245
34.1		2.1463	3.99565	6.9942	11.5605	19.6815	32.2256	51.8492
34.2		2.14685	4.0019	7.0014	11.5718	19.69	32.2436	51.8713
34.3		2.1511	4.0074	7.00575	11.5826	19.7012	32.2621	51.8908
34.4		2.1564	4.00925	7.0112	11.5891	19.713	32.2814	51.9112
34.5		2.16025	4.0157	7.0181	11.5994	19.7261	32.2989	51.9322
34.6		2.1627	4.0214	7.0212	11.6084	19.7381	32.3136	51.9535
34.7		2.1648	4.0251	7.0261	11.6146	19.7502	32.3296	51.975
34.8		2.1655	4.0295	7.03195	11.6222	19.7609	32.3492	51.9965
34.9		2.169	4.03285	7.03615	11.632	19.7744	32.3668	52.0199
35		2.16885	4.03295	7.0457	11.6422	19.7877	32.3825	52.0365
35.1		2.17235	4.0385	7.0515	11.6512	19.7966	32.3976	52.0573
35.2		2.1777	4.044	7.0559	11.6609	19.8073	32.4134	52.077
35.3		2.182	4.0481	7.06135	11.6687	19.8187	32.4304	52.0998
35.4		2.1839	4.04735	7.06805	11.6783	19.833	32.4466	52.1226
35.5		2.18745	4.04955	7.0781	11.6867	19.8443	32.4671	52.1472
35.6		2.19145	4.0498	7.08445	11.6946	19.8576	32.4862	52.1717
35.7		2.1953	4.05295	7.09245	11.7071	19.872	32.5011	52.1929
35.8		2.19865	4.05965	7.1013	11.7221	19.8836	32.5146	52.212
35.9		2.20345	4.0673	7.10855	11.7331	19.8944	32.5275	52.2351
36		2.2088	4.06965	7.1138	11.7458	19.9085	32.5428	52.2576
36.1		2.21055	4.0692	7.12375	11.7564	19.921	32.5562	52.2768
36.2		2.2138	4.07195	7.1314	11.7662	19.9328	32.5692	52.2955
36.3		2.21775	4.0729	7.13725	11.7759	19.9434	32.5854	52.3194
36.4		2.2188	4.07575	7.14005	11.7852	19.9533	32.605	52.3416
36.5		2.21975	4.07765	7.14865	11.7953	19.9672	32.6217	52.361
36.6		2.22035	4.08425	7.15675	11.8083	19.9787	32.6362	52.3812
36.7		2.22325	4.09245	7.16715	11.8207	19.9937	32.6522	52.4048
36.8		2.22895	4.10025	7.17695	11.8268	20.0054	32.6665	52.4243
36.9		2.23325	4.10685	7.18525	11.8397	20.0186	32.6816	52.4418
37		2.23595	4.11405	7.19395	11.8478	20.0318	32.6971	52.4628
37.1		2.23945	4.11725	7.1989	11.8581	20.0449	32.712	52.4867
37.2		2.24405	4.1189	7.20625	11.8695	20.0549	32.7229	52.506
37.3		2.2464	4.12475	7.2118	11.8803	20.0632	32.74	52.5297
37.4		2.25205	4.1313	7.2165	11.8866	20.0757	32.7559	52.5518
37.5		2.2569	4.1339	7.2251	11.8962	20.0887	32.7712	52.5697
37.6		2.2547	4.1385	7.23535	11.9054	20.1	32.786	52.5896
37.7		2.2573	4.14335	7.24035	11.9106	20.1134	32.8036	52.6087
37.8		2.26165	4.14415	7.24805	11.9209	20.1271	32.8219	52.6308
37.9		2.26175	4.14695	7.2535	11.9315	20.1399	32.8332	52.6459
38		2.26515	4.1529	7.26055	11.9395	20.1494	32.8489	52.664
38.1		2.2706	4.15685	7.26345	11.9516	20.1607	32.8668	52.6865
38.2		2.27195	4.15965	7.27235	11.9643	20.1694	32.8839	52.707
38.3		2.27095	4.16435	7.2805	11.9753	20.1809	32.8976	52.7247
38.4		2.27605	4.1677	7.28165	11.985	20.1899	32.9129	52.7448
38.5		2.2799	4.16705	7.28775	11.9939	20.2012	32.9269	52.7604
38.6		2.28195	4.16775	7.2935	11.9994	20.2122	32.9428	52.7798
38.7		2.28125	4.1711	7.29675	12.0045	20.2231	32.9605	52.802
38.8		2.2837	4.16955	7.30305	12.0166	20.2381	32.9777	52.8246
38.9		2.28785	4.17055	7.31035	12.0315	20.2508	32.9894	52.84
39		2.29265	4.17625	7.3162	12.0424	20.2595	33.0014	52.8596
39.1		2.29535	4.181	7.31605	12.0493	20.268	33.0157	52.8809
39.2		2.2935	4.18035	7.3191	12.0563	20.28	33.0295	52.8958
39.3		2.29355	4.1827	7.3256	12.0653	20.2879	33.0404	52.9119
39.4		2.2889	4.1876	7.3303	12.0696	20.2965	33.0549	52.9332
39.5		2.2897	4.1895	7.33055	12.076	20.3148	33.0677	52.9481
39.6		2.2918	4.19275	7.3396	12.0865	20.326	33.0814	52.9642
39.7		2.29635	4.1988	7.3456	12.0948	20.3364	33.0959	52.9827
39.8		2.298	4.2027	7.34755	12.1013	20.3473	33.1116	52.9997
39.9		2.2997	4.20425	7.35495	12.1132	20.3598	33.1245	53.0184
40		2.30045	4.21135	7.3624	12.1248	20.3701	33.1379	53.0345
40.1		2.30145	4.2182	7.3684	12.1325	20.378	33.1512	53.0536
40.2		2.3036	4.2208	7.3728	12.1404	20.3912	33.1655	53.0702
40.3		2.3084	4.2246	7.381	12.1471	20.4015	33.178	53.0893
40.4		2.3106	4.2301	7.38875	12.1567	20.4118	33.1952	53.1097
40.5		2.3123	4.23375	7.3953	12.1676	20.4261	33.2108	53.1307
40.6		2.31285	4.2368	7.4035	12.1776	20.437	33.2258	53.1496
40.7		2.3187	4.2402	7.4128	12.1889	20.4462	33.2379	53.1661
40.8		2.3252	4.2463	7.418	12.1964	20.4572	33.2539	53.184
40.9		2.3312	4.2498	7.4203	12.204	20.4695	33.2669	53.2006
41		2.3327	4.2526	7.42715	12.2104	20.4776	33.283	53.2193
41.1		2.3351	4.25775	7.43205	12.2177	20.4899	33.2973	53.236
41.2		2.33515	4.26175	7.4376	12.2296	20.5067	33.3127	53.2546
41.3		2.33415	4.2649	7.44485	12.2416	20.5198	33.3283	53.2716
41.4		2.3366	4.27025	7.4546	12.2547	20.5308	33.3451	53.2892
41.5		2.34095	4.2791	7.45875	12.2655	20.5442	33.3589	53.3052
41.6		2.3443	4.28385	7.46265	12.2774	20.5536	33.3743	53.327
41.7		2.34295	4.29015	7.46745	12.286	20.5665	33.3879	53.3462
41.8		2.34785	4.29325	7.47185	12.2957	20.5716	33.4034	53.3649
41.9		2.34975	4.29755	7.4743	12.3005	20.5829	33.4206	53.385
42		2.34865	4.3004	7.4791	12.3075	20.5927	33.4352	53.3993
42.1		2.3501	4.304	7.48545	12.3144	20.6015	33.4499	53.4179
42.2		2.3522	4.30955	7.4905	12.3202	20.6119	33.4669	53.44
42.3		2.35335	4.31	7.4991	12.3295	20.622	33.484	53.4617
42.4		2.3537	4.3173	7.50305	12.3396	20.6344	33.5	53.4812
42.5		2.3582	4.32305	7.5102	12.3474	20.647	33.5131	53.4978
42.6		2.36205	4.3309	7.5136	12.3539	20.6593	33.5275	53.5131
42.7		2.3678	4.3356	7.51745	12.355	20.6696	33.5414	53.5285
42.8		2.375	4.33795	7.5217	12.3586	20.6788	33.556	53.5464
42.9		2.37755	4.3389	7.5271	12.3668	20.6892	33.5702	53.5668
43		2.3788	4.3418	7.5302	12.373	20.7009	33.5803	53.5832
43.1		2.3819	4.3427	7.5372	12.3841	20.7095	33.5957	53.601
43.2		2.3851	4.3455	7.54205	12.3914	20.7211	33.6115	53.6177
43.3		2.3882	4.34615	7.54745	12.3984	20.7345	33.6279	53.6308
43.4		2.39095	4.34895	7.55415	12.4066	20.746	33.6397	53.6453
43.5		2.38995	4.34775	7.56045	12.4155	20.7572	33.6549	53.6615
43.6		2.39105	4.35115	7.56235	12.4219	20.7683	33.6685	53.6811
43.7		2.39205	4.35405	7.5684	12.4272	20.7798	33.6789	53.6973
43.8		2.39375	4.3554	7.57265	12.4384	20.7888	33.6888	53.7161
43.9		2.3949	4.35865	7.5769	12.444	20.7976	33.7018	53.7351
44		2.39935	4.3631	7.58305	12.4506	20.809	33.7186	53.7559
44.1		2.3999	4.36525	7.58905	12.4611	20.8235	33.7347	53.7734
44.2		2.40175	4.37095	7.59415	12.4687	20.8345	33.7442	53.7902
44.3		2.40585	4.37465	7.59795	12.4772	20.8443	33.7582	53.8082
44.4		2.40945	4.38105	7.6004	12.48	20.8567	33.7694	53.8278
44.5		2.41205	4.3855	7.60845	12.4854	20.8708	33.7799	53.8434
44.6		2.408	4.39175	7.61225	12.4901	20.8793	33.7939	53.8611
44.7		2.41075	4.39525	7.61655	12.496	20.8875	33.8082	53.8783
44.8		2.41325	4.39645	7.6229	12.5044	20.8983	33.823	53.8954
44.9		2.41415	4.4028	7.6288	12.5098	20.9096	33.8373	53.9075
45		2.4125	4.4067	7.63465	12.5141	20.9201	33.8541	53.9261
45.1		2.4157	4.40905	7.63855	12.5194	20.935	33.8668	53.9421
45.2		2.41605	4.41445	7.64665	12.5306	20.9454	33.8805	53.9556
45.3		2.41865	4.42075	7.6536	12.5399	20.9573	33.8917	53.9755
45.4		2.42285	4.4244	7.6601	12.5448	20.97	33.9072	53.9955
45.5		2.425	4.4273	7.66445	12.5563	20.9822	33.9218	54.0162
45.6		2.4243	4.43325	7.67335	12.5663	20.9947	33.9368	54.0347
45.7		2.42295	4.43805	7.67985	12.5754	21.0097	33.952	54.0541
45.8		2.42185	4.44525	7.6887	12.5833	21.0251	33.9649	54.0703
45.9		2.42665	4.451	7.697	12.596	21.0349	33.9757	54.0889
46		2.4287	4.4575	7.70105	12.6037	21.045	33.9925	54.1052
46.1		2.4336	4.45755	7.70525	12.6132	21.055	34.0053	54.1224
46.2		2.43285	4.46055	7.7083	12.6247	21.0645	34.0158	54.14
46.3		2.43615	4.4619	7.71285	12.6319	21.0731	34.0293	54.1567
46.4		2.4393	4.46085	7.7134	12.6409	21.0849	34.0449	54.1726
46.5		2.43985	4.4603	7.71855	12.6468	21.0973	34.0555	54.1892
46.6		2.4393	4.46235	7.7255	12.6534	21.1074	34.0674	54.2063
46.7		2.44055	4.4656	7.73	12.6629	21.1185	34.0802	54.226
46.8		2.4415	4.4676	7.73675	12.6703	21.1339	34.0924	54.2439
46.9		2.4437	4.46965	7.7426	12.6798	21.1456	34.1039	54.2582
47		2.44175	4.4734	7.75055	12.6876	21.156	34.1171	54.2791
47.1		2.4467	4.47705	7.7556	12.6954	21.1688	34.1281	54.297
47.2		2.44835	4.48	7.7601	12.7047	21.1783	34.1415	54.3163
47.3		2.4521	4.4822	7.76655	12.7108	21.1851	34.1543	54.3361
47.4		2.4549	4.48565	7.77095	12.7112	21.1968	34.1658	54.3532
47.5		2.45695	4.48585	7.77645	12.7185	21.2034	34.1766	54.3673
47.6		2.45535	4.48945	7.7835	12.7246	21.2134	34.1912	54.3825
47.7		2.45515	4.49	7.7892	12.7325	21.2283	34.2026	54.3957
47.8		2.4577	4.4905	7.7966	12.7417	21.2394	34.2131	54.4138
47.9		2.4555	4.4958	7.80325	12.7465	21.2568	34.2247	54.4291
48		2.4592	4.49945	7.8108	12.7553	21.2671	34.236	54.4431
48.1		2.46125	4.5032	7.81685	12.7607	21.2771	34.2534	54.4624
48.2		2.4622	4.50745	7.82075	12.7684	21.2885	34.2699	54.4759
48.3		2.46385	4.51045	7.82615	12.7786	21.3003	34.2827	54.4886
48.4		2.46185	4.51355	7.8282	12.7847	21.311	34.2961	54.5036
48.5		2.46375	4.5173	7.83445	12.7895	21.322	34.3106	54.5182
48.6		2.465	4.51965	7.84015	12.7976	21.3359	34.3258	54.5361
48.7		2.46485	4.52135	7.84715	12.8097	21.3472	34.3403	54.5525
48.8		2.46535	4.52505	7.85175	12.8228	21.3565	34.3568	54.5721
48.9		2.46725	4.52615	7.85175	12.8311	21.3668	34.3684	54.591
49		2.46995	4.52915	7.8554	12.841	21.3796	34.3849	54.6095
49.1		2.47095	4.5319	7.86285	12.8481	21.3883	34.4025	54.6251
49.2		2.4752	4.53535	7.867	12.8532	21.3968	34.4185	54.6419
49.3		2.47805	4.5414	7.87405	12.861	21.4061	34.4304	54.6588
49.4		2.4814	4.54775	7.8797	12.8696	21.4157	34.4428	54.6786
49.5		2.48515	4.5525	7.88505	12.8769	21.4286	34.4566	54.6968
49.6		2.4884	4.56245	7.8904	12.8861	21.4378	34.4711	54.7141
49.7		2.49085	4.5678	7.89545	12.8912	21.4486	34.4874	54.732
49.8		2.4941	4.56925	7.89905	12.8998	21.4584	34.506	54.7483
49.9		2.49595	4.57175	7.90645	12.9052	21.4692	34.5218	54.7678
50		2.50055	4.57835	7.91485	12.9132	21.4812	34.5335	54.7825
50.1		2.49995	4.58325	7.92305	12.9211	21.4894	34.5444	54.7985
50.2		2.50585	4.58615	7.9279	12.9267	21.4987	34.557	54.814
50.3		2.50795	4.5873	7.93635	12.9334	21.508	34.5758	54.8292
50.4		2.5092	4.59025	7.9434	12.9387	21.5188	34.587	54.8455
50.5		2.51025	4.5926	7.95165	12.9481	21.5292	34.6033	54.8631
50.6		2.5123	4.59435	7.95605	12.9532	21.5381	34.6193	54.8806
50.7		2.51625	4.59815	7.95935	12.9635	21.551	34.6323	54.9009
50.8		2.51765	4.60505	7.96445	12.974	21.5617	34.646	54.9162
50.9		2.51975	4.61285	7.9726	12.98	21.5709	34.6608	54.9323
51		2.52145	4.6169	7.9794	12.9855	21.5823	34.6725	54.9498
51.1		2.5245	4.6213	7.9854	12.9938	21.5923	34.6857	54.9697
51.2		2.525	4.6262	7.99075	13.0039	21.5982	34.7035	54.9875
51.3		2.5284	4.62985	7.99825	13.0094	21.6097	34.7142	55.0012
51.4		2.53085	4.63415	8.00525	13.0207	21.6167	34.7299	55.0186
51.5		2.53395	4.63915	8.00915	13.0311	21.6258	34.7472	55.0401
51.6		2.54075	4.64395	8.01675	13.0387	21.6379	34.7614	55.0546
51.7		2.54365	4.64695	8.02495	13.0493	21.6432	34.7744	55.0718
51.8		2.54915	4.65135	8.0295	13.0525	21.6526	34.7857	55.0889
51.9		2.55445	4.6487	8.03445	13.06	21.6614	34.8004	55.1076
52		2.553	4.65295	8.0416	13.0652	21.6708	34.816	55.1242
52.1		2.55525	4.6572	8.04855	13.0714	21.6815	34.8302	55.1383
52.2		2.5568	4.65965	8.0571	13.077	21.6903	34.8455	55.1585
52.3		2.56325	4.6618	8.0678	13.0813	21.7011	34.8612	55.1753
52.4		2.5661	4.6682	8.07765	13.0927	21.7126	34.8774	55.1984
52.5		2.5674	4.67385	8.0871	13.1014	21.7242	34.8888	55.2156
52.6		2.57005	4.6773	8.09365	13.1121	21.7305	34.9047	55.2341
52.7		2.5741	4.68525	8.0957	13.1188	21.7411	34.9179	55.2497
52.8		2.57905	4.6889	8.10025	13.1258	21.75	34.9341	55.265
52.9		2.5816	4.69455	8.1047	13.1329	21.7584	34.9492	55.2789
53		2.58215	4.6967	8.1132	13.1405	21.7652	34.9624	55.2956
53.1		2.5814	4.6978	8.1179	13.1466	21.776	34.9779	55.3114
53.2		2.5758	4.7034	8.1226	13.1549	21.7815	34.9931	55.3275
53.3		2.5805	4.7085	8.13075	13.1603	21.7914	35.0056	55.3403
53.4		2.5831	4.71485	8.13345	13.1662	21.8016	35.0204	55.3579
53.5		2.58625	4.71945	8.1397	13.1746	21.8121	35.035	55.379
53.6		2.58765	4.7227	8.1453	13.1816	21.8263	35.0522	55.3985
53.7		2.5884	4.7251	8.15235	13.1939	21.8365	35.0685	55.4152
53.8		2.5923	4.73255	8.15865	13.2033	21.8442	35.0809	55.4328
53.9		2.59785	4.73935	8.16345	13.2114	21.8516	35.096	55.4494
54		2.60175	4.74425	8.17045	13.222	21.8606	35.1099	55.4659
54.1		2.60425	4.74755	8.17535	13.2284	21.8709	35.1245	55.4835
54.2		2.60715	4.75025	8.18115	13.2361	21.8834	35.1352	55.5017
54.3		2.60835	4.75655	8.18635	13.2425	21.8922	35.1439	55.5216
54.4		2.61165	4.76185	8.1914	13.2488	21.9003	35.1555	55.5376
54.5		2.61455	4.768	8.1968	13.2578	21.9062	35.1664	55.5515
54.6		2.6153	4.7695	8.20195	13.2645	21.9128	35.1764	55.5666
54.7		2.6167	4.77105	8.20655	13.2713	21.9206	35.1871	55.5839
54.8		2.62055	4.76825	8.20985	13.2749	21.9296	35.2012	55.6009
54.9		2.61885	4.76985	8.2166	13.2787	21.9395	35.2122	55.615
55		2.61935	4.7743	8.2291	13.2892	21.9477	35.2285	55.6298
55.1		2.6203	4.7766	8.23755	13.2971	21.9537	35.2409	55.6444
55.2		2.6227	4.78395	8.24355	13.306	21.9627	35.2525	55.6614
55.3		2.62345	4.78995	8.24865	13.3146	21.9749	35.2616	55.6768
55.4		2.62475	4.79075	8.25205	13.3217	21.9859	35.2753	55.6931
55.5		2.62225	4.79055	8.25805	13.3274	21.9919	35.2897	55.7095
55.6		2.62025	4.79535	8.26385	13.3345	21.9993	35.3036	55.7239
55.7		2.62085	4.79525	8.26865	13.3443	22.0061	35.3128	55.7411
55.8		2.62235	4.79855	8.272	13.3536	22.012	35.3214	55.7544
55.9		2.62535	4.8011	8.27825	13.363	22.0165	35.332	55.7706
56		2.6241	4.80625	8.2835	13.3713	22.0279	35.3448	55.7863
56.1		2.62125	4.8044	8.28845	13.3818	22.0376	35.3576	55.8027
56.2		2.6188	4.80615	8.2914	13.3915	22.0493	35.3708	55.8194
56.3		2.61685	4.8101	8.29715	13.4004	22.0602	35.3864	55.8372
56.4		2.6199	4.81345	8.3005	13.4083	22.0719	35.3981	55.8547
56.5		2.62225	4.8196	8.3009	13.416	22.0838	35.4148	55.8707
56.6		2.6249	4.8205	8.3027	13.4237	22.0937	35.4305	55.8871
56.7		2.6275	4.8242	8.3114	13.4322	22.1019	35.4422	55.9054
56.8		2.6313	4.8276	8.3185	13.437	22.1077	35.4582	55.923
56.9		2.6359	4.8297	8.32305	13.4413	22.1183	35.4715	55.9389
57		2.6382	4.82915	8.3229	13.4494	22.1276	35.485	55.9527
57.1		2.63835	4.8302	8.32845	13.4593	22.1345	35.4996	55.9724
57.2		2.6391	4.83485	8.3312	13.4665	22.1433	35.5083	55.9844
57.3		2.63975	4.8386	8.3371	13.4744	22.1527	35.5168	56.001
57.4		2.6413	4.8418	8.3406	13.4798	22.1607	35.5309	56.0172
57.5		2.6443	4.8432	8.34275	13.4841	22.1683	35.5436	56.0298
57.6		2.6428	4.84755	8.3466	13.4918	22.1767	35.5521	56.0423
57.7		2.64275	4.8454	8.3529	13.4966	22.1839	35.5643	56.0567
57.8		2.6438	4.8481	8.3563	13.5028	22.1926	35.5776	56.0719
57.9		2.6434	4.8508	8.3605	13.5134	22.202	35.5943	56.089
58		2.6458	4.8576	8.3677	13.5217	22.2127	35.6069	56.1029
58.1		2.648	4.86	8.374	13.5306	22.2199	35.6192	56.1174
58.2		2.6481	4.8641	8.37415	13.5369	22.2286	35.6329	56.1344
58.3		2.6526	4.86825	8.3762	13.5435	22.2415	35.6453	56.147
58.4		2.65035	4.8714	8.38075	13.552	22.2498	35.6569	56.1639
58.5		2.6512	4.87525	8.3835	13.5556	22.2585	35.6686	56.1801
58.6		2.65415	4.8785	8.38685	13.5612	22.2672	35.684	56.1968
58.7		2.6548	4.88405	8.38965	13.5654	22.2795	35.6986	56.211
58.8		2.65485	4.88715	8.3985	13.5752	22.2875	35.7152	56.2268
58.9		2.65745	4.8892	8.40705	13.5826	22.2999	35.7264	56.2413
59		2.6597	4.89185	8.41005	13.5901	22.3099	35.7383	56.2594
59.1		2.66525	4.89455	8.4119	13.5972	22.3204	35.7518	56.273
59.2		2.67215	4.9	8.4189	13.6051	22.3297	35.7632	56.285
59.3		2.679	4.8999	8.4247	13.6106	22.3395	35.7733	56.2989
59.4		2.6748	4.9028	8.4252	13.6166	22.3456	35.7865	56.3169
59.5		2.6732	4.9033	8.43125	13.6247	22.3542	35.7959	56.3347
59.6		2.6736	4.90245	8.43715	13.6349	22.363	35.8076	56.346
59.7		2.67385	4.90815	8.44205	13.642	22.367	35.8191	56.3602
59.8		2.68005	4.91225	8.4427	13.6477	22.3723	35.8294	56.3779
59.9		2.68185	4.9133	8.4475	13.6522	22.3819	35.8423	56.393
60		2.6789	4.9148	8.4547	13.6575	22.3893	35.8539	56.4093
60.1		2.6805	4.9192	8.45905	13.6639	22.3985	35.8676	56.4239
60.2		2.6808	4.92195	8.46575	13.6706	22.4076	35.8817	56.4406
60.3		2.68255	4.92435	8.4732	13.6795	22.4168	35.8958	56.4566
60.4		2.68575	4.9285	8.4816	13.6884	22.4259	35.9106	56.4721
60.5		2.6893	4.9327	8.48795	13.6941	22.4375	35.923	56.4888
60.6		2.6935	4.93655	8.49785	13.6994	22.4509	35.9364	56.5073
60.7		2.69845	4.94025	8.5048	13.704	22.4601	35.9501	56.5233
60.8		2.70225	4.9404	8.5093	13.7124	22.4699	35.9619	56.5349
60.9		2.701	4.9505	8.51495	13.7205	22.4774	35.9699	56.549
61		2.7027	4.95225	8.5175	13.7256	22.4876	35.9814	56.5659
61.1		2.70365	4.9532	8.5188	13.7282	22.4974	35.9938	56.5816
61.2		2.6988	4.9564	8.52175	13.7348	22.5091	36.0059	56.5979
61.3		2.6983	4.95545	8.5241	13.7456	22.5186	36.0176	56.6132
61.4		2.69955	4.958	8.52935	13.7537	22.529	36.03	56.6265
61.5		2.6996	4.96265	8.5327	13.76	22.5338	36.0385	56.6362
61.6		2.70165	4.9674	8.53555	13.7641	22.5426	36.0494	56.6508
61.7		2.7045	4.96555	8.5361	13.7644	22.5492	36.0605	56.6657
61.8		2.70645	4.9645	8.5405	13.7661	22.5583	36.0738	56.6768
61.9		2.7048	4.9635	8.54585	13.7749	22.5698	36.0903	56.6929
62		2.7068	4.96825	8.5492	13.7794	22.5847	36.1034	56.7073
62.1		2.71225	4.9699	8.5554	13.7872	22.591	36.1159	56.716
62.2		2.7163	4.9781	8.5584	13.7909	22.5989	36.1277	56.731
62.3		2.7214	4.9833	8.56175	13.795	22.6085	36.1418	56.7453
62.4		2.7226	4.98315	8.5665	13.8018	22.6183	36.15	56.7611
62.5		2.72075	4.991	8.57315	13.8088	22.6241	36.1577	56.7756
62.6		2.7239	4.99135	8.579	13.8167	22.6276	36.1667	56.7908
62.7		2.72605	4.9937	8.58445	13.8198	22.6344	36.1786	56.8082
62.8		2.7254	4.99685	8.58695	13.8231	22.6439	36.1934	56.8236
62.9		2.72435	4.99915	8.59375	13.831	22.6539	36.2048	56.834
63		2.72215	5.00115	8.60035	13.8419	22.6621	36.2146	56.8469
63.1		2.72275	5.00695	8.6083	13.8525	22.6694	36.2226	56.8614
63.2		2.72785	5.0137	8.6099	13.8565	22.6771	36.2344	56.8755
63.3		2.7336	5.0161	8.6159	13.8604	22.6865	36.2513	56.8929
63.4		2.736	5.018	8.6228	13.864	22.699	36.2664	56.9078
63.5		2.7367	5.0186	8.6288	13.8731	22.7075	36.2798	56.9238
63.6		2.7394	5.0243	8.63375	13.8777	22.7192	36.2914	56.937
63.7		2.7473	5.02655	8.6395	13.8851	22.73	36.3054	56.9548
63.8		2.74685	5.0335	8.6426	13.8892	22.7395	36.3174	56.9721
63.9		2.751	5.0354	8.6481	13.893	22.7496	36.3298	56.9868
64		2.7533	5.0397	8.6559	13.896	22.7594	36.3375	57.0016
64.1		2.7552	5.0449	8.6585	13.8995	22.7657	36.3494	57.0135
64.2		2.7572	5.0461	8.66285	13.9063	22.7751	36.3591	57.0246
64.3		2.7596	5.04995	8.6733	13.9173	22.7876	36.368	57.0407
64.4		2.75955	5.0544	8.6799	13.9227	22.7974	36.3763	57.0549
64.5		2.7637	5.0589	8.687	13.9298	22.8074	36.3877	57.0672
64.6		2.7649	5.0608	8.69005	13.9357	22.8151	36.3999	57.0792
64.7		2.7673	5.06075	8.6962	13.9405	22.8241	36.4113	57.0918
64.8		2.76795	5.0622	8.7013	13.9487	22.8324	36.4186	57.1052
64.9		2.7691	5.0653	8.7018	13.9548	22.8416	36.4271	57.1184
65		2.7685	5.0688	8.7034	13.9591	22.8481	36.4398	57.1316
65.1		2.7682	5.0723	8.70975	13.9665	22.8544	36.455	57.144
65.2		2.767	5.07525	8.71685	13.9741	22.8641	36.465	57.1599
65.3		2.76735	5.07555	8.7233	13.9807	22.8705	36.4769	57.1768
65.4		2.76665	5.0793	8.72895	13.9873	22.8813	36.4873	57.1904
65.5		2.7719	5.08425	8.73505	13.9924	22.8918	36.4992	57.2044
65.6		2.77715	5.08705	8.73915	13.9957	22.8986	36.5128	57.2156
65.7		2.78125	5.09185	8.73955	13.9985	22.9066	36.5267	57.232
65.8		2.78515	5.09215	8.7427	14.0048	22.9164	36.5373	57.2476
65.9		2.78235	5.0944	8.74995	14.0107	22.9283	36.5499	57.2609
66		2.7827	5.09855	8.75605	14.0153	22.9365	36.5633	57.2779
66.1		2.78435	5.10115	8.7601	14.0238	22.9486	36.5764	57.2915
66.2		2.78445	5.1024	8.7675	14.0344	22.9532	36.587	57.3066
66.3		2.787	5.1074	8.77305	14.0403	22.9635	36.5996	57.3197
66.4		2.7917	5.11425	8.7769	14.0466	22.9744	36.6095	57.3329
66.5		2.79365	5.1171	8.78265	14.0517	22.984	36.6215	57.3451
66.6		2.7935	5.11995	8.78745	14.0598	22.9909	36.6356	57.3583
66.7		2.79705	5.12335	8.78645	14.0663	23	36.6455	57.3705
66.8		2.79795	5.12565	8.7928	14.0733	23.0092	36.6556	57.3863
66.9		2.79995	5.1346	8.79625	14.0771	23.0169	36.6693	57.4037
67		2.8054	5.13695	8.80105	14.0825	23.0268	36.6832	57.4179
67.1		2.81155	5.14465	8.8092	14.092	23.0368	36.6956	57.4334
67.2		2.81645	5.1503	8.8149	14.0973	23.0466	36.7087	57.449
67.3		2.8259	5.1543	8.8209	14.1041	23.0552	36.7174	57.4632
67.4		2.8306	5.1592	8.82715	14.1103	23.0642	36.7304	57.4819
67.5		2.8315	5.16195	8.83215	14.1181	23.0737	36.744	57.5003
67.6		2.83615	5.16505	8.83965	14.1273	23.0868	36.7587	57.5178
67.7		2.84055	5.16945	8.8458	14.1362	23.0951	36.7711	57.5305
67.8		2.84475	5.1766	8.85295	14.1437	23.1034	36.7822	57.5479
67.9		2.8469	5.18435	8.8586	14.1498	23.1133	36.7957	57.5673
68		2.85285	5.1885	8.86425	14.1537	23.1245	36.8038	57.5816
68.1		2.8547	5.19115	8.87235	14.1616	23.1311	36.8181	57.5955
68.2		2.85555	5.19645	8.8724	14.1633	23.1406	36.8328	57.6155
68.3		2.86035	5.1979	8.8786	14.1702	23.1507	36.8455	57.6292
68.4		2.8635	5.2004	8.88735	14.1814	23.1584	36.8553	57.6403
68.5		2.8696	5.20745	8.89115	14.1857	23.1644	36.8662	57.6537
68.6		2.87375	5.20615	8.8924	14.1896	23.1754	36.8797	57.6699
68.7		2.87405	5.2089	8.8988	14.1966	23.1911	36.8921	57.6846
68.8		2.8766	5.2134	8.90555	14.2067	23.2045	36.9	57.6962
68.9		2.8781	5.21945	8.91285	14.2171	23.2135	36.9098	57.7107
69		2.88345	5.22275	8.9189	14.2233	23.2233	36.9191	57.7257
69.1		2.88815	5.2239	8.92285	14.2286	23.232	36.9334	57.7414
69.2		2.8893	5.22545	8.92775	14.2343	23.2451	36.9477	57.757
69.3		2.88955	5.22615	8.9398	14.2447	23.2566	36.9557	57.7708
69.4		2.88755	5.2303	8.9462	14.2533	23.2651	36.9629	57.7795
69.5		2.8917	5.2331	8.94865	14.2597	23.2686	36.974	57.7937
69.6		2.8952	5.23755	8.954	14.2616	23.2802	36.9847	57.8061
69.7		2.89535	5.2374	8.9625	14.2715	23.2906	37.0009	57.824
69.8		2.8921	5.2413	8.9724	14.2821	23.3027	37.0103	57.8399
69.9		2.8986	5.2454	8.97895	14.293	23.3123	37.0209	57.8562
70		2.9012	5.25315	8.98215	14.301	23.3209	37.0293	57.8678
70.1		2.90815	5.25755	8.98455	14.3089	23.3293	37.0414	57.8805
70.2		2.91075	5.26145	8.9885	14.3125	23.3405	37.0523	57.8999
70.3		2.91225	5.2647	8.9921	14.318	23.3489	37.0673	57.9158
70.4		2.9139	5.2652	8.997	14.3197	23.3544	37.0777	57.9267
70.5		2.9171	5.2689	9.0011	14.3256	23.3594	37.0935	57.9423
70.6		2.9191	5.2699	9.0015	14.3285	23.37	37.1072	57.9577
70.7		2.9233	5.2719	9.0059	14.3357	23.3792	37.118	57.9693
70.8		2.9248	5.2771	9.0112	14.3412	23.3866	37.129	57.9844
70.9		2.9297	5.2805	9.0158	14.3482	23.3928	37.1423	57.9983
71		2.9339	5.2829	9.02115	14.3536	23.3949	37.1506	58.0122
71.1		2.9386	5.28725	9.025	14.3599	23.3982	37.1602	58.0263
71.2		2.94135	5.2912	9.0292	14.3624	23.4066	37.171	58.0424
71.3		2.94	5.2941	9.0324	14.3671	23.417	37.1817	58.0565
71.4		2.9383	5.2976	9.03715	14.3762	23.426	37.1933	58.0714
71.5		2.9414	5.30565	9.0434	14.3818	23.4373	37.2042	58.088
71.6		2.94405	5.3088	9.04915	14.3881	23.4466	37.214	58.1018
71.7		2.9467	5.31615	9.05155	14.3972	23.4559	37.2243	58.1149
71.8		2.94735	5.31815	9.0591	14.4049	23.4636	37.2337	58.1276
71.9		2.94845	5.3227	9.06165	14.4086	23.4762	37.2439	58.1391
72		2.9511	5.32525	9.0667	14.4137	23.4856	37.2561	58.1516
72.1		2.95385	5.3288	9.07125	14.4199	23.4954	37.2672	58.1641
72.2		2.9591	5.33575	9.0736	14.4229	23.5039	37.278	58.1769
72.3		2.96565	5.3394	9.0754	14.427	23.5138	37.2933	58.1888
72.4		2.9684	5.3406	9.07665	14.4345	23.5198	37.3063	58.2037
72.5		2.9698	5.34235	9.0793	14.4388	23.5231	37.3192	58.2187
72.6		2.96855	5.3448	9.08025	14.446	23.5298	37.3305	58.2317
72.7		2.9701	5.34755	9.0846	14.4514	23.5382	37.3433	58.2431
72.8		2.97335	5.3506	9.0935	14.4598	23.5457	37.3553	58.2582
72.9		2.9747	5.3549	9.09585	14.467	23.5539	37.367	58.2727
73		2.9764	5.35815	9.10285	14.4763	23.5604	37.3788	58.2875
73.1		2.97795	5.36255	9.11045	14.4825	23.5692	37.3916	58.3025
73.2		2.97955	5.36095	9.1137	14.49	23.5761	37.4022	58.3132
73.3		2.97755	5.3657	9.11875	14.4947	23.5851	37.412	58.3251
73.4		2.9796	5.36945	9.12265	14.4988	23.5941	37.4235	58.3362
73.5		2.98325	5.37365	9.1305	14.5041	23.6014	37.4356	58.346
73.6		2.98705	5.3784	9.13515	14.5072	23.6093	37.4475	58.3574
73.7		2.9889	5.38085	9.1403	14.5127	23.6155	37.4603	58.3741
73.8		2.99165	5.3871	9.14535	14.5189	23.6259	37.4755	58.3928
73.9		2.995	5.38885	9.15385	14.5241	23.6366	37.486	58.4042
74		2.99785	5.39255	9.1607	14.5293	23.6453	37.4956	58.4163
74.1		3.00075	5.3995	9.16615	14.5368	23.6527	37.5074	58.429
74.2		3.0039	5.40075	9.16775	14.5391	23.6645	37.5175	58.4427
74.3		3.00245	5.40495	9.17495	14.5467	23.6726	37.5255	58.4553
74.4		3.00005	5.40775	9.17915	14.5528	23.6807	37.5323	58.469
74.5		3.00195	5.41255	9.1824	14.5562	23.6883	37.5418	58.4856
74.6		3.00125	5.4173	9.186	14.5604	23.6965	37.5535	58.496
74.7		3.0034	5.4223	9.1933	14.5675	23.7064	37.5642	58.5078
74.8		3.0043	5.4285	9.19855	14.5744	23.7139	37.5742	58.5208
74.9		3.0063	5.43345	9.2033	14.5806	23.7189	37.5885	58.5324
75		3.00955	5.4335	9.2064	14.5854	23.7283	37.6022	58.5456
75.1		3.0073	5.4381	9.20935	14.5925	23.7377	37.6145	58.5595
75.2		3.0099	5.44495	9.2128	14.5996	23.7477	37.6253	58.5732
75.3		3.01395	5.4515	9.2181	14.6055	23.7544	37.636	58.5857
75.4		3.0168	5.4554	9.21735	14.6093	23.7608	37.6494	58.6028
75.5		3.0196	5.45785	9.2212	14.6169	23.7691	37.6631	58.619
75.6		3.01985	5.4623	9.2245	14.6247	23.7821	37.673	58.6312
75.7		3.0231	5.4648	9.23005	14.6364	23.7896	37.6824	58.6431
75.8		3.0286	5.46855	9.2305	14.6403	23.799	37.6876	58.6555
75.9		3.03175	5.4703	9.2314	14.642	23.8095	37.6973	58.6688
76		3.0299	5.4729	9.23575	14.6473	23.8199	37.7101	58.6818
76.1		3.0317	5.47445	9.2417	14.6541	23.8277	37.7233	58.6951
76.2		3.03195	5.4781	9.2443	14.659	23.8348	37.735	58.7069
76.3		3.0333	5.4768	9.2477	14.6661	23.8437	37.7479	58.7184
76.4		3.0367	5.4815	9.2521	14.6718	23.8561	37.758	58.7289
76.5		3.0413	5.4847	9.25755	14.6806	23.8641	37.7695	58.7405
76.6		3.0432	5.48805	9.2609	14.6869	23.8709	37.7782	58.7535
76.7		3.04705	5.4927	9.2662	14.6933	23.8782	37.7883	58.768
76.8		3.0489	5.4971	9.27445	14.7	23.8882	37.8009	58.7827
76.9		3.0494	5.50255	9.27825	14.7071	23.8973	37.8142	58.7958
77		3.05125	5.50485	9.2837	14.7121	23.9116	37.8258	58.8124
77.1		3.05405	5.5076	9.2932	14.7186	23.928	37.8407	58.8265
77.2		3.0554	5.5116	9.30055	14.7251	23.9429	37.8504	58.8427
77.3		3.06	5.51565	9.3085	14.7365	23.9508	37.8625	58.8552
77.4		3.06375	5.5196	9.3135	14.744	23.9567	37.8742	58.8677
77.5		3.0698	5.5237	9.3164	14.7517	23.9659	37.8835	58.8797
77.6		3.0726	5.5256	9.31855	14.7575	23.9738	37.897	58.8897
77.7		3.0765	5.52785	9.32235	14.7642	23.9823	37.9094	58.9065
77.8		3.07855	5.52945	9.32945	14.7692	23.9924	37.923	58.9215
77.9		3.07975	5.53485	9.3371	14.7775	24.0034	37.9384	58.9367
78		3.08125	5.5406	9.3446	14.7868	24.0124	37.9504	58.9538
78.1		3.088	5.5469	9.3483	14.7942	24.0214	37.961	58.9674
78.2		3.0918	5.5516	9.35045	14.8005	24.0316	37.9722	58.9834
78.3		3.0955	5.55495	9.35735	14.8099	24.0399	37.9833	58.9989
78.4		3.09565	5.55795	9.3622	14.8165	24.0497	37.9927	59.0113
78.5		3.10035	5.5606	9.36855	14.8228	24.0588	38.0002	59.0222
78.6		3.1006	5.56175	9.37195	14.8282	24.0672	38.0089	59.0379
78.7		3.10375	5.56295	9.3756	14.8312	24.0789	38.0201	59.0521
78.8		3.10565	5.5618	9.38125	14.8396	24.0896	38.0303	59.0687
78.9		3.1024	5.56485	9.38595	14.8436	24.0985	38.0431	59.083
79		3.10515	5.56815	9.3908	14.8505	24.1079	38.056	59.0938
79.1		3.11095	5.5697	9.3973	14.8561	24.1208	38.0662	59.1075
79.2		3.1134	5.5719	9.4005	14.8647	24.1305	38.0761	59.1177
79.3		3.1137	5.579	9.40645	14.8667	24.144	38.0894	59.1341
79.4		3.1177	5.58145	9.40965	14.874	24.1534	38.0996	59.1472
79.5		3.11915	5.58225	9.41365	14.8796	24.1584	38.1118	59.1588
79.6		3.11815	5.58435	9.4152	14.8842	24.1663	38.1209	59.1732
79.7		3.11955	5.585	9.41625	14.8909	24.176	38.1307	59.1867
79.8		3.1223	5.58685	9.41995	14.8974	24.1876	38.142	59.1989
79.9		3.12165	5.58755	9.42565	14.9013	24.1986	38.1496	59.2082
80		3.12185	5.59025	9.4285	14.911	24.207	38.1657	59.2211
80.1		3.12495	5.5908	9.43235	14.9195	24.2168	38.178	59.2334
80.2		3.127	5.59215	9.4373	14.9301	24.2235	38.1917	59.2463
80.3		3.12685	5.5992	9.443	14.9381	24.2327	38.2012	59.257
80.4		3.1341	5.5975	9.44915	14.9447	24.2445	38.2121	59.2719
80.5		3.1376	5.60045	9.455	14.9517	24.2518	38.2256	59.284
80.6		3.14065	5.6012	9.45855	14.9581	24.2631	38.2398	59.2944
80.7		3.1435	5.60055	9.4646	14.9668	24.2739	38.2512	59.3047
80.8		3.14665	5.6044	9.47045	14.9732	24.2781	38.2629	59.3165
80.9		3.1498	5.60725	9.4733	14.9766	24.2819	38.2739	59.3276
81		3.15255	5.6088	9.47785	14.9819	24.2881	38.2845	59.3407
81.1		3.1531	5.61315	9.48245	14.9851	24.2975	38.2891	59.3522
81.2		3.15635	5.61565	9.4874	14.9915	24.3043	38.2964	59.3634
81.3		3.15745	5.6188	9.4922	14.9958	24.3085	38.3077	59.3742
81.4		3.1609	5.6205	9.49695	14.9978	24.316	38.3195	59.3837
81.5		3.1607	5.62235	9.50205	15.0015	24.3237	38.3329	59.3945
81.6		3.16045	5.62335	9.50585	15.004	24.3317	38.3424	59.4077
81.7		3.16455	5.62405	9.5123	15.0109	24.3376	38.3549	59.4221
81.8		3.16685	5.6313	9.51475	15.0136	24.3441	38.3676	59.4362
81.9		3.1638	5.63615	9.5203	15.0199	24.3516	38.3778	59.4461
82		3.16675	5.6403	9.524	15.0255	24.3551	38.387	59.4528
82.1		3.1684	5.6422	9.5258	15.0308	24.3604	38.398	59.4648
82.2		3.1699	5.6401	9.52525	15.0339	24.3701	38.4089	59.4768
82.3		3.1684	5.63985	9.5314	15.0421	24.3793	38.4176	59.4894
82.4		3.16515	5.6452	9.5375	15.0516	24.3876	38.4246	59.5015
82.5		3.1657	5.6469	9.5461	15.0594	24.3944	38.4315	59.5147
82.6		3.1657	5.65	9.55015	15.0622	24.4012	38.4433	59.5279
82.7		3.1674	5.65125	9.5545	15.0675	24.4124	38.4545	59.5424
82.8		3.16545	5.6532	9.5599	15.0731	24.4201	38.4673	59.5532
82.9		3.168	5.6573	9.56095	15.0788	24.4254	38.4762	59.5615
83		3.1708	5.65895	9.5641	15.0848	24.4311	38.4838	59.5713
83.1		3.17455	5.6592	9.5673	15.0868	24.437	38.4916	59.5817
83.2		3.1753	5.6598	9.5706	15.0911	24.4417	38.4991	59.5918
83.3		3.1725	5.659	9.5714	15.0957	24.4462	38.5083	59.6007
83.4		3.1711	5.6582	9.57225	15.1007	24.4563	38.5171	59.613
83.5		3.1719	5.66315	9.57875	15.1076	24.4626	38.528	59.6263
83.6		3.17195	5.66735	9.5831	15.1137	24.4709	38.5406	59.6384
83.7		3.17235	5.6695	9.58735	15.1221	24.4768	38.5521	59.6507
83.8		3.1725	5.67265	9.59345	15.1284	24.4819	38.5627	59.6557
83.9		3.17195	5.67355	9.5964	15.1359	24.4888	38.5711	59.6657
84		3.17355	5.6759	9.5951	15.1381	24.4937	38.577	59.6757
84.1		3.1758	5.6739	9.59775	15.1423	24.4993	38.5856	59.6808
84.2		3.1742	5.67235	9.60205	15.1451	24.5032	38.5964	59.692
84.3		3.17415	5.67205	9.6045	15.1489	24.5096	38.6086	59.7001
84.4		3.17245	5.6702	9.60455	15.1556	24.5173	38.6186	59.7087
84.5		3.1732	5.67535	9.60885	15.1605	24.5268	38.6274	59.7211
84.6		3.17285	5.68005	9.6129	15.1651	24.5346	38.6383	59.7331
84.7		3.17565	5.6859	9.61855	15.1727	24.5442	38.6475	59.7412
84.8		3.1775	5.68825	9.6233	15.1789	24.5514	38.6584	59.7516
84.9		3.17955	5.6921	9.62695	15.1819	24.5614	38.6665	59.7646
85		3.1842	5.69345	9.6299	15.1858	24.5703	38.6778	59.7769
85.1		3.18575	5.6994	9.6356	15.1936	24.5808	38.6855	59.7881
85.2		3.1823	5.7032	9.6387	15.1995	24.586	38.6922	59.7958
85.3		3.1857	5.7048	9.64345	15.2027	24.5897	38.7007	59.8061
85.4		3.1891	5.70505	9.6437	15.2107	24.5932	38.7074	59.8119
85.5		3.18895	5.7026	9.64535	15.2183	24.5986	38.7183	59.8217
85.6		3.1867	5.70645	9.64835	15.2256	24.6069	38.7306	59.8339
85.7		3.18915	5.70815	9.6505	15.2308	24.6172	38.7409	59.841
85.8		3.19125	5.7102	9.65765	15.2374	24.6206	38.7519	59.8505
85.9		3.1913	5.71625	9.66055	15.2427	24.6266	38.7604	59.8604
86		3.19595	5.71785	9.66305	15.2509	24.6346	38.7691	59.8693
86.1		3.19435	5.72335	9.6651	15.2549	24.6429	38.7745	59.8793
86.2		3.19695	5.7265	9.66945	15.2587	24.6468	38.7808	59.8873
86.3		3.1971	5.72805	9.67135	15.2609	24.6537	38.7889	59.8966
86.4		3.19995	5.72865	9.6703	15.2674	24.6573	38.7965	59.9095
86.5		3.19925	5.73	9.6696	15.2706	24.6615	38.808	59.9206
86.6		3.1996	5.7299	9.6714	15.274	24.6732	38.82	59.9371
86.7		3.1974	5.7309	9.6769	15.2832	24.6801	38.8268	59.9497
86.8		3.194	5.7367	9.6839	15.2899	24.6867	38.8373	59.9651
86.9		3.1953	5.7388	9.6833	15.2986	24.6959	38.8476	59.9768
87		3.1982	5.7385	9.6898	15.3101	24.7064	38.8574	59.9866
87.1		3.1972	5.7399	9.69285	15.3127	24.7169	38.8688	59.9945
87.2		3.2002	5.74285	9.69455	15.3176	24.7227	38.8842	60.005
87.3		3.20285	5.74285	9.69555	15.3211	24.7347	38.8969	60.0163
87.4		3.20235	5.74155	9.69775	15.3279	24.7463	38.9055	60.0227
87.5		3.20135	5.74395	9.6998	15.3327	24.7562	38.9163	60.0379
87.6		3.20615	5.7502	9.7032	15.3375	24.7645	38.9283	60.0525
87.7		3.2099	5.7546	9.70605	15.3455	24.7755	38.9409	60.0665
87.8		3.2105	5.75995	9.7121	15.3522	24.7857	38.9509	60.0765
87.9		3.20965	5.7625	9.71965	15.3601	24.7949	38.959	60.0895
88		3.2162	5.76665	9.7248	15.3674	24.805	38.9697	60.1022
88.1		3.21785	5.7697	9.73005	15.3752	24.8117	38.9858	60.1149
88.2		3.2222	5.77285	9.73295	15.3804	24.8192	38.9963	60.1248
88.3		3.22355	5.77905	9.74135	15.3872	24.8276	39.005	60.1335
88.4		3.22565	5.78325	9.7468	15.3947	24.8343	39.0157	60.1414
88.5		3.23355	5.7877	9.7498	15.3974	24.8389	39.0269	60.1505
88.6		3.2371	5.7934	9.749	15.4001	24.8463	39.0387	60.1633
88.7		3.2356	5.7959	9.7495	15.4065	24.8554	39.0466	60.1742
88.8		3.2357	5.7991	9.75595	15.4118	24.8621	39.0568	60.1817
88.9		3.2387	5.80365	9.75785	15.4185	24.8702	39.0679	60.1931
89		3.23905	5.80635	9.7638	15.4246	24.8791	39.0775	60.2063
89.1		3.24025	5.8083	9.7676	15.4295	24.8882	39.086	60.2185
89.2		3.243	5.8145	9.7739	15.4365	24.8968	39.0991	60.2281
89.3		3.2464	5.8206	9.77475	15.4414	24.9065	39.1138	60.2417
89.4		3.2521	5.82505	9.781	15.4499	24.9195	39.1246	60.2525
89.5		3.25475	5.8307	9.78585	15.4562	24.9293	39.1339	60.2604
89.6		3.2584	5.83445	9.7867	15.4609	24.9403	39.1446	60.2677
89.7		3.26095	5.8366	9.79285	15.4643	24.9487	39.1533	60.277
89.8		3.2663	5.83815	9.79655	15.4708	24.9593	39.1634	60.2883
89.9		3.26915	5.84015	9.7995	15.4751	24.9699	39.1736	60.3022
90		3.27255	5.8427	9.80625	15.4779	24.9792	39.1842	60.3114
90.1		3.2731	5.84595	9.81615	15.4855	24.9862	39.1939	60.3194
90.2		3.27445	5.85435	9.82045	15.4891	24.9952	39.2076	60.336
90.3		3.27785	5.85845	9.8238	15.4974	25.0076	39.2154	60.348
90.4		3.27795	5.861	9.83175	15.5079	25.0155	39.2231	60.3599
90.5		3.2792	5.86995	9.83895	15.5128	25.0223	39.2321	60.3718
90.6		3.28275	5.87045	9.84205	15.5183	25.0274	39.242	60.3833
90.7		3.28575	5.87055	9.84675	15.5225	25.0355	39.2555	60.393
90.8		3.28815	5.87275	9.8511	15.5268	25.044	39.2675	60.4012
90.9		3.29015	5.8745	9.8574	15.5338	25.0498	39.2747	60.4127
91		3.2904	5.8827	9.86115	15.5368	25.0555	39.285	60.4217
91.1		3.2932	5.88725	9.8654	15.5431	25.061	39.293	60.4318
91.2		3.29635	5.8896	9.86605	15.5478	25.0685	39.3038	60.4412
91.3		3.2984	5.88955	9.8693	15.5519	25.078	39.3189	60.4534
91.4		3.30145	5.8933	9.87165	15.5596	25.0897	39.3296	60.4649
91.5		3.3047	5.89705	9.8772	15.5671	25.0997	39.3418	60.4737
91.6		3.30675	5.9058	9.8846	15.5727	25.1106	39.3507	60.485
91.7		3.311	5.9105	9.89015	15.579	25.1206	39.36	60.4983
91.8		3.3139	5.91275	9.89845	15.5852	25.1285	39.3705	60.5112
91.9		3.31265	5.91635	9.901	15.5906	25.1378	39.3778	60.5241
92		3.31425	5.9185	9.90625	15.5954	25.146	39.3875	60.5383
92.1		3.3143	5.92405	9.91175	15.5999	25.1532	39.3961	60.549
92.2		3.31875	5.92345	9.9188	15.6061	25.1613	39.4088	60.5603
92.3		3.31605	5.9282	9.92345	15.6099	25.1733	39.4241	60.5771
92.4		3.3191	5.93035	9.9307	15.6194	25.1872	39.4349	60.5895
92.5		3.32005	5.9353	9.93945	15.6266	25.1996	39.4505	60.5994
92.6		3.321	5.94265	9.94755	15.6351	25.2083	39.4613	60.6065
92.7		3.32555	5.94845	9.952	15.6403	25.2119	39.4692	60.6133
92.8		3.33115	5.9494	9.9555	15.6442	25.2195	39.4808	60.623
92.9		3.3385	5.9488	9.9564	15.6454	25.2299	39.4902	60.6311
93		3.3405	5.9504	9.9633	15.6489	25.2369	39.5016	60.6442
93.1		3.3389	5.957	9.9659	15.6508	25.2466	39.5117	60.6553
93.2		3.3435	5.9605	9.97045	15.6604	25.2543	39.5207	60.6695
93.3		3.3434	5.96385	9.98055	15.6687	25.2624	39.5283	60.6814
93.4		3.34425	5.96815	9.98935	15.6787	25.2703	39.541	60.6941
93.5		3.34785	5.97345	9.99815	15.686	25.2786	39.5503	60.7086
93.6		3.35075	5.97765	10.0043	15.6954	25.2858	39.5606	60.7172
93.7		3.35175	5.9794	10.0089	15.7026	25.2935	39.5696	60.7242
93.8		3.353	5.98215	10.0133	15.7087	25.3008	39.5764	60.7307
93.9		3.35345	5.98675	10.018	15.7131	25.3085	39.5877	60.7437
94		3.35695	5.9871	10.0186	15.7159	25.3183	39.5983	60.7531
94.1		3.3581	5.9892	10.0222	15.7231	25.3213	39.6127	60.7648
94.2		3.3596	5.9954	10.0231	15.7282	25.3317	39.6192	60.778
94.3		3.362	5.9975	10.03	15.7364	25.3359	39.6254	60.7895
94.4		3.3644	6.00235	10.0347	15.7427	25.3422	39.6373	60.802
94.5		3.36985	6.00365	10.037	15.7451	25.3477	39.6475	60.8133
94.6		3.36825	6.00285	10.0425	15.7514	25.3533	39.6578	60.8264
94.7		3.36705	6.0021	10.047	15.7589	25.3601	39.6689	60.8339
94.8		3.3738	6.00295	10.0499	15.7668	25.3671	39.6816	60.8422
94.9		3.37625	6.0039	10.0518	15.7744	25.3754	39.6936	60.8555
95		3.3777	6.0045	10.0557	15.7822	25.3831	39.6982	60.8671
95.1		3.3769	6.00855	10.0593	15.7882	25.3921	39.7059	60.8764
95.2		3.37835	6.0136	10.0634	15.7925	25.402	39.7167	60.8864
95.3		3.3773	6.0152	10.0656	15.799	25.4119	39.7246	60.8996
95.4		3.3747	6.0149	10.0697	15.8077	25.4211	39.7337	60.9078
95.5		3.3736	6.01705	10.073	15.8112	25.4239	39.7437	60.9172
95.6		3.37555	6.01925	10.0801	15.8168	25.4284	39.7525	60.9289
95.7		3.37455	6.02225	10.0863	15.8238	25.4365	39.7634	60.9413
95.8		3.37875	6.0258	10.0876	15.8329	25.445	39.7761	60.9542
95.9		3.379	6.02765	10.0937	15.8375	25.4525	39.7833	60.9655
96		3.37955	6.0292	10.0986	15.8471	25.4611	39.7937	60.9736
96.1		3.3793	6.03215	10.1015	15.8549	25.4691	39.8049	60.9865
96.2		3.38505	6.03455	10.1033	15.863	25.4784	39.8149	61.0023
96.3		3.38825	6.0352	10.1087	15.8716	25.4866	39.8232	61.0131
96.4		3.3884	6.0378	10.1166	15.876	25.4936	39.8347	61.0204
96.5		3.3926	6.0461	10.1195	15.8793	25.499	39.843	61.0325
96.6		3.396	6.04805	10.1232	15.8842	25.5071	39.8513	61.0421
96.7		3.39995	6.0516	10.1275	15.8919	25.5134	39.8604	61.052
96.8		3.4007	6.0575	10.1295	15.8985	25.522	39.8646	61.062
96.9		3.3998	6.0582	10.1332	15.9048	25.5274	39.8718	61.0762
97		3.4006	6.06225	10.1371	15.9096	25.5345	39.8827	61.0873
97.1		3.40345	6.0613	10.1399	15.9177	25.541	39.8948	61.0993
97.2		3.4014	6.06255	10.1454	15.9283	25.5495	39.9076	61.1101
97.3		3.40015	6.0639	10.1534	15.9353	25.5571	39.917	61.1217
97.4		3.4034	6.07045	10.1572	15.9418	25.5608	39.9245	61.1296
97.5		3.40295	6.0731	10.1612	15.9452	25.5648	39.9363	61.1385
97.6		3.4026	6.07285	10.1626	15.949	25.5735	39.9427	61.1498
97.7		3.40525	6.0703	10.1654	15.9564	25.5775	39.952	61.1593
97.8		3.403	6.07335	10.1679	15.9592	25.5877	39.964	61.1684
97.9		3.40395	6.0744	10.1695	15.9646	25.5972	39.9758	61.1776
98		3.4054	6.07935	10.1734	15.9723	25.6063	39.9874	61.1856
98.1		3.40725	6.08185	10.1765	15.9788	25.6116	39.9965	61.193
98.2		3.41165	6.08195	10.1783	15.9855	25.6215	40.0104	61.2061
98.3		3.41305	6.0841	10.182	15.9917	25.6303	40.0191	61.2156
98.4		3.4147	6.0848	10.1867	16.0024	25.6337	40.0238	61.223
98.5		3.4153	6.0922	10.1888	16.0065	25.6319	40.0322	61.2322
98.6		3.4192	6.09325	10.1904	16.0123	25.635	40.0382	61.2416
98.7		3.41905	6.09525	10.1912	16.0153	25.6431	40.0484	61.2512
98.8		3.41785	6.09535	10.1946	16.0226	25.6518	40.0588	61.2592
98.9		3.41695	6.09985	10.1981	16.0265	25.6596	40.0678	61.268
99		3.41645	6.10595	10.2057	16.0358	25.6643	40.076	61.2797
99.1		3.41845	6.11115	10.2068	16.0391	25.6725	40.0826	61.2878
99.2		3.42165	6.10985	10.2115	16.044	25.6778	40.0928	61.2994
99.3		3.41765	6.11385	10.2131	16.0492	25.6855	40.1019	61.3084
99.4		3.42175	6.11405	10.2141	16.0569	25.6947	40.1135	61.3197
99.5		3.42705	6.1156	10.2159	16.0643	25.6996	40.1194	61.3278
99.6		3.4287	6.1187	10.2182	16.0711	25.7038	40.1297	61.3375
99.7		3.4314	6.12005	10.2226	16.0752	25.7086	40.1378	61.3485
99.8		3.43655	6.121	10.2277	16.0815	25.7137	40.1456	61.3561
99.9		3.437	6.1236	10.2315	16.0883	25.7181	40.1555	61.3673
100		3.4371	6.1217	10.2348	16.0951	25.7246	40.1623	61.3759
100.1		3.439	6.1246	10.241	16.1049	25.7288	40.1719	61.3861
100.2		3.4393	6.12865	10.2442	16.1052	25.7393	40.1777	61.3954
100.3		3.44255	6.12715	10.2503	16.1098	25.7461	40.1868	61.4035
100.4		3.44625	6.13245	10.2546	16.1126	25.7556	40.1988	61.4118
100.5		3.44875	6.1371	10.2579	16.118	25.7622	40.2094	61.4222
100.6		3.4466	6.1407	10.2619	16.1268	25.7725	40.2185	61.4339
100.7		3.449	6.14195	10.2655	16.1355	25.7847	40.2291	61.4466
100.8		3.45435	6.14665	10.2688	16.1424	25.7947	40.239	61.4572
100.9		3.45535	6.15255	10.2752	16.1468	25.8032	40.2474	61.4657
101		3.45435	6.15675	10.2779	16.1511	25.8108	40.2538	61.4738
101.1		3.45815	6.1615	10.2822	16.1558	25.8178	40.2647	61.4819
101.2		3.4604	6.1614	10.286	16.1604	25.8246	40.276	61.4911
101.3		3.4614	6.16345	10.2923	16.1689	25.8301	40.2859	61.5017
101.4		3.46065	6.1673	10.2977	16.176	25.8359	40.2933	61.5126
101.5		3.4683	6.17065	10.3027	16.1814	25.841	40.3	61.5225
101.6		3.47175	6.17185	10.3089	16.1882	25.8504	40.311	61.5339
101.7		3.47515	6.1733	10.3082	16.1906	25.8606	40.3174	61.5427
101.8		3.4804	6.17105	10.3118	16.1944	25.8652	40.3239	61.5527
101.9		3.47775	6.1712	10.3157	16.1934	25.8722	40.3319	61.5605
102		3.4787	6.17605	10.3195	16.197	25.8793	40.3456	61.5674
102.1		3.47955	6.1801	10.323	16.2004	25.8874	40.3558	61.5811
102.2		3.4827	6.18245	10.3262	16.2042	25.8967	40.3631	61.5903
102.3		3.48205	6.18235	10.3284	16.2059	25.9053	40.3727	61.5983
102.4		3.48375	6.18465	10.3336	16.2105	25.9122	40.3819	61.6058
102.5		3.48515	6.1888	10.335	16.2179	25.9182	40.3917	61.6183
102.6		3.4868	6.18785	10.3381	16.2242	25.9297	40.4036	61.6275
102.7		3.48975	6.18965	10.343	16.2272	25.9387	40.4133	61.636
102.8		3.48905	6.1931	10.3441	16.2307	25.9469	40.4235	61.6451
102.9		3.4865	6.19255	10.3498	16.2359	25.9522	40.4355	61.6592
103		3.48625	6.19515	10.3537	16.2405	25.9605	40.4463	61.6653
103.1		3.48905	6.198	10.3576	16.2469	25.9661	40.4546	61.6749
103.2		3.491	6.2031	10.3591	16.2537	25.9746	40.4581	61.68
103.3		3.4987	6.20615	10.3588	16.2561	25.979	40.4607	61.6883
103.4		3.49955	6.2083	10.3597	16.2604	25.9854	40.469	61.6999
103.5		3.5001	6.20755	10.3629	16.2628	25.994	40.4784	61.7142
103.6		3.49905	6.20715	10.3677	16.2675	26.0049	40.4867	61.7265
103.7		3.49895	6.2118	10.3732	16.275	26.0108	40.4951	61.7348
103.8		3.4996	6.21705	10.3763	16.2777	26.0181	40.502	61.746
103.9		3.50465	6.21815	10.3795	16.2823	26.0253	40.5094	61.7572
104		3.50605	6.22145	10.3839	16.2914	26.0296	40.5148	61.767
104.1		3.50955	6.22585	10.3877	16.2971	26.035	40.5235	61.7789
104.2		3.51245	6.2294	10.3898	16.3033	26.0458	40.534	61.7889
104.3		3.51	6.23005	10.3973	16.307	26.0503	40.5449	61.7967
104.4		3.51165	6.23635	10.4023	16.3105	26.0588	40.5572	61.8089
104.5		3.51365	6.2415	10.4045	16.3144	26.0705	40.5697	61.8196
104.6		3.5161	6.2394	10.4102	16.3176	26.0844	40.5809	61.8313
104.7		3.5151	6.24275	10.4178	16.32	26.0902	40.5881	61.8449
104.8		3.52185	6.24415	10.4231	16.3265	26.0962	40.5929	61.8575
104.9		3.52545	6.2453	10.4271	16.3281	26.1043	40.6012	61.8693
105		3.5272	6.247	10.4303	16.3337	26.1126	40.6136	61.8813
105.1		3.53	6.2483	10.4323	16.3369	26.1224	40.6234	61.8891
105.2		3.5293	6.249	10.4401	16.3426	26.1289	40.6373	61.9007
105.3		3.5323	6.2533	10.4429	16.3493	26.1368	40.6465	61.9086
105.4		3.5379	6.2535	10.4507	16.3558	26.1446	40.6554	61.9164
105.5		3.5405	6.25675	10.4546	16.3577	26.1518	40.6634	61.9273
105.6		3.54075	6.25735	10.4573	16.3571	26.1569	40.6738	61.9372
105.7		3.54015	6.25775	10.4606	16.3611	26.1662	40.6844	61.9471
105.8		3.53855	6.2587	10.4617	16.3688	26.1789	40.6935	61.9547
105.9		3.5364	6.26215	10.4624	16.3752	26.1897	40.6998	61.9669
106		3.54045	6.2653	10.4679	16.3756	26.1988	40.7069	61.9754
106.1		3.5445	6.2696	10.4736	16.3791	26.2085	40.7161	61.9845
106.2		3.5456	6.27045	10.4774	16.3817	26.2181	40.7264	61.9926
106.3		3.54695	6.2705	10.4798	16.389	26.2241	40.7362	62.0005
106.4		3.5481	6.2714	10.4851	16.3924	26.2311	40.7452	62.011
106.5		3.5461	6.27475	10.4872	16.397	26.2409	40.7561	62.0197
106.6		3.54665	6.27455	10.4902	16.4015	26.2504	40.765	62.0319
106.7		3.54925	6.27365	10.4937	16.4046	26.2601	40.7767	62.0418
106.8		3.55085	6.2802	10.4999	16.4105	26.2669	40.7857	62.0511
106.9		3.5505	6.2833	10.5068	16.4173	26.2734	40.7927	62.061
107		3.5531	6.286	10.5128	16.4265	26.2799	40.8005	62.0751
107.1		3.5555	6.28835	10.518	16.4294	26.2874	40.808	62.0869
107.2		3.55605	6.28795	10.5235	16.4335	26.2923	40.8161	62.0986
107.3		3.55855	6.29375	10.5253	16.4383	26.3001	40.8271	62.1101
107.4		3.55975	6.29415	10.5257	16.4426	26.3081	40.8374	62.1187
107.5		3.56125	6.29515	10.5293	16.4489	26.3155	40.8498	62.1253
107.6		3.56065	6.29745	10.5337	16.4544	26.3223	40.8572	62.1355
107.7		3.55985	6.30265	10.5365	16.4593	26.3275	40.8662	62.1477
107.8		3.55795	6.30465	10.5415	16.4629	26.3349	40.8793	62.1621
107.9		3.55765	6.30945	10.546	16.47	26.3449	40.8898	62.1718
108		3.56095	6.3162	10.5496	16.4786	26.3509	40.8984	62.182
108.1		3.5634	6.3187	10.5532	16.4858	26.3586	40.9057	62.1968
108.2		3.5685	6.31875	10.5548	16.4909	26.3662	40.9117	62.2054
108.3		3.57145	6.3232	10.5593	16.4968	26.3692	40.9229	62.2146
108.4		3.5722	6.3306	10.5627	16.502	26.3745	40.9318	62.2229
108.5		3.5751	6.33295	10.5634	16.509	26.3808	40.9391	62.233
108.6		3.57675	6.33515	10.5662	16.514	26.3874	40.9466	62.24
108.7		3.57545	6.33665	10.5725	16.5184	26.3909	40.9539	62.2492
108.8		3.57455	6.3365	10.5761	16.5288	26.3963	40.9612	62.2604
108.9		3.5753	6.33435	10.5819	16.5347	26.4045	40.9705	62.2666
109		3.57865	6.338	10.5829	16.5409	26.41	40.9801	62.2751
109.1		3.5825	6.3409	10.5835	16.5469	26.418	40.9909	62.2908
109.2		3.5848	6.3426	10.5874	16.5538	26.4327	41.0045	62.3025
109.3		3.5871	6.345	10.5955	16.5562	26.4433	41.0153	62.3093
109.4		3.587	6.3492	10.604	16.5617	26.4539	41.0279	62.3159
109.5		3.5913	6.35345	10.6098	16.5696	26.4629	41.0382	62.32
109.6		3.59465	6.35595	10.6128	16.5773	26.4719	41.047	62.3271
109.7		3.59825	6.36195	10.6176	16.5839	26.4806	41.0535	62.3379
109.8		3.60115	6.36445	10.6224	16.5878	26.4862	41.0672	62.3511
109.9		3.60405	6.3687	10.6282	16.5945	26.4945	41.0788	62.3594
110		3.6073	6.3706	10.6336	16.6017	26.4998	41.0868	62.3665
110.1		3.6095	6.3753	10.6383	16.6052	26.506	41.0974	62.3786
110.2		3.6107	6.37305	10.6421	16.6103	26.5159	41.1058	62.3876
110.3		3.61165	6.3722	10.6473	16.6145	26.521	41.1146	62.3965
110.4		3.6131	6.3747	10.6475	16.6196	26.5262	41.1202	62.4092
110.5		3.6167	6.3732	10.6472	16.6243	26.5341	41.1242	62.4163
110.6		3.619	6.37295	10.6496	16.6306	26.5406	41.1331	62.4253
110.7		3.61805	6.37695	10.6504	16.6385	26.5473	41.1413	62.437
110.8		3.62285	6.37965	10.6537	16.6456	26.5605	41.1536	62.4438
110.9		3.62175	6.38435	10.6569	16.6522	26.5711	41.1637	62.4507
111		3.62505	6.3903	10.6598	16.6616	26.5814	41.1727	62.4592
111.1		3.627	6.3945	10.6661	16.6682	26.5879	41.1779	62.467
111.2		3.6268	6.39725	10.6694	16.6738	26.5928	41.187	62.4789
111.3		3.63085	6.39925	10.6728	16.6807	26.6032	41.1922	62.4874
111.4		3.63245	6.4014	10.6796	16.6878	26.612	41.1988	62.4943
111.5		3.6353	6.4079	10.681	16.6936	26.6197	41.2057	62.506
111.6		3.6347	6.4124	10.6833	16.6994	26.6247	41.2128	62.5128
111.7		3.638	6.4174	10.6882	16.7079	26.635	41.2201	62.5228
111.8		3.6425	6.421	10.6912	16.7129	26.6454	41.2279	62.5324
111.9		3.6456	6.4233	10.6968	16.7177	26.6491	41.2366	62.5443
112		3.6458	6.42525	10.7026	16.7201	26.6568	41.2482	62.5539
112.1		3.64525	6.4255	10.7067	16.7275	26.6648	41.2617	62.5635
112.2		3.646	6.42835	10.7093	16.7347	26.6699	41.2701	62.5719
112.3		3.64795	6.4343	10.7128	16.7396	26.6786	41.2755	62.5791
112.4		3.6516	6.4377	10.7193	16.7456	26.6861	41.2827	62.5863
112.5		3.6511	6.4434	10.7222	16.7537	26.6926	41.2896	62.5928
112.6		3.6527	6.4426	10.7291	16.7586	26.6982	41.2945	62.6013
112.7		3.6518	6.4443	10.7316	16.76	26.701	41.3008	62.6057
112.8		3.6513	6.44795	10.7325	16.7637	26.7048	41.3091	62.6141
112.9		3.65385	6.44525	10.7322	16.7646	26.7127	41.3193	62.6227
113		3.65515	6.44565	10.7375	16.7687	26.721	41.3304	62.6346
113.1		3.65565	6.44825	10.7444	16.7728	26.7314	41.3417	62.639
113.2		3.65835	6.4559	10.7488	16.7814	26.739	41.3524	62.6472
113.3		3.6603	6.4593	10.7496	16.7869	26.7488	41.3607	62.6569
113.4		3.6624	6.45905	10.754	16.7918	26.7571	41.3667	62.6678
113.5		3.66125	6.4613	10.7599	16.7986	26.7651	41.3749	62.6779
113.6		3.6663	6.4641	10.763	16.8037	26.7722	41.3821	62.6863
113.7		3.6675	6.4673	10.7699	16.811	26.7814	41.3938	62.6895
113.8		3.6725	6.4717	10.7735	16.8151	26.7916	41.4045	62.6979
113.9		3.6769	6.4763	10.7763	16.8223	26.7989	41.4162	62.706
114		3.6774	6.4794	10.7808	16.8287	26.8067	41.4242	62.7128
114.1		3.6775	6.47945	10.7853	16.8378	26.8162	41.4349	62.7241
114.2		3.67895	6.4808	10.79	16.8423	26.8236	41.4442	62.7329
114.3		3.6793	6.484	10.7959	16.849	26.8304	41.4537	62.7445
114.4		3.6789	6.48655	10.8006	16.8544	26.8438	41.4607	62.752
114.5		3.67965	6.48595	10.8101	16.8618	26.8535	41.4695	62.7593
114.6		3.68105	6.49265	10.8142	16.8669	26.8597	41.4788	62.7668
114.7		3.68625	6.49435	10.8174	16.8707	26.8649	41.4871	62.7776
114.8		3.69155	6.49555	10.819	16.8781	26.8726	41.4958	62.7862
114.9		3.69225	6.49815	10.8235	16.8804	26.8789	41.5069	62.7945
115		3.69365	6.5026	10.8315	16.8863	26.887	41.516	62.8081
115.1		3.6953	6.50805	10.8398	16.8914	26.8957	41.5228	62.8159
115.2		3.69705	6.5125	10.8463	16.8964	26.9035	41.5305	62.8248
115.3		3.6978	6.51625	10.8521	16.8999	26.909	41.5349	62.8351
115.4		3.70105	6.52035	10.8582	16.9088	26.9169	41.5445	62.8485
115.5		3.70055	6.5231	10.8618	16.9145	26.926	41.5534	62.8598
115.6		3.7019	6.52515	10.8642	16.9161	26.9306	41.5596	62.8707
115.7		3.70235	6.52765	10.87	16.9196	26.9363	41.5692	62.8806
115.8		3.70365	6.52675	10.8692	16.9248	26.9428	41.5803	62.8926
115.9		3.70265	6.5288	10.8736	16.9313	26.954	41.5885	62.904
116		3.7009	6.53265	10.8786	16.9382	26.9604	41.5988	62.9152
116.1		3.70085	6.53625	10.8798	16.9434	26.9725	41.6097	62.9251
116.2		3.70365	6.5373	10.8821	16.9457	26.9813	41.6181	62.9321
116.3		3.7038	6.5398	10.8888	16.9483	26.9902	41.6283	62.9398
116.4		3.706	6.54375	10.8982	16.9557	27.0005	41.6408	62.9482
116.5		3.71245	6.551	10.904	16.9623	27.0127	41.6478	62.9598
116.6		3.7157	6.55745	10.9126	16.9702	27.019	41.6635	62.9733
116.7		3.71935	6.5635	10.9206	16.974	27.0191	41.6686	62.9794
116.8		3.7254	6.5661	10.9315	16.9737	27.0237	41.6775	62.9864
116.9		3.7244	6.56645	10.9331	16.9781	27.0258	41.689	62.9986
117		3.72795	6.5682	10.9379	16.9806	27.0346	41.7014	63.0099
117.1		3.7279	6.57115	10.9407	16.9866	27.0398	41.7125	63.0181
117.2		3.72895	6.57445	10.9469	16.9895	27.0482	41.7233	63.0251
117.3		3.72775	6.57425	10.953	16.9943	27.0505	41.7313	63.0369
117.4		3.72765	6.57895	10.9599	16.9979	27.0583	41.7378	63.0489
117.5		3.72695	6.58455	10.963	17.0052	27.0669	41.7536	63.0614
117.6		3.73275	6.58945	10.9669	17.0103	27.0715	41.7693	63.0784
117.7		3.73385	6.5901	10.9678	17.0153	27.0838	41.7822	63.0974
117.8		3.7343	6.59275	10.978	17.0301	27.0989	41.7863	63.1011
117.9		3.73865	6.5991	10.9906	17.0416	27.1042	41.792	63.1088
118		3.7425	6.61025	10.9896	17.0411	27.1104	41.8086	63.1221
118.1		3.74365	6.60435	10.9945	17.0483	27.1179	41.8208	63.1402
118.2		3.74405	6.61325	11.0066	17.0548	27.1254	41.825	63.1515
118.3		3.75395	6.62235	11.0099	17.0548	27.1285	41.825	63.1601
118.4		3.75435	6.62235	11.0188	17.0555	27.1346	41.8336	63.1662
118.5		3.75435	6.62675	11.0254	17.0568	27.1383	41.8529	63.1783
118.6		3.75815	6.6291	11.026	17.0583	27.1426	41.8532	63.1798
118.7		3.7584	6.62985	11.0316	17.0587	27.1502	41.8554	63.1825
118.8		3.763	6.63	11.0361	17.059	27.1504	41.8554	63.1825
118.9		3.7639	6.63105	11.0375	17.0591	27.1504	41.8532	63.1798
119		3.7658	6.6316	11.0375	17.059	27.1502	41.8529	63.1783
119.1		3.76705	6.63105	11.0361	17.0587	27.1426	41.8336	63.1662
119.2		3.76705	6.63	11.0316	17.0583	27.1383	41.825	63.1601
119.3		3.7658	6.62985	11.026	17.0568	27.1346	41.825	63.1515
119.4		3.7639	6.6291	11.0254	17.0555	27.1285	41.8208	63.1402
119.5		3.763	6.62675	11.0188	17.0548	27.1254	41.8086	63.1221
119.6		3.7584	6.62235	11.0099	17.0545	27.1179	41.2477	62.1047
119.7		3.75815	6.6217	11.0066	17.0511	26.6924	40.4479	60.6831
119.8		3.75465	6.62159	10.9401	16.7858	26.4228	39.1606	58.5303
119.9		3.75435	6.56315	10.8417	16.5064	25.7576	36.5693	54.082
120		3.7537	6.50485	10.4513	15.9454	23.8879	34.5991	51.1673
120.1		3.72265	6.1485	9.26417	14.5153	22.604	33.1565	48.7974
120.2		3.57981	5.24499	8.4151	13.7268	21.6397	32.2944	47.3072
120.3		3.00479	5.0083	8.25369	13.3162	21.116	31.64	46.1787
120.4		2.9826	5.0058	8.2254	12.976	20.8889	30.9578	44.9246
120.5		2.9792	5.0058	8.2015	12.8211	20.6605	30.4605	43.5637
120.6		2.9774	4.99185	8.1915	12.8024	20.0306	29.8221	42.4367
120.7		2.95405	4.98235	8.1827	12.7905	19.9833	29.4964	41.3847
120.8		2.95325	4.9726	8.1827	12.7885	19.9638	29.0256	40.4586
120.9		2.95017	4.9653	8.182	12.6667	19.6615	28.2867	39.6458
121		2.941	4.9649	8.17754	12.6441	19.4803	27.8033	38.7753
121.1		2.9383	4.9543	8.1638	12.6258	19.3024	27.3252	38.1036
121.2		2.9187	4.9508	8.16035	12.55	19.1007	27.0142	37.3851
121.3		2.9172	4.9508	8.1599	12.4443	18.8811	26.5008	36.5819
121.4		2.9172	4.9507	8.159	12.3519	18.5321	26.1324	35.7843
121.5		2.9172	4.92445	8.15891	12.2977	18.3813	25.7547	35.2204
121.6		2.917	4.9131	8.13441	12.2501	18.2514	25.5436	34.7195
121.7		2.91291	4.91145	8.11965	12.1359	17.9757	25.2235	34.3236
121.8		2.89085	4.91145	8.11005	11.9673	17.7985	24.9878	33.8356
121.9		2.87935	4.91145	8.0846	11.8346	17.6704	24.6742	33.3551
122		2.87935	4.91145	8.07175	11.757	17.5972	24.3958	32.9628
122.1		2.8654	4.90225	8.02075	11.7303	17.5133	24.1119	32.5262
122.2		2.86095	4.88495	7.98115	11.6406	17.3445	23.8673	32.1134
122.3		2.85455	4.88445	7.9259	11.5586	17.2026	23.7158	31.7669
122.4		2.82615	4.8549	7.88785	11.4647	17.0436	23.4997	31.5129
122.5		2.8189	4.80475	7.83245	11.432	16.9353	23.3554	31.1788
122.6		2.78765	4.80185	7.8289	11.336	16.8385	23.1939	30.8106
122.7		2.78095	4.8104	7.78625	11.3064	16.6965	23.0175	30.4847
122.8		2.7898	4.79755	7.74975	11.2693	16.5854	22.868	30.2246
122.9		2.80665	4.78425	7.7245	11.2349	16.5157	22.7247	29.9923
123		2.78145	4.7724	7.72465	11.1765	16.4525	22.5465	29.8005
123.1		2.7966	4.76005	7.694	11.1308	16.3935	22.4427	29.6132
123.2		2.79185	4.7526	7.6545	11.0863	16.3245	22.2677	29.4152
123.3		2.7955	4.7494	7.6405	11.0339	16.2493	22.1601	29.2085
123.4		2.7729	4.739	7.6153	11.0041	16.1872	22.064	29.0113
123.5		2.7763	4.7237	7.59005	10.9724	16.129	21.9829	28.8042
123.6		2.7808	4.71525	7.5662	10.932	16.0702	21.8789	28.6221
123.7		2.76375	4.7004	7.5556	10.9095	16.0091	21.7728	28.3947
123.8		2.759	4.6933	7.5498	10.8868	15.958	21.6822	28.2588
123.9		2.7595	4.6823	7.52865	10.8584	15.9155	21.612	28.1475
124		2.7669	4.67835	7.5089	10.8355	15.8661	21.5426	28.0124
124.1		2.76055	4.6678	7.495	10.8076	15.8215	21.4701	27.8767
124.2		2.7529	4.6617	7.47405	10.785	15.7822	21.4184	27.7548
124.3		2.7508	4.64935	7.46505	10.7652	15.7468	21.3492	27.6419
124.4		2.74575	4.64495	7.4539	10.7468	15.7129	21.298	27.5345
124.5		2.74995	4.639	7.44105	10.7292	15.6757	21.2287	27.4604
124.6		2.7466	4.63065	7.42765	10.7052	15.6521	21.1834	27.3593
124.7		2.74125	4.62005	7.4204	10.6911	15.6285	21.1354	27.2638
124.8		2.73565	4.6175	7.41135	10.678	15.5913	21.0789	27.1634
124.9		2.7362	4.61705	7.3956	10.6608	15.5652	21.0363	27.0958
125		2.72605	4.6116	7.38235	10.6453	15.5322	20.985	27.0035
125.1		2.7243	4.60205	7.37	10.6295	15.5052	20.945	26.9189
125.2		2.72455	4.5895	7.3637	10.6185	15.4799	20.8901	26.8393
125.3		2.7236	4.5816	7.362	10.6106	15.4651	20.8363	26.7717
125.4		2.7214	4.5768	7.3504	10.597	15.4324	20.7855	26.6983
125.5		2.7186	4.5751	7.3433	10.5874	15.3961	20.751	26.6623
125.6		2.7178	4.5722	7.3368	10.5667	15.3656	20.711	26.5938
125.7		2.7179	4.5634	7.3314	10.5519	15.3359	20.6753	26.5442
125.8		2.7178	4.5596	7.3238	10.5321	15.3225	20.6369	26.4829
125.9		2.7158	4.555	7.31845	10.5209	15.2964	20.6101	26.4384
126		2.7108	4.55115	7.31455	10.5025	15.2762	20.5794	26.3894
126.1		2.70825	4.54895	7.3053	10.4862	15.2498	20.5507	26.3331
126.2		2.70585	4.5427	7.2969	10.4721	15.2332	20.5279	26.2851
126.3		2.7053	4.5342	7.2884	10.4576	15.2095	20.5035	26.2301
126.4		2.7014	4.5275	7.2772	10.4458	15.1928	20.4849	26.1881
126.5		2.6969	4.5211	7.27515	10.4347	15.1767	20.4622	26.1472
126.6		2.6934	4.51665	7.26435	10.4249	15.161	20.4283	26.1074
126.7		2.69345	4.51395	7.2568	10.4171	15.146	20.4007	26.062
126.8		2.69115	4.5094	7.25	10.4054	15.1346	20.3668	26.0294
126.9		2.6872	4.5073	7.2422	10.3954	15.1241	20.3471	25.9937
127		2.6847	4.5012	7.2327	10.3829	15.1002	20.3233	25.9658
127.1		2.6807	4.4954	7.22025	10.3739	15.0827	20.2975	25.9313
127.2		2.6765	4.48795	7.2141	10.3619	15.066	20.2727	25.9
127.3		2.67285	4.4812	7.20645	10.3505	15.0514	20.249	25.8716
127.4		2.6732	4.47735	7.201	10.3427	15.0362	20.2257	25.8402
127.5		2.67185	4.474	7.18875	10.3302	15.0289	20.2032	25.813
127.6		2.6694	4.46765	7.184	10.3222	15.0175	20.1762	25.7858
127.7		2.66455	4.463	7.1791	10.3126	15.0088	20.1602	25.753
127.8		2.6619	4.4576	7.1737	10.3029	14.997	20.1378	25.7224
127.9		2.6635	4.455	7.167	10.2926	14.9834	20.1213	25.6901
128		2.6608	4.4528	7.16025	10.2837	14.9703	20.0981	25.661
128.1		2.6572	4.45115	7.15095	10.2719	14.9599	20.0805	25.641
128.2		2.65765	4.44775	7.14565	10.2628	14.9473	20.0585	25.6101
128.3		2.65435	4.44525	7.13865	10.2546	14.9342	20.0394	25.5853
128.4		2.65515	4.44125	7.13325	10.2445	14.9196	20.0204	25.5623
128.5		2.65475	4.43845	7.12985	10.2366	14.9051	19.9965	25.5312
128.6		2.65345	4.43515	7.12535	10.2317	14.8902	19.9746	25.5
128.7		2.65235	4.43195	7.1212	10.2237	14.8738	19.9558	25.4735
128.8		2.65415	4.4278	7.1171	10.2157	14.8646	19.9416	25.4509
128.9		2.648	4.4253	7.1143	10.2093	14.8571	19.9212	25.4278
129		2.6469	4.4215	7.11325	10.2042	14.8432	19.9033	25.4072
129.1		2.6463	4.42235	7.1072	10.1964	14.834	19.8867	25.3821
129.2		2.65025	4.4208	7.10605	10.1896	14.8216	19.8723	25.3614
129.3		2.6475	4.41905	7.10105	10.1808	14.808	19.8577	25.3388
129.4		2.64705	4.41505	7.0986	10.1711	14.798	19.8409	25.3155
129.5		2.64435	4.4123	7.09815	10.1634	14.7854	19.8219	25.29
129.6		2.6421	4.41285	7.093	10.16	14.7736	19.8047	25.2668
129.7		2.64295	4.4138	7.0857	10.1542	14.7626	19.7905	25.2465
129.8		2.6436	4.4112	7.08255	10.1475	14.753	19.7791	25.2233
129.9		2.6426	4.40705	7.08125	10.1414	14.7446	19.7597	25.1973
130		2.64075	4.40665	7.07625	10.1324	14.7348	19.7447	25.172
130.1		2.64165	4.40535	7.0732	10.1252	14.7215	19.7327	25.1487
130.2		2.64005	4.4021	7.06705	10.1172	14.7106	19.7193	25.1234
130.3		2.6417	4.39775	7.0623	10.1104	14.7032	19.7048	25.0995
130.4		2.64025	4.3965	7.0578	10.1071	14.6917	19.6911	25.0769
130.5		2.6406	4.3963	7.053	10.0994	14.6845	19.6778	25.0573
130.6		2.6408	4.3908	7.04645	10.0929	14.6748	19.6622	25.0394
130.7		2.6354	4.39045	7.04335	10.0866	14.6636	19.6498	25.0218
130.8		2.63835	4.39015	7.0356	10.0802	14.6548	19.637	24.9995
130.9		2.63805	4.3867	7.02975	10.0729	14.6478	19.6262	24.981
131		2.6339	4.38405	7.02485	10.0647	14.6391	19.6125	24.9608
131.1		2.62945	4.37975	7.01905	10.0566	14.629	19.5977	24.9413
131.2		2.62705	4.37645	7.0126	10.0529	14.6191	19.5792	24.9231
131.3		2.62665	4.3751	7.00525	10.0466	14.6082	19.5671	24.9041
131.4		2.6238	4.37505	6.99825	10.0407	14.5973	19.5589	24.8872
131.5		2.62105	4.37115	6.99255	10.0337	14.5851	19.5496	24.8706
131.6		2.61525	4.36705	6.9906	10.0292	14.577	19.537	24.851
131.7		2.61005	4.366	6.9871	10.0237	14.5691	19.526	24.8335
131.8		2.6115	4.3679	6.9811	10.0192	14.5611	19.5124	24.8153
131.9		2.6098	4.3669	6.97765	10.017	14.5524	19.5024	24.7998
132		2.608	4.36645	6.97315	10.0093	14.5472	19.4931	24.7837
132.1		2.60935	4.36405	6.97345	10.0063	14.5397	19.4803	24.7692
132.2		2.60615	4.36625	6.9705	10.0062	14.5303	19.469	24.7538
132.3		2.60535	4.3661	6.96735	10.0034	14.5226	19.4562	24.7373
132.4		2.605	4.36615	6.96785	9.99955	14.5159	19.4423	24.7186
132.5		2.60545	4.36635	6.9659	9.993	14.5061	19.4313	24.701
132.6		2.60675	4.3654	6.96175	9.98545	14.4989	19.4189	24.685
132.7		2.6037	4.36155	6.959	9.9792	14.4898	19.4063	24.6676
132.8		2.60035	4.3593	6.95235	9.97215	14.4787	19.3952	24.6494
132.9		2.5978	4.35725	6.9467	9.969	14.4678	19.3864	24.6302
133		2.59525	4.3563	6.94235	9.96075	14.4607	19.3767	24.6108
133.1		2.5931	4.35685	6.94045	9.95705	14.4536	19.362	24.5915
133.2		2.59125	4.35485	6.94225	9.95055	14.443	19.3484	24.5734
133.3		2.58885	4.35275	6.94005	9.94475	14.4363	19.3326	24.5534
133.4		2.58805	4.35245	6.93725	9.93785	14.4258	19.3219	24.5412
133.5		2.58555	4.35055	6.9318	9.9278	14.4184	19.317	24.5289
133.6		2.58205	4.3458	6.93195	9.92295	14.4114	19.3074	24.5127
133.7		2.5784	4.34585	6.9304	9.9203	14.4028	19.3014	24.4934
133.8		2.57865	4.3498	6.9272	9.9132	14.3948	19.2942	24.4729
133.9		2.5768	4.3492	6.9202	9.9077	14.3859	19.2855	24.4536
134		2.5718	4.3461	6.91705	9.90225	14.3787	19.2779	24.4377
134.1		2.5703	4.34545	6.9112	9.8977	14.3697	19.2696	24.4233
134.2		2.56865	4.3396	6.9079	9.8958	14.3668	19.2612	24.4058
134.3		2.5651	4.3383	6.90675	9.89245	14.3651	19.2513	24.3923
134.4		2.5671	4.33765	6.90435	9.88695	14.358	19.2358	24.375
134.5		2.56605	4.33775	6.90005	9.88335	14.3493	19.2216	24.3572
134.6		2.56265	4.33715	6.89105	9.87695	14.3409	19.2147	24.345
134.7		2.56215	4.33385	6.88455	9.86845	14.3359	19.2023	24.3311
134.8		2.55925	4.33185	6.879	9.862	14.3261	19.1906	24.3163
134.9		2.55515	4.3319	6.8733	9.8542	14.3145	19.178	24.3016
135		2.5567	4.3284	6.86845	9.84725	14.3036	19.1684	24.2894
135.1		2.5538	4.32895	6.86325	9.84105	14.2979	19.1598	24.2735
135.2		2.55315	4.32485	6.8639	9.8343	14.2891	19.1479	24.2593
135.3		2.54625	4.3223	6.8587	9.8286	14.2803	19.1382	24.2495
135.4		2.5449	4.3191	6.85545	9.82275	14.2759	19.1283	24.2378
135.5		2.542	4.31755	6.84795	9.82035	14.2679	19.1184	24.2259
135.6		2.53475	4.31675	6.84	9.8159	14.2611	19.1098	24.2163
135.7		2.53145	4.3135	6.8342	9.8069	14.2545	19.1012	24.2037
135.8		2.5272	4.3078	6.83165	9.80235	14.2452	19.0902	24.1881
135.9		2.5199	4.30605	6.8299	9.7977	14.2394	19.0834	24.1748
136		2.51805	4.306	6.82385	9.79355	14.2326	19.0722	24.165
136.1		2.5158	4.30435	6.81995	9.79145	14.2257	19.064	24.1524
136.2		2.51205	4.30005	6.81425	9.78675	14.2221	19.0556	24.1394
136.3		2.51165	4.29775	6.81295	9.78335	14.2182	19.0427	24.1297
136.4		2.50975	4.29915	6.81085	9.78045	14.2104	19.0329	24.1168
136.5		2.51195	4.29665	6.80935	9.77215	14.2051	19.0257	24.1052
136.6		2.51045	4.29325	6.80535	9.76805	14.1967	19.0153	24.0933
136.7		2.50735	4.29125	6.80365	9.76345	14.1926	19.0058	24.0783
136.8		2.50945	4.28835	6.79985	9.75875	14.1856	18.9966	24.0633
136.9		2.50385	4.28555	6.79855	9.75435	14.1765	18.9901	24.0529
137		2.50085	4.28115	6.79325	9.74815	14.1709	18.9838	24.0425
137.1		2.49915	4.27935	6.79135	9.74565	14.1662	18.9754	24.0324
137.2		2.49825	4.28375	6.7877	9.744	14.1578	18.9683	24.022
137.3		2.49975	4.287	6.7851	9.7371	14.1525	18.9592	24.0084
137.4		2.4993	4.2849	6.78305	9.73535	14.1455	18.9493	23.9925
137.5		2.5002	4.28315	6.77835	9.72705	14.1406	18.9337	23.9759
137.6		2.49935	4.28005	6.77645	9.72195	14.132	18.9273	23.9632
137.7		2.49905	4.27735	6.76645	9.71495	14.1253	18.9181	23.9524
137.8		2.49665	4.27205	6.76185	9.71055	14.1187	18.9088	23.9413
137.9		2.49185	4.26605	6.75795	9.70455	14.11	18.9033	23.9316
138		2.48915	4.26085	6.75405	9.69755	14.1036	18.8934	23.921
138.1		2.49045	4.25555	6.75285	9.69585	14.0987	18.8822	23.9097
138.2		2.48665	4.25405	6.74775	9.69055	14.093	18.8716	23.8949
138.3		2.48565	4.25005	6.74125	9.68185	14.0862	18.8645	23.8825
138.4		2.48285	4.24645	6.7335	9.6757	14.0796	18.8572	23.8729
138.5		2.47875	4.2434	6.72695	9.67135	14.076	18.8474	23.8605
138.6		2.4772	4.24155	6.72505	9.67185	14.0692	18.8362	23.8488
138.7		2.47275	4.23975	6.7177	9.6665	14.0655	18.8291	23.8377
138.8		2.47555	4.2369	6.71165	9.66205	14.062	18.8208	23.8283
138.9		2.4732	4.23395	6.7097	9.657	14.0574	18.8127	23.8193
139		2.47315	4.2347	6.71015	9.65065	14.0506	18.8083	23.8111
139.1		2.4714	4.22865	6.70895	9.65015	14.0433	18.8059	23.8041
139.2		2.46955	4.22365	6.70825	9.64555	14.0386	18.8017	23.7994
139.3		2.46845	4.22405	6.70565	9.64275	14.0397	18.8007	23.7906
139.4		2.47005	4.22545	6.7028	9.6411	14.0371	18.7952	23.7768
139.5		2.47025	4.2259	6.70155	9.63915	14.0333	18.7882	23.7655
139.6		2.4734	4.22715	6.6978	9.6346	14.0295	18.7752	23.7534
139.7		2.47495	4.2244	6.6934	9.6334	14.0226	18.7677	23.7454
139.8		2.472	4.2245	6.69375	9.62985	14.0183	18.7572	23.7385
139.9		2.4721	4.22125	6.691	9.6278	14.0116	18.7472	23.7279
140		2.47215	4.2197	6.6892	9.6239	14.0066	18.7432	23.7259
140.1		2.4722	4.2177	6.68835	9.62165	14.0023	18.7388	23.7186
140.2		2.4706	4.21655	6.6908	9.6178	14.0002	18.7294	23.7084
140.3		2.46955	4.2197	6.68925	9.61205	13.9969	18.72	23.7015
140.4		2.4708	4.21985	6.6868	9.6106	13.9889	18.7171	23.6913
140.5		2.46625	4.2209	6.6839	9.6066	13.9867	18.713	23.6826
140.6		2.4659	4.2167	6.6848	9.6028	13.9839	18.7124	23.676
140.7		2.4641	4.2161	6.68525	9.59845	13.98	18.7058	23.6668
140.8		2.461	4.21545	6.68475	9.59625	13.9752	18.6957	23.6574
140.9		2.45825	4.21245	6.6834	9.5963	13.9711	18.6857	23.6475
141		2.45835	4.2093	6.67945	9.59515	13.9694	18.6725	23.6366
141.1		2.4566	4.20725	6.67855	9.59405	13.9624	18.6636	23.626
141.2		2.45465	4.20365	6.67315	9.58975	13.957	18.6577	23.6152
141.3		2.45095	4.20125	6.6662	9.5867	13.9514	18.6523	23.6081
141.4		2.44975	4.1978	6.6617	9.5815	13.9488	18.6462	23.5945
141.5		2.4464	4.1946	6.66245	9.57965	13.9435	18.6392	23.5865
141.6		2.444	4.19625	6.66085	9.57465	13.9405	18.6344	23.5766
141.7		2.44895	4.19495	6.65885	9.56935	13.9387	18.6271	23.5652
141.8		2.44815	4.19425	6.6612	9.5689	13.9334	18.6192	23.5529
141.9		2.44745	4.1967	6.6582	9.5632	13.9274	18.6126	23.5454
142		2.4502	4.1965	6.65575	9.55685	13.9192	18.6055	23.5358
142.1		2.4488	4.18995	6.6545	9.5513	13.9145	18.6012	23.5266
142.2		2.44855	4.1875	6.6513	9.5468	13.9119	18.5948	23.5186
142.3		2.4495	4.1871	6.64865	9.54125	13.9087	18.5896	23.5073
142.4		2.4466	4.18565	6.64705	9.53515	13.9031	18.5829	23.4996
142.5		2.44185	4.18355	6.64425	9.52965	13.8994	18.5731	23.4904
142.6		2.43735	4.18415	6.64195	9.52605	13.895	18.566	23.4801
142.7		2.43805	4.18315	6.63995	9.51925	13.8899	18.5582	23.4686
142.8		2.43785	4.17945	6.6362	9.5155	13.8829	18.5522	23.4637
142.9		2.43485	4.1792	6.6313	9.5114	13.8781	18.5435	23.4569
143		2.4351	4.1773	6.6295	9.5084	13.8749	18.533	23.4477
143.1		2.4308	4.1787	6.63025	9.50445	13.8671	18.5245	23.4383
143.2		2.4316	4.17645	6.6285	9.5023	13.8616	18.5215	23.4288
143.3		2.43145	4.1685	6.62995	9.49835	13.8579	18.5142	23.4189
143.4		2.4273	4.16395	6.62895	9.49635	13.8546	18.5078	23.4132
143.5		2.42595	4.16255	6.6245	9.4901	13.8531	18.5035	23.4066
143.6		2.42525	4.1599	6.62565	9.48885	13.8489	18.4967	23.4004
143.7		2.4225	4.16025	6.6219	9.483	13.8478	18.4884	23.3922
143.8		2.42385	4.1596	6.6221	9.4807	13.8438	18.4807	23.3855
143.9		2.4196	4.1588	6.61955	9.47645	13.8381	18.4742	23.3792
144		2.4202	4.16105	6.617	9.4739	13.835	18.4689	23.3694
144.1		2.41835	4.1628	6.61485	9.47155	13.8333	18.4642	23.3593
144.2		2.4116	4.16525	6.6098	9.4667	13.83	18.4615	23.3519
144.3		2.41255	4.1646	6.608	9.4639	13.8258	18.4552	23.3459
144.4		2.4143	4.1629	6.60875	9.46065	13.8242	18.4514	23.3389
144.5		2.4157	4.16435	6.6098	9.4608	13.8207	18.4431	23.3314
144.6		2.41695	4.1651	6.60935	9.45925	13.8145	18.4368	23.3247
144.7		2.4166	4.16505	6.6066	9.4539	13.8109	18.4294	23.3173
144.8		2.41945	4.1653	6.60605	9.45145	13.8051	18.4232	23.3103
144.9		2.4205	4.16315	6.6058	9.4471	13.8027	18.4181	23.3019
145		2.42155	4.1624	6.6035	9.4451	13.7962	18.4097	23.2947
145.1		2.421	4.1565	6.6003	9.4428	13.7969	18.4041	23.2884
145.2		2.4243	4.1555	6.60125	9.43805	13.7965	18.3951	23.2801
145.3		2.4278	4.15675	6.60035	9.43375	13.7936	18.3822	23.2688
145.4		2.42945	4.15675	6.59565	9.43055	13.7859	18.3724	23.2633
145.5		2.42755	4.15285	6.59005	9.42435	13.7795	18.3677	23.2582
145.6		2.42305	4.14875	6.58755	9.42195	13.7757	18.3628	23.249
145.7		2.41765	4.14555	6.58705	9.42015	13.7712	18.3592	23.2411
145.8		2.41415	4.14815	6.5883	9.416	13.7694	18.3521	23.2343
145.9		2.41625	4.1469	6.58445	9.41125	13.7649	18.3505	23.226
146		2.4152	4.14385	6.5797	9.4061	13.7592	18.3442	23.2208
146.1		2.41465	4.141	6.57985	9.40485	13.7577	18.3366	23.2062
146.2		2.4104	4.14065	6.5792	9.4059	13.7545	18.3286	23.1959
146.3		2.41075	4.1408	6.57445	9.40265	13.7493	18.3232	23.1874
146.4		2.4121	4.13695	6.57495	9.39625	13.7444	18.3172	23.182
146.5		2.41205	4.13405	6.57445	9.39015	13.7409	18.3063	23.1743
146.6		2.40845	4.13205	6.5718	9.3867	13.7309	18.3004	23.1652
146.7		2.40895	4.1316	6.5642	9.3813	13.7264	18.2931	23.1566
146.8		2.4084	4.123	6.56275	9.37835	13.7222	18.2905	23.1485
146.9		2.4068	4.12115	6.56185	9.37645	13.7179	18.287	23.1412
147		2.40915	4.12415	6.56045	9.36895	13.7147	18.2824	23.1348
147.1		2.41005	4.12375	6.5627	9.3636	13.7106	18.2814	23.1268
147.2		2.41065	4.1217	6.56005	9.35655	13.7115	18.2786	23.1237
147.3		2.4127	4.12165	6.5596	9.3535	13.7089	18.2751	23.1194
147.4		2.41395	4.1216	6.5625	9.3514	13.7061	18.2687	23.1102
147.5		2.4187	4.1248	6.5608	9.3509	13.6988	18.2624	23.1027
147.6		2.4211	4.1258	6.55445	9.34525	13.6957	18.256	23.0929
147.7		2.4228	4.11965	6.55285	9.34435	13.6868	18.2471	23.0847
147.8		2.42035	4.11945	6.55225	9.34325	13.682	18.2409	23.0812
147.9		2.42145	4.11485	6.5488	9.3386	13.6785	18.2363	23.0785
148		2.42225	4.1107	6.5481	9.3331	13.6763	18.2311	23.069
148.1		2.4214	4.1075	6.5444	9.3321	13.6736	18.2267	23.0615
148.2		2.4235	4.1119	6.53845	9.32995	13.6734	18.2229	23.0541
148.3		2.4254	4.10805	6.539	9.3281	13.6702	18.2195	23.0478
148.4		2.42465	4.1067	6.54255	9.32845	13.6645	18.2137	23.0414
148.5		2.4253	4.10675	6.53905	9.32945	13.6595	18.2095	23.0336
148.6		2.42855	4.10445	6.5372	9.3289	13.656	18.2057	23.0285
148.7		2.43085	4.1019	6.53575	9.32515	13.6556	18.2022	23.0231
148.8		2.4303	4.10105	6.53585	9.32225	13.6505	18.2004	23.0207
148.9		2.42885	4.10485	6.5335	9.3169	13.6485	18.1925	23.0108
149		2.42855	4.1001	6.53425	9.31405	13.6467	18.1876	23.0029
149.1		2.4284	4.10095	6.532	9.3112	13.6437	18.1833	22.9966
149.2		2.42815	4.0975	6.53025	9.30865	13.642	18.1799	22.9873
149.3		2.4284	4.09835	6.52615	9.30645	13.6381	18.1716	22.9787
149.4		2.42885	4.09705	6.52205	9.30135	13.6349	18.1681	22.971
149.5		2.43275	4.09495	6.51805	9.29635	13.6316	18.1668	22.9638
149.6		2.43105	4.09065	6.51685	9.29215	13.627	18.161	22.9556
149.7		2.43075	4.09025	6.51495	9.28925	13.6198	18.1552	22.9483
149.8		2.43115	4.08905	6.51245	9.28935	13.6157	18.1513	22.943
149.9		2.42895	4.08525	6.512	9.2858	13.6129	18.1485	22.9335
150		2.43115	4.0832	6.51415	9.28165	13.6119	18.1419	22.9217
150.1		2.4268	4.07885	6.51425	9.27905	13.611	18.1373	22.9161
150.2		2.42265	4.07775	6.5106	9.2738	13.6099	18.1345	22.9154
150.3		2.42795	4.0731	6.51295	9.27245	13.6077	18.1326	22.9132
150.4		2.4266	4.06965	6.5133	9.2735	13.6061	18.1283	22.9051
150.5		2.42645	4.068	6.51315	9.27235	13.6024	18.1216	22.8973
150.6		2.428	4.06745	6.51325	9.26795	13.6024	18.1198	22.891
150.7		2.42955	4.06655	6.5145	9.2645	13.6019	18.1179	22.8862
150.8		2.43055	4.0651	6.5117	9.2634	13.6023	18.1117	22.8765
150.9		2.4306	4.0611	6.51035	9.26015	13.5999	18.1072	22.8665
151		2.4267	4.06045	6.5065	9.2578	13.5932	18.101	22.8586
151.1		2.42455	4.0567	6.50355	9.25195	13.59	18.0948	22.8488
151.2		2.4215	4.05565	6.5014	9.2459	13.5837	18.0905	22.8413
151.3		2.41745	4.0559	6.4971	9.2437	13.5799	18.0894	22.8352
151.4		2.4107	4.0509	6.495	9.2429	13.5778	18.0872	22.8298
151.5		2.4061	4.0465	6.49475	9.24045	13.5738	18.0842	22.8192
151.6		2.406	4.04575	6.49335	9.23915	13.5734	18.079	22.8122
151.7		2.41275	4.04515	6.49175	9.23925	13.5692	18.0723	22.8071
151.8		2.41295	4.04395	6.4895	9.2373	13.5686	18.0659	22.8006
151.9		2.41305	4.04	6.487	9.2347	13.5642	18.0597	22.7919
152		2.4132	4.0385	6.4835	9.2325	13.561	18.0538	22.7906
152.1		2.4137	4.0375	6.48165	9.22915	13.5643	18.0488	22.7812
152.2		2.4131	4.03525	6.48085	9.22615	13.5568	18.0416	22.7757
152.3		2.41735	4.03355	6.4761	9.2175	13.5492	18.0365	22.7692
152.4		2.41905	4.0318	6.4711	9.2128	13.5448	18.0301	22.76
152.5		2.4171	4.0312	6.46845	9.21485	13.5378	18.0232	22.7511
152.6		2.4134	4.02785	6.4634	9.2119	13.5317	18.0202	22.7479
152.7		2.41525	4.0209	6.46145	9.20655	13.5318	18.0154	22.7445
152.8		2.4077	4.01715	6.4632	9.2056	13.5265	18.0081	22.7371
152.9		2.40405	4.0212	6.4605	9.205	13.5231	18.0031	22.7307
153		2.4042	4.0224	6.4586	9.2036	13.5207	17.9968	22.7242
153.1		2.402	4.0187	6.45915	9.20155	13.519	17.9898	22.7158
153.2		2.4006	4.01955	6.45615	9.19895	13.5145	17.9836	22.7132
153.3		2.39995	4.02085	6.4547	9.2002	13.512	17.9797	22.7053
153.4		2.39815	4.0179	6.4559	9.1999	13.5087	17.9714	22.6964
153.5		2.3929	4.0153	6.45145	9.19645	13.505	17.9681	22.6912
153.6		2.392	4.01115	6.44965	9.19195	13.5049	17.9654	22.6874
153.7		2.39165	4.00805	6.4519	9.1938	13.5017	17.9613	22.6846
153.8		2.38875	4.0117	6.4505	9.1882	13.5002	17.9603	22.6835
153.9		2.3912	4.01	6.449	9.1841	13.499	17.9574	22.6748
154		2.3924	4.0106	6.4474	9.1816	13.4995	17.9548	22.6677
154.1		2.3932	4.0082	6.44585	9.18165	13.4964	17.951	22.6623
154.2		2.3924	4.01045	6.4461	9.1826	13.4973	17.9433	22.6579
154.3		2.38945	4.0099	6.44835	9.18185	13.4933	17.9336	22.6522
154.4		2.3874	4.01045	6.4446	9.1768	13.4875	17.9266	22.6469
154.5		2.38715	4.0099	6.43975	9.17345	13.4833	17.9225	22.6406
154.6		2.3855	4.00735	6.4356	9.1719	13.4805	17.9187	22.6375
154.7		2.38225	4.006	6.43495	9.16725	13.4763	17.9133	22.6305
154.8		2.3796	4.00415	6.43025	9.16775	13.4706	17.9057	22.6239
154.9		2.37965	4.00415	6.42835	9.16745	13.4678	17.897	22.6175
155		2.37795	4.00265	6.4287	9.1682	13.4646	17.8938	22.6124
155.1		2.37735	4.0046	6.4254	9.1632	13.4605	17.8875	22.6039
155.2		2.3773	4.0001	6.4259	9.1595	13.4563	17.8824	22.5982
155.3		2.379	4.0016	6.4242	9.1562	13.453	17.8747	22.594
155.4		2.3812	3.9952	6.42355	9.15405	13.4483	17.8704	22.592
155.5		2.3796	3.99695	6.4209	9.1548	13.4425	17.8666	22.5895
155.6		2.37715	3.998	6.42305	9.15375	13.4396	17.8604	22.5826
155.7		2.3764	4.00025	6.42235	9.15285	13.4368	17.8577	22.5773
155.8		2.37465	3.99845	6.4206	9.1489	13.4387	17.8522	22.5733
155.9		2.37475	3.9969	6.4213	9.1461	13.4367	17.846	22.5654
156		2.3775	3.9971	6.42045	9.14555	13.4313	17.8427	22.5598
156.1		2.3775	3.99945	6.41495	9.14435	13.4284	17.8399	22.5583
156.2		2.37955	3.99945	6.4165	9.1417	13.4207	17.8325	22.5492
156.3		2.38355	4	6.4171	9.1421	13.4113	17.8269	22.5372
156.4		2.3804	4.0035	6.41165	9.14135	13.4054	17.817	22.5257
156.5		2.3814	4.00125	6.408	9.1374	13.398	17.8099	22.5222
156.6		2.38005	4.0022	6.40305	9.13175	13.3939	17.805	22.5197
156.7		2.3747	3.99905	6.3999	9.1287	13.3886	17.8005	22.5154
156.8		2.37185	3.996	6.39685	9.12885	13.3853	17.7966	22.5086
156.9		2.3683	3.99195	6.3968	9.1286	13.3821	17.7921	22.5061
157		2.36695	3.9936	6.3951	9.1282	13.3783	17.7868	22.5058
157.1		2.3691	3.9963	6.39545	9.12705	13.3764	17.7838	22.5015
157.2		2.3713	3.99795	6.3951	9.1272	13.3723	17.7806	22.4988
157.3		2.37265	3.9984	6.3944	9.1268	13.3698	17.7756	22.4935
157.4		2.3718	3.9968	6.3932	9.1231	13.365	17.7701	22.4868
157.5		2.3753	3.9971	6.3898	9.1181	13.3605	17.7646	22.4813
157.6		2.3768	3.9951	6.3869	9.1158	13.3587	17.7602	22.4808
157.7		2.3752	3.9936	6.3869	9.1128	13.3556	17.7574	22.4781
157.8		2.3693	3.9899	6.38525	9.10995	13.3514	17.7533	22.4717
157.9		2.3698	3.98855	6.38405	9.10515	13.3449	17.7477	22.4651
158		2.36985	3.98945	6.38115	9.10065	13.3391	17.7446	22.4598
158.1		2.37065	3.98995	6.3813	9.096	13.3338	17.7393	22.4508
158.2		2.36765	3.9895	6.38315	9.09385	13.3272	17.7349	22.4496
158.3		2.3677	3.98875	6.38085	9.09255	13.3245	17.7319	22.4453
158.4		2.36785	3.98565	6.38155	9.09215	13.3233	17.7266	22.4416
158.5		2.36605	3.98255	6.3812	9.0888	13.3191	17.7234	22.4387
158.6		2.36525	3.979	6.3777	9.0809	13.3178	17.7198	22.4361
158.7		2.364	3.9782	6.37755	9.08015	13.3199	17.7137	22.4279
158.8		2.3623	3.98075	6.3774	9.0821	13.3146	17.7099	22.4192
158.9		2.36385	3.9841	6.3766	9.0803	13.3138	17.704	22.4116
159		2.3669	3.9837	6.375	9.0784	13.3122	17.6968	22.4016
159.1		2.3671	3.9811	6.37225	9.07635	13.3088	17.6949	22.3958
159.2		2.3674	3.98085	6.36955	9.07565	13.3064	17.6944	22.3941
159.3		2.36565	3.97795	6.36735	9.07745	13.3047	17.6912	22.3904
159.4		2.36415	3.97965	6.36695	9.07715	13.3021	17.6863	22.3865
159.5		2.36515	3.98345	6.36345	9.07635	13.2997	17.683	22.3851
159.6		2.36855	3.98585	6.35995	9.07885	13.2976	17.6828	22.3821
159.7		2.36555	3.98755	6.3581	9.0786	13.2984	17.6802	22.3745
159.8		2.36535	3.9875	6.35755	9.07655	13.2938	17.6774	22.3655
159.9		2.3651	3.98695	6.357	9.0745	13.2889	17.672	22.3574
160		2.36285	3.9857	6.35405	9.07255	13.2874	17.6701	22.3553
160.1		2.3588	3.98605	6.3538	9.072	13.2826	17.6601	22.3486
160.2		2.35815	3.9883	6.35405	9.07465	13.2793	17.6544	22.3437
160.3		2.3624	3.98675	6.34975	9.06715	13.2746	17.652	22.3385
160.4		2.36735	3.97935	6.3493	9.0634	13.2694	17.65	22.3339
160.5		2.36605	3.9815	6.34775	9.06495	13.2664	17.6461	22.3271
160.6		2.3649	3.97835	6.347	9.0615	13.266	17.641	22.3215
160.7		2.36355	3.975	6.34945	9.05755	13.2658	17.6364	22.3159
160.8		2.3619	3.97565	6.34445	9.05635	13.2667	17.6324	22.31
160.9		2.36445	3.97575	6.3466	9.0533	13.2661	17.6301	22.3032
161		2.36165	3.972	6.3451	9.0535	13.2641	17.6288	22.2997
161.1		2.3642	3.971	6.3401	9.0514	13.2635	17.6246	22.2954
161.2		2.3673	3.9707	6.3426	9.0543	13.2601	17.6208	22.2919
161.3		2.3664	3.977	6.33725	9.05315	13.2553	17.6174	22.2886
161.4		2.3684	3.97295	6.3377	9.0521	13.2529	17.6151	22.2828
161.5		2.36555	3.9732	6.33845	9.04595	13.2523	17.6107	22.2731
161.6		2.3651	3.97175	6.34005	9.04265	13.2504	17.6039	22.2665
161.7		2.36315	3.96955	6.33705	9.04025	13.2466	17.5967	22.2606
161.8		2.36255	3.96825	6.33675	9.03955	13.2425	17.5895	22.2528
161.9		2.36345	3.96525	6.33315	9.03955	13.2367	17.5855	22.2441
162		2.36525	3.96225	6.3307	9.0353	13.2307	17.582	22.2375
162.1		2.36435	3.9577	6.3317	9.0299	13.2328	17.576	22.2317
162.2		2.3645	3.9547	6.3353	9.0282	13.2277	17.5672	22.2208
162.3		2.3602	3.9521	6.33165	9.02375	13.2264	17.5665	22.2208
162.4		2.3616	3.94845	6.3281	9.0203	13.2281	17.5592	22.2165
162.5		2.36375	3.9446	6.32955	9.01885	13.2243	17.5544	22.2111
162.6		2.3609	3.94825	6.3281	9.017	13.2246	17.5539	22.2068
162.7		2.36115	3.9463	6.328	9.0177	13.2234	17.5508	22.1988
162.8		2.3646	3.9468	6.32825	9.01745	13.2202	17.5448	22.1903
162.9		2.3647	3.94705	6.32375	9.01385	13.2135	17.5425	22.183
163		2.36475	3.94795	6.31975	9.00955	13.2083	17.5402	22.1788
163.1		2.36245	3.94535	6.31965	9.00685	13.2066	17.5335	22.1725
163.2		2.35865	3.94355	6.32205	9.00645	13.2014	17.5269	22.1667
163.3		2.36015	3.94475	6.31775	9.00425	13.2007	17.5219	22.1583
163.4		2.36265	3.94205	6.3164	9.0029	13.1953	17.5172	22.1512
163.5		2.36485	3.9421	6.3119	8.9993	13.1936	17.51	22.1423
163.6		2.3642	3.9398	6.3102	9.0014	13.1884	17.508	22.1344
163.7		2.3602	3.9397	6.311	8.9985	13.1868	17.5039	22.1277
163.8		2.3614	3.94	6.3098	8.9996	13.1841	17.4995	22.1189
163.9		2.36	3.9442	6.3115	8.9961	13.1847	17.4965	22.1131
164		2.3615	3.944	6.3091	8.9971	13.1845	17.4918	22.1075
164.1		2.3609	3.9413	6.30815	8.99465	13.1823	17.4877	22.103
164.2		2.3583	3.93725	6.3066	8.994	13.1828	17.4853	22.0984
164.3		2.36015	3.9357	6.30535	8.99275	13.18	17.4824	22.0909
164.4		2.3609	3.93555	6.30335	8.98865	13.1777	17.4777	22.0849
164.5		2.35555	3.93665	6.3004	8.9858	13.175	17.4774	22.0801
164.6		2.35465	3.9359	6.2998	8.9857	13.1742	17.4718	22.0736
164.7		2.3578	3.9361	6.30165	8.99025	13.1689	17.4668	22.0642
164.8		2.3599	3.93785	6.29985	8.98795	13.1625	17.4667	22.0581
164.9		2.36305	3.93795	6.29785	8.98545	13.1626	17.4676	22.0551
165		2.36095	3.93405	6.2992	8.9856	13.1596	17.4655	22.0499
165.1		2.35955	3.9355	6.3029	8.9848	13.1527	17.4629	22.0473
165.2		2.3639	3.937	6.30325	8.97975	13.1499	17.4584	22.0415
165.3		2.3652	3.93485	6.30325	8.97705	13.1456	17.4536	22.0331
165.4		2.36355	3.93335	6.3031	8.9725	13.1404	17.4504	22.0235
165.5		2.36335	3.9283	6.3023	8.9668	13.1371	17.4463	22.0147
165.6		2.3611	3.9227	6.303	8.9652	13.1347	17.4414	22.0057
165.7		2.3593	3.9228	6.30435	8.96035	13.1319	17.4341	21.999
165.8		2.36	3.92055	6.30225	8.95675	13.1266	17.4269	21.9965
165.9		2.35525	3.91925	6.30005	8.95345	13.1315	17.4211	21.9909
166		2.35345	3.91635	6.30265	8.95575	13.1307	17.4167	21.9861
166.1		2.35105	3.91775	6.3014	8.9546	13.1251	17.4116	21.9804
166.2		2.35415	3.916	6.2996	8.9516	13.1196	17.4117	21.977
166.3		2.3507	3.9172	6.29775	8.94435	13.118	17.4092	21.9701
166.4		2.3467	3.91875	6.2994	8.9471	13.1127	17.4068	21.9649
166.5		2.34225	3.9232	6.2968	8.9478	13.1093	17.4039	21.9608
166.6		2.3462	3.9188	6.29815	8.94355	13.1077	17.3999	21.9576
166.7		2.3461	3.91935	6.29835	8.94505	13.1055	17.398	21.952
166.8		2.34695	3.92425	6.2965	8.9443	13.1015	17.3944	21.9466
166.9		2.35185	3.9268	6.3005	8.944	13.0958	17.3908	21.9432
167		2.35	3.9277	6.2999	8.9412	13.0899	17.387	21.94
167.1		2.3505	3.9297	6.29865	8.94085	13.0883	17.3815	21.9335
167.2		2.3492	3.92895	6.30095	8.94065	13.0842	17.3816	21.9298
167.3		2.34705	3.92595	6.2977	8.9374	13.0858	17.3776	21.9249
167.4		2.34655	3.9206	6.3017	8.9368	13.0863	17.3746	21.9186
167.5		2.3436	3.923	6.3008	8.9355	13.0844	17.3697	21.9148
167.6		2.3446	3.923	6.3012	8.9371	13.0814	17.3655	21.9136
167.7		2.3427	3.9232	6.2999	8.9364	13.0829	17.3636	21.9058
167.8		2.3441	3.9205	6.30165	8.93445	13.0803	17.3629	21.9005
167.9		2.3457	3.91855	6.2997	8.9321	13.0778	17.3639	21.9011
168		2.34475	3.918	6.3005	8.9296	13.0771	17.3606	21.8982
168.1		2.3431	3.9194	6.3047	8.9339	13.0785	17.3607	21.8955
168.2		2.3411	3.9245	6.30055	8.93395	13.0753	17.3587	21.8904
168.3		2.3453	3.92335	6.2958	8.9326	13.0731	17.3578	21.889
168.4		2.34995	3.9235	6.29365	8.93275	13.0713	17.3522	21.8804
168.5		2.347	3.92175	6.2917	8.9297	13.0661	17.3496	21.8749
168.6		2.34185	3.9217	6.28875	8.92915	13.0634	17.3501	21.8743
168.7		2.3405	3.91805	6.2852	8.926	13.062	17.3482	21.869
168.8		2.33815	3.9167	6.28785	8.92535	13.0597	17.3435	21.8654
168.9		2.3357	3.91545	6.28655	8.92535	13.0584	17.3403	21.8633
169		2.33615	3.91535	6.28955	8.92555	13.058	17.3367	21.8623
169.1		2.33665	3.91595	6.2921	8.9212	13.0564	17.3354	21.8554
169.2		2.33695	3.9155	6.29425	8.92225	13.0523	17.3366	21.851
169.3		2.3366	3.91365	6.2899	8.9216	13.0526	17.3314	21.8401
169.4		2.33495	3.9098	6.2948	8.9194	13.0463	17.332	21.835
169.5		2.3311	3.9104	6.2895	8.9152	13.0445	17.3284	21.8328
169.6		2.3294	3.9052	6.29315	8.91395	13.0401	17.3301	21.8324
169.7		2.3238	3.90735	6.29215	8.90855	13.0388	17.3289	21.832
169.8		2.32895	3.90655	6.29035	8.90865	13.0374	17.3262	21.8267
169.9		2.33045	3.90615	6.287	8.9067	13.0325	17.3222	21.8239
170		2.33375	3.9031	6.28025	8.90375	13.0282	17.3213	21.8206
170.1		2.3322	3.89675	6.27965	8.90245	13.0255	17.3203	21.8172
170.2		2.32945	3.89605	6.2825	8.9049	13.0265	17.3131	21.8116
170.3		2.33085	3.8976	6.2819	8.9042	13.0233	17.3096	21.8083
170.4		2.3281	3.8997	6.278	8.9035	13.0216	17.3052	21.8041
170.5		2.3248	3.8995	6.27715	8.90355	13.0225	17.3054	21.8006
170.6		2.3262	3.89705	6.2803	8.9045	13.0216	17.2986	21.794
170.7		2.32645	3.896	6.2815	8.9038	13.0185	17.2974	21.7939
170.8		2.3236	3.8985	6.2775	8.902	13.0207	17.293	21.7911
170.9		2.325	3.8963	6.2776	8.9011	13.0185	17.2873	21.7924
171		2.3229	3.8956	6.2754	8.8955	13.0156	17.28	21.7895
171.1		2.3241	3.8939	6.2722	8.895	13.0147	17.2771	21.7872
171.2		2.3245	3.8916	6.27015	8.89325	13.015	17.2761	21.7855
171.3		2.3192	3.88995	6.2668	8.8928	13.0142	17.2745	21.7833
171.4		2.31845	3.8854	6.2637	8.8935	13.0142	17.2713	21.7787
171.5		2.3185	3.8841	6.2638	8.8945	13.0142	17.2677	21.7749
171.6		2.3176	3.8855	6.2601	8.8953	13.0093	17.264	21.7698
171.7		2.3185	3.8866	6.2564	8.891	13.0049	17.2618	21.767
171.8		2.319	3.8794	6.25575	8.89065	13.0012	17.2572	21.7616
171.9		2.3176	3.88055	6.2551	8.8895	13.0014	17.2562	21.7567
172		2.31795	3.8791	6.2533	8.8851	12.997	17.2549	21.7534
172.1		2.3194	3.8765	6.2489	8.8817	12.9951	17.2521	21.7486
172.2		2.32	3.8752	6.2494	8.8815	12.9914	17.2469	21.7417
172.3		2.3179	3.8745	6.24915	8.87995	12.994	17.24	21.7337
172.4		2.3205	3.87035	6.2462	8.8802	12.9902	17.2364	21.7309
172.5		2.32035	3.8653	6.24095	8.87335	12.9893	17.2306	21.7265
172.6		2.3187	3.86285	6.23865	8.86975	12.9883	17.2238	21.721
172.7		2.31255	3.86135	6.23745	8.86925	12.9846	17.223	21.7164
172.8		2.31195	3.86215	6.2351	8.8659	12.9817	17.2207	21.7161
172.9		2.30925	3.8603	6.23665	8.86385	12.9805	17.2153	21.711
173		2.3031	3.85555	6.23745	8.86405	12.9774	17.2115	21.7049
173.1		2.30215	3.85525	6.23765	8.86205	12.9753	17.2065	21.7
173.2		2.30435	3.85375	6.2372	8.8571	12.9698	17.2036	21.697
173.3		2.30305	3.854	6.23295	8.85255	12.9681	17.2007	21.6945
173.4		2.3018	3.85265	6.23235	8.85165	12.9651	17.1987	21.6931
173.5		2.29875	3.85095	6.2295	8.8505	12.9604	17.1934	21.6898
173.6		2.29755	3.8508	6.2279	8.8499	12.9569	17.1897	21.684
173.7		2.2946	3.8508	6.2278	8.8475	12.9529	17.1884	21.6799
173.8		2.2933	3.8478	6.2282	8.8459	12.949	17.1827	21.6787
173.9		2.2921	3.8498	6.22345	8.84525	12.949	17.1753	21.6745
174		2.2891	3.85485	6.2234	8.8446	12.9453	17.1701	21.6698
174.1		2.28675	3.8558	6.2212	8.8436	12.9424	17.1691	21.6669
174.2		2.2839	3.8538	6.2166	8.837	12.9357	17.1647	21.6627
174.3		2.2838	3.8523	6.21555	8.83585	12.935	17.16	21.6566
174.4		2.2777	3.85305	6.217	8.8356	12.9333	17.1557	21.6524
174.5		2.27545	3.8536	6.21705	8.83425	12.9322	17.1538	21.6508
174.6		2.2761	3.85395	6.21845	8.83545	12.9324	17.1526	21.6478
174.7		2.27595	3.85405	6.21815	8.83035	12.9319	17.1464	21.6409
174.8		2.27825	3.85305	6.22065	8.82865	12.9296	17.1398	21.6354
174.9		2.27945	3.85285	6.21575	8.82465	12.9296	17.1371	21.6309
175		2.27995	3.85295	6.2142	8.823	12.9247	17.1351	21.6272
175.1		2.27785	3.8535	6.2123	8.8208	12.923	17.1279	21.6194
175.2		2.2752	3.8537	6.21185	8.82265	12.9209	17.123	21.6144
175.3		2.2736	3.85455	6.2071	8.8183	12.9211	17.1195	21.6069
175.4		2.27205	3.8518	6.2057	8.8144	12.919	17.1199	21.6073
175.5		2.2683	3.8525	6.2054	8.8133	12.9194	17.1147	21.6064
175.6		2.2689	3.8542	6.2073	8.8149	12.9208	17.112	21.6008
175.7		2.2675	3.8599	6.20625	8.82025	12.9188	17.1073	21.5968
175.8		2.269	3.85935	6.20905	8.81825	12.9172	17.1022	21.5902
175.9		2.26685	3.86155	6.21035	8.81785	12.9137	17.0971	21.5821
176		2.26605	3.86105	6.2119	8.816	12.9094	17.0956	21.5789
176.1		2.26525	3.8594	6.2152	8.8137	12.9087	17.091	21.5756
176.2		2.2651	3.863	6.2188	8.8115	12.9064	17.0866	21.57
176.3		2.2672	3.8635	6.2183	8.8105	12.9029	17.0866	21.566
176.4		2.2667	3.8607	6.2168	8.81	12.9014	17.084	21.5617
176.5		2.2676	3.859	6.2171	8.8099	12.9003	17.0819	21.5575
176.6		2.2687	3.859	6.2168	8.8075	12.8972	17.0775	21.5529
176.7		2.2674	3.8611	6.21315	8.80145	12.8953	17.0775	21.55
176.8		2.2669	3.86035	6.21065	8.79945	12.8966	17.0759	21.5416
176.9		2.26165	3.85605	6.21185	8.79645	12.8939	17.079	21.5384
177		2.26075	3.85625	6.2111	8.7964	12.893	17.0773	21.5296
177.1		2.26225	3.8557	6.2142	8.799	12.8915	17.0764	21.5225
177.2		2.2631	3.8588	6.21185	8.79655	12.8893	17.0732	21.5204
177.3		2.2638	3.85705	6.2101	8.7962	12.8898	17.0714	21.5149
177.4		2.26425	3.8542	6.21225	8.79685	12.8887	17.0689	21.5117
177.5		2.2641	3.85795	6.2138	8.7959	12.8839	17.0661	21.5096
177.6		2.26525	3.8588	6.2121	8.7928	12.8792	17.0621	21.5088
177.7		2.2647	3.8582	6.2101	8.7901	12.882	17.0613	21.5059
177.8		2.2647	3.8552	6.2109	8.7893	12.8842	17.0631	21.5035
177.9		2.2637	3.8597	6.20785	8.78475	12.8867	17.0602	21.5004
178		2.2642	3.85925	6.2112	8.7866	12.8817	17.0586	21.4961
178.1		2.26365	3.8609	6.21155	8.78755	12.879	17.0512	21.4909
178.2		2.267	3.86265	6.2126	8.7863	12.879	17.0477	21.4848
178.3		2.26695	3.8635	6.20885	8.78585	12.8793	17.047	21.4816
178.4		2.2674	3.86305	6.20515	8.78435	12.8744	17.0483	21.4799
178.5		2.26745	3.86425	6.206	8.782	12.8729	17.0474	21.4746
178.6		2.26675	3.8644	6.20905	8.78565	12.8692	17.044	21.4668
178.7		2.2674	3.86595	6.21	8.7846	12.8657	17.0446	21.4622
178.8		2.27145	3.8664	6.2047	8.7812	12.8627	17.0404	21.4587
178.9		2.2702	3.8623	6.2026	8.7789	12.8604	17.0365	21.4531
179		2.271	3.8591	6.19925	8.77685	12.8597	17.0348	21.4493
179.1		2.274	3.86215	6.19635	8.76995	12.859	17.0309	21.445
179.2		2.27625	3.85955	6.19445	8.77115	12.8569	17.03	21.4404
179.3		2.27535	3.85965	6.1929	8.7692	12.8535	17.0281	21.435
179.4		2.27845	3.8559	6.1965	8.7707	12.8489	17.0218	21.4285
179.5		2.274	3.8565	6.1977	8.7697	12.8437	17.0212	21.4246
179.6		2.2759	3.8575	6.19505	8.76775	12.8414	17.0224	21.4205
179.7		2.2775	3.85175	6.19555	8.76585	12.8412	17.0215	21.4167
179.8		2.27815	3.85075	6.1939	8.7652	12.8411	17.0181	21.4096
179.9		2.28315	3.8525	6.1919	8.7647	12.8385	17.0168	21.4066
180		2.284	3.8522	6.19345	8.76135	12.8359	17.0191	21.4072
180.1		2.286	3.84705	6.19185	8.75915	12.8346	17.0146	21.3985
180.2		2.28685	3.84625	6.19235	8.75975	12.8292	17.0098	21.3909
180.3		2.28865	3.84525	6.1904	8.7619	12.8292	17.0057	21.3879
180.4		2.28915	3.839	6.1915	8.7598	12.825	17.0061	21.3886
180.5		2.2873	3.8384	6.18995	8.75645	12.8226	17.0074	21.3877
180.6		2.2878	3.83865	6.18915	8.75585	12.822	17.0055	21.3841
180.7		2.28575	3.83905	6.19125	8.75415	12.8179	17.0025	21.3826
180.8		2.28985	3.84125	6.1924	8.7563	12.8161	17.002	21.3791
180.9		2.29235	3.8448	6.19145	8.75545	12.8126	16.999	21.3747
181		2.2937	3.84455	6.19275	8.75605	12.8083	16.9972	21.37
181.1		2.29405	3.84245	6.19285	8.75525	12.8081	16.9931	21.3647
181.2		2.29605	3.84165	6.19105	8.75435	12.8041	16.9922	21.3634
181.3		2.29795	3.84005	6.1863	8.7524	12.8015	16.9911	21.3623
181.4		2.30135	3.8381	6.18385	8.74885	12.7978	16.9861	21.3617
181.5		2.3022	3.84125	6.1853	8.7487	12.7933	16.9816	21.3582
181.6		2.30055	3.8405	6.182	8.7455	12.7932	16.977	21.3533
181.7		2.2984	3.8369	6.1812	8.7446	12.7888	16.9757	21.3511
181.8		2.2976	3.8332	6.1807	8.7374	12.7851	16.9713	21.3439
181.9		2.3005	3.8306	6.17825	8.73825	12.781	16.9654	21.339
182		2.2984	3.82845	6.1768	8.7364	12.7751	16.9648	21.3362
182.1		2.29795	3.828	6.1739	8.734	12.7719	16.9618	21.3305
182.2		2.2962	3.8265	6.17035	8.73055	12.7683	16.9562	21.3271
182.3		2.2963	3.82585	6.16645	8.72845	12.764	16.9559	21.3272
182.4		2.29535	3.82715	6.16025	8.72315	12.7625	16.9544	21.3226
182.5		2.29345	3.82735	6.16075	8.72175	12.759	16.9513	21.3177
182.6		2.29105	3.83015	6.1596	8.7196	12.7583	16.9482	21.3159
182.7		2.29335	3.8312	6.15915	8.71905	12.756	16.9467	21.3119
182.8		2.2955	3.83195	6.1604	8.7205	12.7527	16.9434	21.3085
182.9		2.29565	3.8356	6.1607	8.7209	12.7478	16.9408	21.3058
183		2.3007	3.8361	6.16	8.7201	12.7447	16.9357	21.3013
183.1		2.2996	3.8348	6.1598	8.7206	12.7409	16.9323	21.299
183.2		2.2978	3.8371	6.15495	8.71845	12.7353	16.9258	21.2999
183.3		2.299	3.83455	6.15385	8.71725	12.7342	16.9231	21.2966
183.4		2.29645	3.83515	6.1514	8.7171	12.7302	16.9217	21.292
183.5		2.29545	3.8373	6.1503	8.7175	12.7261	16.919	21.2901
183.6		2.2943	3.8361	6.1459	8.7141	12.7276	16.9143	21.2886
183.7		2.2942	3.8357	6.14365	8.71055	12.7289	16.9133	21.2862
183.8		2.2932	3.83615	6.14595	8.71185	12.7239	16.9098	21.2857
183.9		2.29245	3.84015	6.1448	8.7117	12.7204	16.9019	21.2827
184		2.29325	3.8387	6.1462	8.7131	12.7141	16.8994	21.2807
184.1		2.2943	3.8351	6.14105	8.70675	12.7115	16.8945	21.2751
184.2		2.2975	3.83365	6.13935	8.70675	12.7077	16.8947	21.2735
184.3		2.29075	3.83195	6.1367	8.7039	12.7026	16.8934	21.2714
184.4		2.29155	3.8295	6.1379	8.7002	12.6981	16.8871	21.2673
184.5		2.2889	3.8295	6.1401	8.6995	12.697	16.8846	21.2679
184.6		2.2886	3.8312	6.13645	8.70005	12.6982	16.8818	21.2667
184.7		2.2899	3.82955	6.13575	8.69945	12.6991	16.8805	21.2647
184.8		2.28805	3.82845	6.1358	8.7002	12.695	16.8757	21.2622
184.9		2.28995	3.8288	6.1377	8.7002	12.6952	16.8714	21.2573
185		2.2934	3.8296	6.1364	8.6996	12.6924	16.8673	21.2522
185.1		2.2925	3.8275	6.13465	8.69815	12.6879	16.8641	21.2484
185.2		2.2909	3.82515	6.13275	8.69825	12.6872	16.8634	21.2433
185.3		2.28685	3.82335	6.1307	8.6984	12.6869	16.8622	21.2388
185.4		2.28595	3.8222	6.131	8.6987	12.6891	16.8608	21.2334
185.5		2.2822	3.8248	6.1284	8.6962	12.6905	16.8609	21.2333
185.6		2.2836	3.8269	6.12615	8.69465	12.6923	16.8564	21.2281
185.7		2.283	3.82355	6.1248	8.6962	12.6923	16.8524	21.223
185.8		2.28435	3.8281	6.121	8.695	12.6907	16.8521	21.2212
185.9		2.289	3.8273	6.11665	8.69515	12.6902	16.8449	21.2187
186		2.288	3.82665	6.115	8.6941	12.6875	16.8429	21.2163
186.1		2.28735	3.828	6.112	8.6954	12.6867	16.839	21.209
186.2		2.2871	3.8263	6.1106	8.6997	12.6855	16.8384	21.2074
186.3		2.2869	3.8301	6.11075	8.70195	12.6858	16.8384	21.2032
186.4		2.2877	3.83125	6.11025	8.69975	12.6861	16.8372	21.1987
186.5		2.28925	3.83495	6.10715	8.70265	12.6823	16.8319	21.1944
186.6		2.29465	3.83405	6.1059	8.7014	12.683	16.8274	21.1899
186.7		2.29525	3.8319	6.10435	8.70105	12.6804	16.8247	21.1834
186.8		2.2989	3.83055	6.1008	8.7014	12.6781	16.8232	21.1753
186.9		2.29825	3.8275	6.09965	8.69875	12.6756	16.8211	21.173
187		2.2962	3.82395	6.09765	8.69625	12.6766	16.8176	21.1669
187.1		2.29335	3.82525	6.09745	8.69725	12.671	16.8171	21.1632
187.2		2.29115	3.82745	6.09345	8.69545	12.6697	16.8149	21.1603
187.3		2.29025	3.82585	6.09465	8.69275	12.6669	16.8129	21.1544
187.4		2.28775	3.82675	6.0962	8.692	12.6652	16.8056	21.1499
187.5		2.28565	3.8273	6.0945	8.6948	12.6633	16.8046	21.1467
187.6		2.2847	3.8227	6.091	8.6917	12.6649	16.8047	21.1436
187.7		2.2844	3.8189	6.0888	8.6956	12.661	16.8015	21.1362
187.8		2.2825	3.8215	6.0908	8.6956	12.6587	16.7971	21.1276
187.9		2.2801	3.8203	6.0898	8.6948	12.6572	16.795	21.1253
188		2.2796	3.8203	6.084	8.6945	12.6566	16.7934	21.1232
188.1		2.2771	3.8185	6.08015	8.69125	12.6581	16.7915	21.1195
188.2		2.2745	3.81765	6.08165	8.68855	12.6607	16.7884	21.1158
188.3		2.27285	3.81775	6.0808	8.6885	12.6584	16.7859	21.1089
188.4		2.26975	3.818	6.0791	8.6873	12.6576	16.7813	21.0996
188.5		2.2702	3.8155	6.08065	8.68605	12.6538	16.7796	21.094
188.6		2.2707	3.81495	6.0785	8.6844	12.6493	16.7763	21.0901
188.7		2.27305	3.8078	6.07665	8.68315	12.6448	16.7728	21.0825
188.8		2.2676	3.80715	6.0743	8.6836	12.6397	16.7687	21.0782
188.9		2.26495	3.8062	6.0672	8.6805	12.6386	16.7661	21.0727
189		2.2627	3.801	6.06595	8.67835	12.637	16.7614	21.0704
189.1		2.2594	3.80305	6.0643	8.6782	12.637	16.7569	21.0649
189.2		2.25945	3.8035	6.062	8.6724	12.6367	16.7544	21.0567
189.3		2.2586	3.8012	6.06165	8.67235	12.6326	16.7545	21.0499
189.4		2.2553	3.80045	6.05915	8.66865	12.6284	16.7543	21.0458
189.5		2.25625	3.79875	6.0594	8.6625	12.6266	16.7479	21.0433
189.6		2.25495	3.7954	6.05555	8.66085	12.6216	16.7433	21.0354
189.7		2.2564	3.79435	6.05415	8.66035	12.6158	16.7399	21.026
189.8		2.25625	3.79145	6.05185	8.66145	12.6113	16.7339	21.0161
189.9		2.25895	3.78995	6.05105	8.65685	12.6093	16.7321	21.0107
190		2.25815	3.78595	6.0484	8.6537	12.6072	16.7293	21.0065
190.1		2.25655	3.7835	6.04765	8.65315	12.6053	16.7245	21.0012
190.2		2.2533	3.78655	6.04845	8.65275	12.6046	16.723	20.9998
190.3		2.24975	3.78535	6.04745	8.65045	12.6046	16.7215	20.9956
190.4		2.25185	3.78545	6.0457	8.6522	12.6038	16.7154	20.99
190.5		2.25165	3.7863	6.0445	8.6525	12.6038	16.7143	20.9857
190.6		2.2537	3.7853	6.04055	8.64875	12.6017	16.7093	20.9777
190.7		2.2537	3.77865	6.03975	8.64595	12.5958	16.7091	20.9728
190.8		2.25065	3.77855	6.0383	8.6435	12.5953	16.7102	20.9716
190.9		2.25035	3.777	6.03835	8.64115	12.5991	16.7122	20.9689
191		2.2468	3.77735	6.03975	8.64275	12.5983	16.7112	20.9663
191.1		2.24395	3.77855	6.0417	8.6434	12.5967	16.7106	20.9619
191.2		2.24445	3.7828	6.0409	8.6424	12.5947	16.7091	20.9592
191.3		2.2438	3.7811	6.03975	8.64425	12.5917	16.7063	20.9594
191.4		2.2447	3.78035	6.04225	8.64265	12.5896	16.7037	20.9569
191.5		2.24345	3.78065	6.0399	8.6395	12.587	16.6995	20.9529
191.6		2.24715	3.7792	6.03965	8.63795	12.5818	16.6943	20.9454
191.7		2.2479	3.77885	6.0402	8.6349	12.5774	16.6901	20.9385
191.8		2.24905	3.7802	6.03865	8.63185	12.5739	16.6871	20.935
191.9		2.2456	3.77615	6.0349	8.6282	12.571	16.6833	20.9297
192		2.24085	3.7745	6.0343	8.6269	12.5693	16.6829	20.9275
192.1		2.237	3.7753	6.0338	8.6267	12.5674	16.6766	20.9193
192.2		2.2345	3.7737	6.0342	8.6274	12.5642	16.6743	20.9158
192.3		2.2346	3.7761	6.0325	8.6186	12.5621	16.6715	20.9135
192.4		2.2357	3.7681	6.0289	8.6136	12.5643	16.667	20.9133
192.5		2.2302	3.7675	6.03015	8.61445	12.558	16.6609	20.9088
192.6		2.2283	3.76865	6.02925	8.60915	12.5553	16.6587	20.9023
192.7		2.22595	3.76865	6.0258	8.6071	12.5516	16.6566	20.8996
192.8		2.22175	3.7698	6.0247	8.6044	12.5469	16.6535	20.8989
192.9		2.2177	3.7702	6.0242	8.6032	12.5478	16.6452	20.8951
193		2.2145	3.77	6.0228	8.6033	12.5434	16.6419	20.8905
193.1		2.2108	3.773	6.0205	8.601	12.5389	16.6418	20.8925
193.2		2.2105	3.7713	6.0178	8.5988	12.5389	16.6368	20.8905
193.3		2.2081	3.7709	6.01765	8.59805	12.5392	16.6352	20.8863
193.4		2.2048	3.77205	6.0168	8.5969	12.5388	16.6344	20.8824
193.5		2.20495	3.772	6.0141	8.5959	12.5378	16.6357	20.8748
193.6		2.2041	3.7712	6.016	8.5973	12.5355	16.6309	20.8715
193.7		2.206	3.7727	6.0152	8.5967	12.5322	16.6262	20.867
193.8		2.2074	3.7724	6.01475	8.59535	12.5317	16.6262	20.8688
193.9		2.2095	3.77095	6.0128	8.5936	12.5338	16.6249	20.8689
194		2.21345	3.7728	6.0122	8.597	12.5322	16.6255	20.8676
194.1		2.2128	3.7752	6.013	8.5973	12.534	16.6236	20.8637
194.2		2.2179	3.7768	6.01255	8.59885	12.5354	16.6209	20.8643
194.3		2.2192	3.77835	6.01305	8.59955	12.5345	16.6172	20.8625
194.4		2.22135	3.78385	6.01635	8.60125	12.5325	16.6152	20.8618
194.5		2.22445	3.78385	6.01595	8.59875	12.5325	16.613	20.8603
194.6		2.22565	3.78445	6.01595	8.60115	12.532	16.6106	20.8571
194.7		2.22185	3.78535	6.0166	8.6	12.5323	16.6089	20.8543
194.8		2.21975	3.7893	6.0168	8.5966	12.5305	16.6064	20.8522
194.9		2.2217	3.7884	6.01645	8.59395	12.5333	16.6044	20.8501
195		2.221	3.78825	6.01725	8.59695	12.5331	16.6019	20.85
195.1		2.22205	3.78735	6.01745	8.59665	12.53	16.6	20.8476
195.2		2.22265	3.78665	6.01775	8.59585	12.5281	16.6001	20.8468
195.3		2.22375	3.78745	6.01925	8.59675	12.528	16.5995	20.8471
195.4		2.22575	3.78925	6.02065	8.59705	12.5303	16.5971	20.8465
195.5		2.22745	3.79055	6.02345	8.59775	12.5307	16.5927	20.844
195.6		2.22635	3.79185	6.02275	8.60005	12.5312	16.5884	20.8447
195.7		2.22715	3.79355	6.0244	8.6	12.5325	16.5881	20.8452
195.8		2.22655	3.797	6.02875	8.59965	12.5336	16.5901	20.8447
195.9		2.2275	3.79885	6.02915	8.59915	12.534	16.5906	20.8453
196		2.22335	3.79895	6.02715	8.59975	12.5342	16.5856	20.8407
196.1		2.22185	3.79895	6.0302	8.6006	12.5318	16.5833	20.8342
196.2		2.22255	3.8025	6.0285	8.5949	12.532	16.5805	20.8306
196.3		2.2248	3.7978	6.0277	8.5951	12.5306	16.5767	20.8294
196.4		2.2243	3.7987	6.0259	8.5916	12.5278	16.5703	20.8254
196.5		2.2248	3.7972	6.0247	8.5887	12.5263	16.5718	20.8224
196.6		2.2246	3.7959	6.02475	8.58495	12.5247	16.5701	20.8223
196.7		2.2239	3.79275	6.02615	8.58705	12.5248	16.5692	20.8212
196.8		2.22075	3.79335	6.0302	8.5868	12.5258	16.5651	20.822
196.9		2.22135	3.7916	6.0322	8.585	12.5236	16.5636	20.8201
197		2.2199	3.7923	6.03	8.5853	12.5218	16.5589	20.8126
197.1		2.2184	3.7939	6.0319	8.5854	12.5166	16.5581	20.8078
197.2		2.2194	3.7957	6.03225	8.58275	12.5174	16.5574	20.8053
197.3		2.2221	3.78855	6.03215	8.58165	12.5188	16.5524	20.8011
197.4		2.22465	3.78925	6.0321	8.5804	12.5193	16.5512	20.7973
197.5		2.22595	3.7913	6.0285	8.578	12.5162	16.5471	20.794
197.6		2.2288	3.7908	6.02885	8.58125	12.5143	16.5471	20.7933
197.7		2.225	3.78835	6.02795	8.57985	12.5145	16.5466	20.7918
197.8		2.22545	3.78185	6.0269	8.5809	12.5094	16.545	20.7899
197.9		2.22385	3.781	6.02895	8.57985	12.5109	16.5442	20.7871
198		2.2249	3.78095	6.03	8.583	12.5098	16.5418	20.7817
198.1		2.22435	3.7823	6.0313	8.582	12.5069	16.5393	20.7777
198.2		2.2246	3.7805	6.03145	8.57775	12.5044	16.5404	20.7785
198.3		2.2258	3.77725	6.02835	8.57405	12.4996	16.5384	20.7764
198.4		2.22425	3.77535	6.028	8.5761	12.4995	16.5355	20.7725
198.5		2.22055	3.7749	6.02975	8.57735	12.4952	16.5302	20.7679
198.6		2.2212	3.77475	6.02425	8.57355	12.4936	16.5315	20.7673
198.7		2.22165	3.76965	6.02245	8.57345	12.4937	16.532	20.7681
198.8		2.21985	3.76735	6.0256	8.5753	12.4932	16.5298	20.7635
198.9		2.21975	3.7649	6.02535	8.57875	12.4912	16.5314	20.7599
199		2.2204	3.76375	6.02455	8.57705	12.492	16.5358	20.7585
199.1		2.22215	3.76085	6.02495	8.57565	12.4953	16.5333	20.7558
199.2		2.22335	3.75785	6.0262	8.5783	12.4944	16.5328	20.751
199.3		2.22545	3.7583	6.0249	8.5783	12.495	16.5342	20.748
199.4		2.2283	3.7557	6.02465	8.57785	12.4934	16.5317	20.7431
199.5		2.23	3.75395	6.0244	8.5779	12.492	16.5285	20.7406
199.6		2.23035	3.7521	6.02415	8.57575	12.49	16.5279	20.7427
199.7		2.2306	3.74865	6.02265	8.57095	12.4902	16.5286	20.7386
199.8		2.22845	3.74905	6.0243	8.573	12.4876	16.5256	20.7376
[truncated: 1,702 more rows]

## Sheet: Figure 5c
Time		39.0625 nM	78.125 nM	156.25 nM	312.5 nM	625 nM	1250 nM	2500 nM
0		0.371851	0.657158	2.02145	2.98915	6.41895	13.1416	21.9022
0.100002		0.78605	2.08645	3.67325	5.07715	8.61275	15.4136	25.7733
0.200001		1.2011	2.132	3.6978	5.9367	9.82415	16.6793	28.3099
0.300003		1.23585	2.163	3.7097	5.9511	10.3496	17.6029	30.0151
0.400002		1.24785	2.20555	3.7134	5.96575	10.4014	18.0186	31.5033
0.5		1.24785	2.20655	3.74995	5.98615	10.487	18.0736	31.598
0.600002		1.24785	2.20655	3.74995	6.00755	10.4917	18.1523	31.6681
0.700001		1.24785	2.20655	3.74995	6.02355	10.5119	18.1873	31.6956
0.800003		1.24785	2.20655	3.74995	6.03075	10.5269	18.188	31.7451
0.900002		1.24785	2.20655	3.74995	6.03185	10.5413	18.2159	31.7544
1		1.24785	2.20655	3.74995	6.03185	10.5713	18.2628	31.7548
1.1		1.2579	2.21765	3.74995	6.0692	10.5768	18.3621	32.0904
1.2		1.28045	2.2245	3.7826	6.10835	10.696	18.4564	32.1024
1.3		1.318	2.24865	3.80315	6.1434	10.7652	18.511	32.1076
1.4		1.3441	2.25155	3.81595	6.19935	10.7716	18.5163	32.1144
1.5		1.35005	2.25785	3.82105	6.2003	10.7758	18.5199	32.1229
1.6		1.355	2.27335	3.83005	6.209	10.8093	18.5773	32.1567
1.7		1.37275	2.2748	3.8523	6.20935	10.8199	18.5844	32.1229
1.8		1.37935	2.2748	3.83005	6.20935	10.8356	18.6828	32.1144
1.9		1.37935	2.27335	3.82105	6.23565	10.8771	18.7308	32.1567
2		1.37935	2.27335	3.81595	6.2456	10.9797	18.7462	32.1743
2.1		1.38835	2.25785	3.81595	6.25625	11.0656	18.9071	32.4367
2.2		1.38835	2.25785	3.88715	6.25625	11.2165	19.0683	32.5556
2.3		1.38835	2.27335	3.9333	6.3236	11.3225	19.3206	32.6474
2.4		1.40385	2.2835	3.96155	6.46235	11.4825	19.4304	32.7471
2.5		1.4374	2.31085	3.9965	6.5647	11.5976	19.5954	32.8379
2.6		1.44495	2.3765	4.06375	6.69785	11.7274	19.7463	33.0286
2.7		1.4839	2.43525	4.1066	6.82	11.8076	19.8646	33.1552
2.8		1.48865	2.4521	4.1708	6.9303	11.9596	20.0484	33.3924
2.9		1.5155	2.4955	4.22395	7.03145	12.0604	20.1668	33.5131
3		1.533	2.50405	4.2889	7.1034	12.1833	20.3633	33.694
3.1		1.54725	2.5509	4.3398	7.1869	12.3093	20.5245	33.8701
3.2		1.569	2.5954	4.43345	7.29735	12.3968	20.7113	34.0037
3.3		1.5803	2.65205	4.4748	7.3879	12.5289	20.8634	34.1461
3.4		1.63015	2.6977	4.5376	7.4808	12.6412	21.0359	34.2423
3.5		1.6542	2.7347	4.58375	7.56705	12.7607	21.1872	34.3204
3.6		1.653	2.76945	4.64135	7.68355	12.878	21.3272	34.4954
3.7		1.68295	2.80645	4.69695	7.76975	13.0033	21.4775	34.6656
3.8		1.70585	2.85675	4.75895	7.84475	13.1179	21.5947	34.8092
3.9		1.73425	2.90505	4.8079	7.9426	13.2456	21.7424	34.9499
4		1.75275	2.9355	4.87525	8.01635	13.3533	21.8641	35.0714
4.1		1.7834	2.97495	4.9298	8.0912	13.477	22.0263	35.2287
4.2		1.79865	3.0057	4.99515	8.18075	13.601	22.1367	35.3507
4.3		1.8204	3.03075	5.0457	8.2414	13.7106	22.2673	35.5139
4.4		1.84495	3.0659	5.0962	8.3166	13.8234	22.3784	35.6612
4.5		1.8675	3.0973	5.14535	8.40295	13.9244	22.5089	35.7594
4.6		1.8921	3.14705	5.19675	8.47145	14.0249	22.6211	35.8649
4.7		1.91125	3.18365	5.25065	8.55145	14.1256	22.7479	35.9689
4.8		1.93705	3.22155	5.29955	8.61875	14.2361	22.8456	36.0799
4.9		1.95865	3.24925	5.3556	8.6929	14.3284	22.9476	36.1781
5		1.97795	3.2865	5.41885	8.76055	14.4071	23.0392	36.295
5.1		1.9917	3.32155	5.4634	8.8134	14.4855	23.1584	36.3944
5.2		2.00935	3.3495	5.50405	8.88425	14.5672	23.2725	36.5051
5.3		2.0286	3.38675	5.54815	8.95405	14.66	23.3616	36.5988
5.4		2.04115	3.42615	5.5952	9.0239	14.7329	23.458	36.6793
5.5		2.05955	3.4716	5.63875	9.08995	14.8248	23.552	36.7662
5.6		2.0828	3.51285	5.6799	9.1554	14.9032	23.6532	36.8542
5.7		2.10095	3.5436	5.7378	9.2189	14.977	23.7214	36.9493
5.8		2.121	3.5775	5.7877	9.2713	15.0533	23.8053	37.0408
5.9		2.142	3.6047	5.82975	9.32925	15.1401	23.8946	37.1188
6		2.1644	3.63515	5.87805	9.38175	15.2158	23.9733	37.2154
6.1		2.18095	3.66235	5.9237	9.4305	15.3004	24.0486	37.2965
6.2		2.20025	3.6888	5.9674	9.4863	15.376	24.1261	37.3616
6.3		2.218	3.7183	6.01165	9.54235	15.4404	24.2113	37.4413
6.4		2.2381	3.74625	6.057	9.6023	15.5158	24.2863	37.497
6.5		2.25645	3.7727	6.095	9.652	15.5893	24.3628	37.5832
6.6		2.2716	3.7984	6.12705	9.71135	15.6558	24.4351	37.6734
6.7		2.2889	3.82945	6.16695	9.76665	15.7387	24.4983	37.7457
6.8		2.30875	3.86085	6.20795	9.82645	15.8097	24.5608	37.8168
6.9		2.33005	3.88955	6.2444	9.8858	15.8772	24.6232	37.9068
7		2.35035	3.9164	6.27945	9.94985	15.9508	24.6874	37.9803
7.1		2.3682	3.93945	6.31095	10.0038	16.0243	24.7402	38.0592
7.2		2.38555	3.96325	6.34395	10.0578	16.0825	24.8124	38.1151
7.3		2.40515	3.98835	6.37655	10.1027	16.1485	24.8796	38.1914
7.4		2.42165	4.01525	6.4131	10.1502	16.2149	24.953	38.2585
7.5		2.43625	4.0427	6.44905	10.1994	16.2768	25.0122	38.3224
7.6		2.4575	4.06835	6.4818	10.2508	16.3355	25.0743	38.3904
7.7		2.47655	4.0942	6.51915	10.298	16.3995	25.1319	38.4528
7.8		2.4933	4.12035	6.55835	10.3465	16.4673	25.1904	38.5136
7.9		2.51045	4.15145	6.59135	10.3945	16.5392	25.259	38.5652
8		2.53055	4.18055	6.6295	10.4444	16.6108	25.3248	38.6247
8.1		2.55075	4.2102	6.66525	10.4942	16.6756	25.3813	38.6898
8.2		2.57	4.23985	6.6974	10.5335	16.724	25.4368	38.7494
8.3		2.59035	4.2633	6.73085	10.5807	16.7849	25.4969	38.8049
8.4		2.6034	4.28695	6.76725	10.6153	16.8338	25.5521	38.871
8.5		2.61845	4.30985	6.79745	10.6609	16.8896	25.6075	38.9366
8.6		2.63805	4.33465	6.8324	10.7036	16.948	25.6602	38.9943
8.7		2.65575	4.3573	6.8652	10.7464	17.0021	25.7056	39.0518
8.8		2.6737	4.3828	6.9007	10.7893	17.0492	25.7565	39.1096
8.9		2.6868	4.4087	6.93525	10.8352	17.0902	25.7964	39.1638
9		2.7006	4.42895	6.9685	10.8807	17.1425	25.8474	39.2206
9.1		2.71875	4.4516	6.9978	10.9244	17.1925	25.8971	39.2614
9.2		2.7315	4.4734	7.0309	10.972	17.2436	25.9427	39.3144
9.3		2.7452	4.4955	7.0632	11.0066	17.2896	25.9873	39.3636
9.4		2.7639	4.522	7.0907	11.0442	17.3394	26.0338	39.4188
9.5		2.7804	4.5406	7.1173	11.0801	17.3848	26.0815	39.4749
9.6		2.7952	4.5584	7.14815	11.1188	17.4348	26.1304	39.5291
9.7		2.8121	4.57885	7.1765	11.1607	17.4831	26.1831	39.5807
9.8		2.82965	4.6009	7.2056	11.1978	17.5304	26.2354	39.6333
9.9		2.8432	4.6222	7.23895	11.2388	17.5763	26.2859	39.6863
10		2.8598	4.64435	7.26615	11.2714	17.6185	26.3352	39.7293
10.1		2.87645	4.66235	7.2969	11.3129	17.6549	26.3829	39.7772
10.2		2.89135	4.6836	7.3262	11.3511	17.699	26.4255	39.8269
10.3		2.9084	4.6984	7.3551	11.3896	17.7386	26.4648	39.8764
10.4		2.9196	4.7196	7.38345	11.4285	17.7865	26.5016	39.9248
10.5		2.9307	4.73965	7.40885	11.4681	17.8212	26.5406	39.9711
10.6		2.94615	4.75965	7.4376	11.5053	17.8641	26.581	40.019
10.7		2.96275	4.7825	7.4667	11.5431	17.9083	26.6225	40.0725
10.8		2.977	4.8046	7.4955	11.5878	17.9521	26.6589	40.1199
10.9		2.9954	4.8256	7.523	11.6289	17.9934	26.7013	40.1662
11		3.011	4.8489	7.55	11.673	18.0361	26.7452	40.2169
11.1		3.0291	4.8689	7.57805	11.7166	18.0748	26.7858	40.2662
11.2		3.0436	4.89095	7.60905	11.7532	18.115	26.8239	40.312
11.3		3.05865	4.90955	7.63875	11.7896	18.1576	26.8611	40.3559
11.4		3.07525	4.92785	7.6675	11.8221	18.1971	26.9029	40.3985
11.5		3.09395	4.9477	7.6951	11.8588	18.2408	26.9422	40.4441
11.6		3.1084	4.9656	7.7216	11.8965	18.2795	26.9819	40.4893
11.7		3.1216	4.9891	7.74575	11.9356	18.3193	27.0224	40.5359
11.8		3.1356	5.00935	7.7661	11.9732	18.3557	27.0631	40.5796
11.9		3.15005	5.0295	7.7875	12.0088	18.3956	27.104	40.6266
12		3.1664	5.048	7.81035	12.0445	18.4326	27.1441	40.672
12.1		3.1828	5.06845	7.8347	12.0791	18.4686	27.1821	40.7086
12.2		3.19555	5.0885	7.86475	12.1155	18.5005	27.2191	40.7476
12.3		3.2098	5.10785	7.8925	12.1473	18.5366	27.2535	40.7908
12.4		3.22945	5.128	7.91755	12.1812	18.5709	27.2924	40.836
12.5		3.2439	5.14405	7.94385	12.2117	18.6047	27.3303	40.8804
12.6		3.25705	5.15845	7.9728	12.241	18.6425	27.3668	40.9204
12.7		3.26775	5.1722	8.00015	12.2723	18.6793	27.3981	40.9608
12.8		3.282	5.18965	8.02085	12.3027	18.7141	27.4327	41.0017
12.9		3.29585	5.20245	8.0438	12.3344	18.7483	27.4719	41.044
13		3.30715	5.2157	8.06445	12.365	18.7841	27.5087	41.0859
13.1		3.3175	5.23215	8.0857	12.3991	18.8223	27.543	41.1231
13.2		3.33035	5.2495	8.11095	12.4326	18.8542	27.5794	41.1671
13.3		3.3469	5.26875	8.13285	12.4616	18.8856	27.6065	41.2059
13.4		3.36015	5.28355	8.1582	12.4905	18.9135	27.6406	41.2456
13.5		3.36865	5.303	8.18195	12.517	18.9434	27.6784	41.2863
13.6		3.3834	5.32055	8.20485	12.5455	18.9775	27.7159	41.3264
13.7		3.39375	5.33675	8.2279	12.5758	19.0135	27.7475	41.3649
13.8		3.40535	5.3563	8.25425	12.6084	19.044	27.7789	41.4028
13.9		3.4192	5.37475	8.2766	12.64	19.0741	27.8116	41.4403
14		3.43095	5.3896	8.30245	12.6665	19.1058	27.8415	41.4736
14.1		3.4409	5.40785	8.3262	12.6959	19.1394	27.8737	41.5087
14.2		3.45035	5.4271	8.34965	12.7258	19.1736	27.9051	41.5387
14.3		3.4624	5.44335	8.37485	12.757	19.2039	27.9421	41.5777
14.4		3.47205	5.45995	8.40035	12.7839	19.2374	27.9792	41.6132
14.5		3.48085	5.47425	8.42345	12.8127	19.2692	28.0137	41.6511
14.6		3.49035	5.48855	8.44625	12.841	19.2983	28.046	41.6878
14.7		3.49985	5.50215	8.46905	12.869	19.3297	28.0816	41.7212
14.8		3.51295	5.51785	8.49155	12.8941	19.3555	28.1143	41.7577
14.9		3.52645	5.53375	8.51415	12.9221	19.3878	28.1483	41.7972
15		3.54145	5.54675	8.54	12.9527	19.4164	28.183	41.8358
15.1		3.55165	5.566	8.56635	12.9802	19.449	28.2164	41.8756
15.2		3.5616	5.58215	8.5912	13.0079	19.4792	28.2478	41.9104
15.3		3.57255	5.6007	8.6165	13.0352	19.5129	28.2763	41.9469
15.4		3.5839	5.6213	8.6379	13.0613	19.5433	28.3072	41.9771
15.5		3.5945	5.637	8.6603	13.0864	19.5733	28.3306	42.012
15.6		3.6087	5.6541	8.68175	13.1127	19.6044	28.3596	42.0472
15.7		3.6207	5.67315	8.70265	13.1416	19.6335	28.3887	42.079
15.8		3.63395	5.68835	8.72135	13.1669	19.6591	28.4173	42.1115
15.9		3.64325	5.70265	8.744	13.191	19.6889	28.4471	42.1428
16		3.65475	5.7174	8.7639	13.2194	19.7195	28.4796	42.1784
16.1		3.6638	5.7311	8.7837	13.2494	19.7472	28.5075	42.2103
16.2		3.6722	5.7458	8.8019	13.2744	19.7747	28.5391	42.2431
16.3		3.6838	5.7594	8.8211	13.2986	19.8052	28.5705	42.2779
16.4		3.6935	5.7758	8.84165	13.324	19.8334	28.6034	42.3082
16.5		3.7033	5.79045	8.8622	13.3508	19.8585	28.6323	42.3422
16.6		3.71555	5.8081	8.8856	13.3762	19.8853	28.6618	42.3729
16.7		3.729	5.8257	8.90575	13.4034	19.9131	28.691	42.4057
16.8		3.7404	5.84125	8.9265	13.4294	19.938	28.7203	42.4396
16.9		3.75025	5.8535	8.9488	13.4524	19.9659	28.7523	42.4732
17		3.7563	5.8665	8.9711	13.4751	19.9957	28.7817	42.507
17.1		3.7637	5.8773	8.9927	13.5029	20.0196	28.8098	42.5411
17.2		3.7741	5.8938	9.00935	13.5262	20.046	28.8384	42.5763
17.3		3.7868	5.90895	9.0247	13.5496	20.0682	28.8662	42.6103
17.4		3.79735	5.9251	9.04685	13.5749	20.0915	28.8969	42.6417
17.5		3.8047	5.94285	9.06465	13.5987	20.1177	28.9228	42.6751
17.6		3.81185	5.95645	9.08225	13.6252	20.1381	28.951	42.7055
17.7		3.82425	5.97195	9.09975	13.6493	20.1621	28.9757	42.734
17.8		3.83575	5.98125	9.1228	13.6732	20.1849	29.0024	42.7643
17.9		3.84265	5.9946	9.1402	13.6945	20.2077	29.0317	42.7979
18		3.8519	6.0041	9.1593	13.7178	20.2333	29.0574	42.8344
18.1		3.857	6.0187	9.17975	13.7453	20.2572	29.0828	42.8679
18.2		3.8669	6.03635	9.19955	13.7685	20.2791	29.1086	42.9026
18.3		3.88155	6.05275	9.21865	13.7917	20.3055	29.14	42.938
18.4		3.89155	6.06795	9.2382	13.8185	20.3344	29.1696	42.969
18.5		3.89955	6.0798	9.2591	13.8477	20.3641	29.1978	43.0007
18.6		3.9088	6.0947	9.2795	13.8733	20.3892	29.2274	43.0328
18.7		3.9178	6.1101	9.29975	13.896	20.4104	29.2512	43.0636
18.8		3.9312	6.12735	9.31815	13.9211	20.4328	29.2795	43.0941
18.9		3.94075	6.14385	9.33555	13.9452	20.4584	29.3067	43.1248
19		3.95075	6.15785	9.35505	13.9674	20.4854	29.3333	43.1534
19.1		3.95985	6.17165	9.3711	13.9919	20.5077	29.3594	43.1834
19.2		3.97075	6.1851	9.39055	14.0153	20.5294	29.3861	43.2123
19.3		3.9824	6.19705	9.4122	14.0383	20.5504	29.4087	43.2402
19.4		3.99075	6.2091	9.433	14.062	20.5728	29.4359	43.2668
19.5		3.9992	6.2211	9.4502	14.0851	20.5934	29.4637	43.3002
19.6		4.01	6.2331	9.46505	14.1055	20.6141	29.4858	43.3282
19.7		4.0173	6.24425	9.48375	14.1276	20.6353	29.5088	43.3562
19.8		4.02495	6.26065	9.4998	14.1482	20.6547	29.5372	43.3864
19.9		4.03545	6.2706	9.51815	14.1673	20.6792	29.5595	43.4135
20		4.0431	6.28335	9.53935	14.1877	20.6986	29.5825	43.4426
20.1		4.05445	6.29945	9.55265	14.2066	20.7193	29.6095	43.4728
20.2		4.06615	6.31045	9.5668	14.2291	20.7386	29.635	43.4987
20.3		4.07655	6.319	9.58535	14.2529	20.7599	29.6638	43.5302
20.4		4.0852	6.32955	9.60315	14.2736	20.7802	29.6867	43.5597
20.5		4.09415	6.33925	9.62145	14.2982	20.7995	29.7093	43.5883
20.6		4.10805	6.35235	9.63875	14.3186	20.8203	29.7368	43.6165
20.7		4.11935	6.36255	9.65975	14.3387	20.843	29.768	43.6488
20.8		4.12605	6.37645	9.67655	14.3583	20.8601	29.7938	43.6809
20.9		4.13525	6.38905	9.69445	14.3751	20.8791	29.8164	43.7098
21		4.14345	6.39985	9.71245	14.3955	20.9011	29.8385	43.7404
21.1		4.14935	6.41415	9.728	14.416	20.9218	29.8624	43.7661
21.2		4.16075	6.4267	9.74465	14.4367	20.9407	29.8834	43.7946
21.3		4.1686	6.44125	9.76195	14.4554	20.9598	29.9046	43.8248
21.4		4.18055	6.45255	9.7777	14.4724	20.9764	29.9281	43.8536
21.5		4.19175	6.4612	9.7912	14.4883	20.9939	29.9502	43.8808
21.6		4.2004	6.4719	9.80825	14.5059	21.0149	29.973	43.9099
21.7		4.2049	6.48795	9.82575	14.5261	21.0343	29.9972	43.9401
21.8		4.21155	6.49985	9.8447	14.5499	21.0548	30.0193	43.9689
21.9		4.21935	6.5151	9.8634	14.572	21.0764	30.0389	43.9967
22		4.2247	6.5284	9.8749	14.5896	21.097	30.0619	44.0265
22.1		4.234	6.5398	9.88775	14.6083	21.1173	30.0834	44.0515
22.2		4.2401	6.55295	9.90725	14.6282	21.138	30.1051	44.0786
22.3		4.24805	6.56595	9.92325	14.6459	21.1568	30.1258	44.1106
22.4		4.25705	6.57675	9.93715	14.6643	21.1768	30.147	44.1353
22.5		4.26825	6.58645	9.9553	14.6879	21.1937	30.1691	44.1607
22.6		4.27475	6.599	9.9715	14.7082	21.2133	30.1921	44.1859
22.7		4.2847	6.6091	9.9857	14.7254	21.2365	30.2156	44.2132
22.8		4.291	6.6176	10.0014	14.7435	21.2576	30.2383	44.2407
22.9		4.2983	6.6289	10.0195	14.7615	21.2782	30.2587	44.2654
23		4.3067	6.64365	10.0333	14.7784	21.3018	30.2811	44.2912
23.1		4.31685	6.6556	10.0479	14.7994	21.3193	30.3029	44.3173
23.2		4.3262	6.66995	10.0607	14.817	21.3368	30.3274	44.3429
23.3		4.33375	6.68025	10.0766	14.8346	21.3562	30.3495	44.3677
23.4		4.33925	6.6917	10.0907	14.8537	21.3758	30.3747	44.397
23.5		4.3453	6.7011	10.1045	14.8725	21.3949	30.3941	44.4246
23.6		4.3541	6.7123	10.1225	14.8975	21.4108	30.4159	44.4502
23.7		4.3631	6.72635	10.1361	14.9167	21.4325	30.439	44.4772
23.8		4.36825	6.73875	10.1522	14.9343	21.4541	30.4608	44.5041
23.9		4.37355	6.7499	10.1676	14.9539	21.4718	30.4821	44.5321
24		4.3812	6.7607	10.182	14.9699	21.491	30.4994	44.5556
24.1		4.3889	6.7719	10.1994	14.9895	21.5094	30.5245	44.5799
24.2		4.3961	6.7819	10.2123	15.0048	21.5322	30.5457	44.6036
24.3		4.4028	6.79205	10.2272	15.0221	21.55	30.5654	44.63
24.4		4.40655	6.80425	10.2406	15.0364	21.5661	30.5825	44.6548
24.5		4.41125	6.81385	10.2533	15.0505	21.584	30.6042	44.6799
24.6		4.41595	6.8265	10.2661	15.0668	21.602	30.6247	44.7034
24.7		4.4184	6.83645	10.2795	15.0827	21.6167	30.6431	44.7303
24.8		4.42445	6.8491	10.2905	15.0972	21.6384	30.6649	44.7575
24.9		4.4296	6.8564	10.3054	15.1155	21.657	30.6853	44.784
25		4.4334	6.86725	10.3213	15.1342	21.6764	30.7076	44.8087
25.1		4.44095	6.878	10.3391	15.1541	21.6936	30.7284	44.8389
25.2		4.4453	6.8867	10.3544	15.1663	21.7147	30.7512	44.8684
25.3		4.4492	6.8958	10.3696	15.1824	21.7374	30.7707	44.8989
25.4		4.4549	6.9081	10.382	15.2014	21.7615	30.789	44.9285
25.5		4.4591	6.91995	10.3986	15.2197	21.7799	30.811	44.9571
25.6		4.46735	6.9333	10.4153	15.2348	21.8033	30.8296	44.9782
25.7		4.4761	6.94545	10.4341	15.2539	21.8247	30.8526	45.0029
25.8		4.48295	6.9587	10.4488	15.2703	21.8419	30.8705	45.0279
25.9		4.4914	6.96855	10.4637	15.2827	21.8597	30.8888	45.0532
26		4.49515	6.97855	10.4747	15.2971	21.8774	30.914	45.0819
26.1		4.49985	6.9853	10.4912	15.3129	21.902	30.9358	45.1034
26.2		4.5055	6.99355	10.5099	15.3334	21.922	30.9521	45.1281
26.3		4.51225	7.0033	10.5249	15.35	21.9436	30.9713	45.1559
26.4		4.5188	7.01495	10.5413	15.3666	21.9649	30.9891	45.1819
26.5		4.52505	7.02865	10.5574	15.3843	21.9879	31.0137	45.2097
26.6		4.52895	7.04185	10.5743	15.403	22.0077	31.0374	45.2338
26.7		4.53275	7.05615	10.5924	15.4237	22.0274	31.0571	45.2591
26.8		4.53955	7.0708	10.6078	15.4431	22.0469	31.0751	45.2805
26.9		4.5527	7.0857	10.6243	15.4611	22.0637	31.0964	45.3039
27		4.559	7.095	10.6365	15.474	22.0824	31.1164	45.3286
27.1		4.5675	7.1046	10.6506	15.4875	22.1	31.1349	45.3529
27.2		4.5724	7.11665	10.6676	15.4992	22.1182	31.1528	45.3772
27.3		4.57795	7.12845	10.684	15.5158	22.1336	31.1735	45.4025
27.4		4.58565	7.1391	10.7021	15.5305	22.1491	31.1969	45.4264
27.5		4.5917	7.1486	10.7155	15.5496	22.1687	31.2198	45.4532
27.6		4.5957	7.1612	10.7337	15.5684	22.1867	31.2415	45.4782
27.7		4.6003	7.1738	10.7503	15.5865	22.205	31.2608	45.5022
27.8		4.6093	7.1831	10.7612	15.6014	22.2246	31.2823	45.5244
27.9		4.6157	7.1955	10.7742	15.6129	22.2412	31.3034	45.5515
28		4.6251	7.2009	10.7844	15.6249	22.26	31.3266	45.5768
28.1		4.6327	7.2121	10.799	15.6424	22.2784	31.3474	45.6014
28.2		4.6388	7.2232	10.8161	15.6611	22.2956	31.3693	45.627
28.3		4.6459	7.23635	10.8302	15.6773	22.3097	31.3892	45.6536
28.4		4.65265	7.2464	10.8454	15.6921	22.3279	31.4087	45.6752
28.5		4.6595	7.25535	10.8599	15.7076	22.343	31.4319	45.7005
28.6		4.66295	7.26945	10.8735	15.7196	22.3611	31.45	45.7237
28.7		4.67035	7.27915	10.8893	15.7379	22.3834	31.4715	45.7476
28.8		4.67545	7.28935	10.9028	15.7517	22.4008	31.4897	45.7732
28.9		4.68395	7.30175	10.9197	15.7688	22.4216	31.51	45.7958
29		4.69015	7.31385	10.9332	15.7826	22.4409	31.5295	45.8179
29.1		4.69785	7.32235	10.9495	15.799	22.4561	31.549	45.8401
29.2		4.70765	7.33155	10.9629	15.8122	22.4747	31.5677	45.8644
29.3		4.71565	7.33865	10.979	15.8252	22.4929	31.5864	45.887
29.4		4.71955	7.3441	10.9921	15.8407	22.5088	31.6071	45.9099
29.5		4.7258	7.35395	11.0051	15.8552	22.523	31.625	45.9347
29.6		4.73255	7.3648	11.0182	15.8714	22.5378	31.6457	45.9568
29.7		4.7408	7.3743	11.0289	15.8819	22.5556	31.6663	45.9823
29.8		4.7478	7.38335	11.0421	15.8941	22.5757	31.6868	46.0084
29.9		4.75505	7.3914	11.0555	15.9069	22.5936	31.7068	46.0306
30		4.7627	7.4007	11.0673	15.9209	22.6136	31.7243	46.0521
30.1		4.7707	7.4095	11.08	15.9394	22.6315	31.746	46.0751
30.2		4.7756	7.4218	11.0918	15.9501	22.6478	31.7667	46.1017
30.3		4.7866	7.4308	11.1034	15.9645	22.6615	31.7891	46.1305
30.4		4.789	7.43665	11.1131	15.9822	22.6796	31.811	46.1544
30.5		4.79375	7.4451	11.1278	15.9971	22.6969	31.8309	46.1755
30.6		4.8016	7.4565	11.1439	16.009	22.7138	31.8466	46.2017
30.7		4.8084	7.467	11.1585	16.0254	22.7316	31.8646	46.2251
30.8		4.816	7.48	11.1734	16.0409	22.7494	31.8857	46.2476
30.9		4.8227	7.4887	11.1901	16.0539	22.7641	31.9024	46.2669
31		4.8299	7.49765	11.2019	16.0697	22.7788	31.9264	46.2904
31.1		4.83735	7.50555	11.2152	16.0805	22.7905	31.9458	46.3108
31.2		4.84235	7.512	11.2284	16.0937	22.8047	31.967	46.3319
31.3		4.8477	7.5273	11.2426	16.1081	22.8226	31.9889	46.357
31.4		4.8584	7.53835	11.2558	16.1206	22.839	32.011	46.3747
31.5		4.86265	7.5474	11.2706	16.1343	22.8533	32.0343	46.3964
31.6		4.8708	7.55625	11.2804	16.1428	22.8706	32.0555	46.4189
31.7		4.87495	7.56495	11.292	16.1574	22.8854	32.0781	46.4405
31.8		4.88005	7.574	11.3033	16.1732	22.9025	32.1001	46.4631
31.9		4.8862	7.5852	11.3177	16.1883	22.9185	32.1225	46.4842
32		4.8918	7.5969	11.3303	16.2028	22.9323	32.1459	46.5047
32.1		4.901	7.61165	11.3444	16.2165	22.9482	32.164	46.5221
32.2		4.90915	7.6237	11.3596	16.231	22.9576	32.1832	46.5447
32.3		4.9145	7.633	11.3698	16.243	22.9732	32.2041	46.5677
32.4		4.919	7.64205	11.3845	16.256	22.9924	32.2263	46.5879
32.5		4.92325	7.6557	11.3964	16.2706	23.0086	32.2443	46.61
32.6		4.9282	7.6654	11.4081	16.2822	23.0202	32.262	46.6295
32.7		4.9364	7.67465	11.4194	16.2954	23.0354	32.283	46.6483
32.8		4.94445	7.68425	11.4301	16.3083	23.0491	32.3074	46.6689
32.9		4.94955	7.69285	11.4399	16.3207	23.0654	32.3308	46.6907
33		4.95425	7.69965	11.4525	16.3364	23.0841	32.3458	46.7117
33.1		4.96055	7.71415	11.4676	16.3519	23.1012	32.3665	46.7327
33.2		4.96975	7.7263	11.4804	16.3703	23.1189	32.3851	46.7502
33.3		4.9802	7.73345	11.4948	16.3904	23.1331	32.4034	46.7708
33.4		4.98565	7.7414	11.5028	16.3981	23.1488	32.4223	46.7936
33.5		4.9896	7.7476	11.5107	16.4098	23.1652	32.4388	46.8128
33.6		4.9927	7.75415	11.522	16.4208	23.1779	32.4575	46.83
33.7		4.99755	7.76465	11.5335	16.4323	23.1918	32.4761	46.8509
33.8		5.00535	7.7735	11.5451	16.445	23.2022	32.4968	46.8742
33.9		5.0112	7.782	11.5599	16.458	23.2212	32.5147	46.8948
34		5.0161	7.7882	11.5758	16.4739	23.2385	32.5383	46.9142
34.1		5.0189	7.79865	11.5921	16.4876	23.2544	32.5576	46.933
34.2		5.02715	7.80745	11.607	16.5007	23.274	32.5762	46.9554
34.3		5.03365	7.8142	11.6159	16.512	23.2901	32.5933	46.9789
34.4		5.0419	7.8233	11.6269	16.5256	23.3105	32.6129	46.9969
34.5		5.047	7.8325	11.6395	16.5432	23.3268	32.6306	47.0165
34.6		5.053	7.84645	11.6537	16.5595	23.3431	32.6455	47.0341
34.7		5.06125	7.8543	11.6675	16.5729	23.3552	32.6654	47.0543
34.8		5.0698	7.8632	11.6781	16.5807	23.3647	32.6828	47.0755
34.9		5.0739	7.874	11.691	16.5946	23.3815	32.7054	47.0948
35		5.0785	7.88285	11.7034	16.6066	23.3997	32.7233	47.1127
35.1		5.08195	7.8889	11.7189	16.6224	23.4153	32.7393	47.1284
35.2		5.0844	7.9012	11.7308	16.6346	23.4317	32.7539	47.1467
35.3		5.0854	7.9116	11.7396	16.6477	23.445	32.7709	47.168
35.4		5.0897	7.923	11.7501	16.662	23.4622	32.7891	47.1872
35.5		5.0943	7.93415	11.7617	16.6739	23.476	32.8068	47.205
35.6		5.10125	7.9415	11.7751	16.6861	23.4882	32.825	47.2232
35.7		5.1066	7.95055	11.7851	16.6963	23.503	32.8416	47.2452
35.8		5.11065	7.9584	11.7978	16.7081	23.5202	32.8594	47.2665
35.9		5.1159	7.9689	11.81	16.7226	23.531	32.8794	47.2898
36		5.1225	7.97885	11.8239	16.7375	23.5478	32.8963	47.3114
36.1		5.12735	7.98995	11.8401	16.7521	23.5605	32.9129	47.3306
36.2		5.13355	8.0018	11.8527	16.7622	23.5738	32.9301	47.3518
36.3		5.1427	8.01205	11.8643	16.7743	23.5872	32.9462	47.3669
36.4		5.14575	8.01925	11.878	16.7856	23.6031	32.9638	47.3854
36.5		5.15445	8.03135	11.8925	16.7923	23.6189	32.9814	47.4076
36.6		5.16135	8.03985	11.9008	16.8047	23.6388	32.999	47.4309
36.7		5.16695	8.05025	11.9133	16.8214	23.6564	33.0173	47.4528
36.8		5.17415	8.06105	11.9229	16.8345	23.6697	33.0371	47.4758
36.9		5.18485	8.0697	11.9367	16.8455	23.6833	33.0519	47.4931
37		5.1943	8.0794	11.9479	16.8611	23.6981	33.0706	47.5158
37.1		5.2004	8.0913	11.961	16.8743	23.7169	33.0859	47.5316
37.2		5.2085	8.10025	11.9743	16.8891	23.7328	33.103	47.5518
37.3		5.21335	8.11015	11.9844	16.898	23.7496	33.1223	47.5709
37.4		5.22185	8.11635	11.9986	16.9104	23.7612	33.1387	47.5901
37.5		5.22315	8.12425	12.0109	16.9261	23.7737	33.1543	47.6107
37.6		5.22705	8.1359	12.0212	16.9381	23.7888	33.1709	47.6292
37.7		5.2314	8.14745	12.0343	16.9562	23.8041	33.186	47.647
37.8		5.23415	8.16025	12.0475	16.9694	23.8204	33.2015	47.6664
37.9		5.23915	8.1686	12.06	16.9802	23.8344	33.2178	47.688
38		5.2432	8.1784	12.0714	16.9932	23.8497	33.2365	47.7111
38.1		5.2502	8.1873	12.0823	17.0077	23.8654	33.2505	47.733
38.2		5.2548	8.195	12.0954	17.0214	23.8828	33.2692	47.7519
38.3		5.2607	8.2048	12.1028	17.0324	23.8989	33.285	47.7719
38.4		5.2663	8.21245	12.1147	17.0428	23.9105	33.3003	47.792
38.5		5.27175	8.22125	12.1219	17.0547	23.9226	33.3183	47.8148
38.6		5.27875	8.2246	12.1349	17.0655	23.9408	33.3346	47.8348
38.7		5.2867	8.232	12.1494	17.0808	23.9565	33.3494	47.8503
38.8		5.2961	8.24045	12.1585	17.0904	23.972	33.3625	47.8699
38.9		5.30015	8.2441	12.1727	17.1014	23.9889	33.3728	47.8879
39		5.3039	8.2529	12.1872	17.1141	24.0001	33.3881	47.9048
39.1		5.3104	8.2624	12.1953	17.1226	24.0124	33.4093	47.9261
39.2		5.3162	8.2665	12.2037	17.1348	24.0268	33.4224	47.9444
39.3		5.3143	8.27345	12.2125	17.1469	24.0387	33.44	47.963
39.4		5.31485	8.2834	12.2222	17.1536	24.0548	33.4596	47.9886
39.5		5.3231	8.29075	12.2342	17.1669	24.0749	33.4767	48.0079
39.6		5.32875	8.30115	12.2489	17.1844	24.0933	33.492	48.0246
39.7		5.33495	8.31525	12.2651	17.1994	24.1106	33.509	48.0459
39.8		5.34315	8.3241	12.2754	17.2106	24.1255	33.5253	48.0693
39.9		5.3482	8.33015	12.2873	17.2225	24.1421	33.5404	48.0876
40		5.35085	8.3391	12.2992	17.2355	24.1553	33.5573	48.105
40.1		5.3584	8.35065	12.309	17.2468	24.1727	33.5693	48.1216
40.2		5.36575	8.3609	12.3168	17.2569	24.1872	33.5857	48.1409
40.3		5.3705	8.3697	12.3247	17.2673	24.2006	33.6045	48.159
40.4		5.3739	8.3804	12.3375	17.2779	24.2158	33.6215	48.1708
40.5		5.3757	8.3878	12.3488	17.2902	24.2286	33.6365	48.1928
40.6		5.3824	8.39545	12.3568	17.3006	24.246	33.6529	48.2116
40.7		5.38885	8.3986	12.3647	17.31	24.2605	33.6707	48.2323
40.8		5.3911	8.40765	12.3709	17.3211	24.2798	33.6857	48.2508
40.9		5.39465	8.4134	12.3821	17.3355	24.2951	33.7013	48.2693
41		5.3983	8.42315	12.3911	17.3472	24.3102	33.7155	48.2877
41.1		5.40225	8.43205	12.397	17.3548	24.3236	33.7316	48.3055
41.2		5.40875	8.4417	12.4051	17.3632	24.3375	33.7527	48.3281
41.3		5.4152	8.44905	12.4127	17.3722	24.3505	33.7745	48.3498
41.4		5.42215	8.4573	12.4269	17.384	24.3641	33.7945	48.3711
41.5		5.4278	8.4678	12.4398	17.3969	24.381	33.8101	48.3909
41.6		5.4356	8.4793	12.4535	17.4112	24.4008	33.8225	48.41
41.7		5.4399	8.49	12.4625	17.4227	24.4149	33.8368	48.427
41.8		5.4491	8.49785	12.4734	17.4364	24.4284	33.8518	48.4412
41.9		5.45525	8.5078	12.4821	17.4507	24.4404	33.8655	48.4549
42		5.4593	8.51615	12.4932	17.4612	24.4571	33.8786	48.4681
42.1		5.46495	8.5248	12.5019	17.4715	24.4678	33.895	48.4825
42.2		5.4697	8.53315	12.505	17.4789	24.4845	33.911	48.5014
42.3		5.47445	8.53805	12.5143	17.4898	24.5002	33.9243	48.5226
42.4		5.47375	8.5456	12.5257	17.4995	24.5177	33.9401	48.5412
42.5		5.4793	8.55565	12.5377	17.5118	24.5317	33.9594	48.5584
42.6		5.48395	8.56375	12.5462	17.5301	24.5447	33.9757	48.5728
42.7		5.48875	8.57195	12.5584	17.5429	24.5543	33.9904	48.5878
42.8		5.49065	8.5758	12.5632	17.5517	24.5682	34.0055	48.6018
42.9		5.4931	8.58075	12.5733	17.5606	24.5858	34.0226	48.6179
43		5.49415	8.58795	12.5786	17.5746	24.5996	34.0407	48.6376
43.1		5.49605	8.59635	12.5886	17.5872	24.6133	34.0584	48.6537
43.2		5.50165	8.602	12.5958	17.5974	24.628	34.076	48.673
43.3		5.5046	8.6109	12.6055	17.6072	24.6437	34.0922	48.6913
43.4		5.5127	8.62255	12.6146	17.621	24.6563	34.105	48.7104
43.5		5.51835	8.63	12.623	17.6322	24.6703	34.1191	48.7267
43.6		5.5253	8.6381	12.6306	17.6424	24.6828	34.1345	48.7393
43.7		5.532	8.6434	12.6369	17.6531	24.6945	34.1495	48.7562
43.8		5.5386	8.64765	12.645	17.6601	24.7064	34.1645	48.7733
43.9		5.54725	8.65135	12.6538	17.6674	24.721	34.1767	48.7907
44		5.55065	8.6579	12.6655	17.6794	24.7365	34.1889	48.8035
44.1		5.5547	8.6633	12.6767	17.6881	24.7492	34.2033	48.8197
44.2		5.5594	8.6678	12.687	17.6998	24.7605	34.2206	48.8343
44.3		5.5658	8.6714	12.6945	17.7111	24.7719	34.2354	48.8484
44.4		5.5684	8.6786	12.7057	17.7236	24.7838	34.2515	48.8623
44.5		5.5747	8.6893	12.714	17.7371	24.8004	34.2693	48.8787
44.6		5.5808	8.69805	12.7235	17.7478	24.8178	34.2799	48.8935
44.7		5.58505	8.70805	12.7295	17.76	24.8302	34.2951	48.9113
44.8		5.58915	8.7184	12.7356	17.7706	24.846	34.3098	48.9279
44.9		5.5945	8.7264	12.7487	17.7846	24.8581	34.3253	48.9451
45		5.5998	8.737	12.7568	17.796	24.8703	34.3437	48.9637
45.1		5.6065	8.74335	12.7614	17.8078	24.8855	34.3608	48.9832
45.2		5.60755	8.75245	12.7727	17.822	24.9032	34.3753	48.9988
45.3		5.60895	8.7609	12.783	17.8345	24.9166	34.3935	49.0156
45.4		5.6172	8.7685	12.7941	17.8408	24.9339	34.4077	49.0321
45.5		5.6264	8.77605	12.8044	17.8554	24.9471	34.4223	49.0445
45.6		5.62945	8.7834	12.8139	17.8698	24.959	34.4368	49.0581
45.7		5.632	8.79425	12.8203	17.876	24.9692	34.4529	49.0745
45.8		5.63835	8.7982	12.8261	17.8851	24.981	34.465	49.0875
45.9		5.6411	8.80365	12.8353	17.8977	24.9931	34.4804	49.1013
46		5.64615	8.81445	12.8383	17.9066	25.005	34.4927	49.1151
46.1		5.65425	8.8231	12.8451	17.9193	25.0165	34.5091	49.1312
46.2		5.6601	8.8286	12.8522	17.9248	25.0259	34.5235	49.148
46.3		5.6631	8.83295	12.8604	17.9351	25.0374	34.5389	49.1632
46.4		5.66455	8.8377	12.8708	17.9467	25.0488	34.5514	49.1779
46.5		5.6696	8.8446	12.8812	17.9591	25.059	34.5659	49.1957
46.6		5.678	8.8525	12.8894	17.9671	25.0686	34.5816	49.2108
46.7		5.6842	8.86155	12.8991	17.9764	25.0757	34.597	49.227
46.8		5.68825	8.8704	12.9096	17.9894	25.0907	34.6128	49.2403
46.9		5.6952	8.87695	12.9251	18.0023	25.1006	34.6301	49.2557
47		5.70135	8.8888	12.9347	18.0109	25.1142	34.6465	49.2742
47.1		5.7095	8.8967	12.9448	18.0212	25.1243	34.6601	49.2892
47.2		5.7172	8.9055	12.9573	18.0373	25.1368	34.6739	49.3012
47.3		5.7239	8.9143	12.9647	18.0494	25.1498	34.6846	49.31
47.4		5.7303	8.92285	12.9716	18.0589	25.161	34.6937	49.3246
47.5		5.73505	8.92735	12.979	18.0688	25.1794	34.7064	49.3377
47.6		5.73635	8.9291	12.9871	18.0792	25.1921	34.7217	49.3535
47.7		5.7366	8.9331	12.9903	18.0874	25.2028	34.7385	49.3683
47.8		5.7426	8.9381	13.0016	18.0992	25.2171	34.7533	49.3779
47.9		5.7444	8.9465	13.0099	18.1081	25.2327	34.7679	49.3931
48		5.75	8.94995	13.0212	18.1154	25.2496	34.7831	49.4127
48.1		5.75445	8.9566	13.0317	18.1265	25.2621	34.7966	49.4299
48.2		5.7562	8.96315	13.0428	18.1387	25.2788	34.8123	49.4466
48.3		5.76105	8.96935	13.053	18.1514	25.2917	34.8286	49.4619
48.4		5.76475	8.97765	13.0623	18.163	25.3035	34.8461	49.4783
48.5		5.77115	8.9853	13.0677	18.1749	25.3161	34.8595	49.4904
48.6		5.7778	8.99435	13.0754	18.1846	25.3282	34.8702	49.5046
48.7		5.78425	9.0026	13.0846	18.1901	25.3389	34.8826	49.5178
48.8		5.7919	9.00875	13.091	18.1986	25.3528	34.8944	49.5314
48.9		5.79975	9.0156	13.1016	18.2074	25.367	34.9119	49.5451
49		5.8044	9.02345	13.1112	18.2173	25.3772	34.9256	49.5585
49.1		5.81005	9.0316	13.1234	18.2248	25.3906	34.9369	49.572
49.2		5.8142	9.03725	13.1342	18.2317	25.4007	34.9481	49.5865
49.3		5.81835	9.04545	13.144	18.24	25.4127	34.963	49.6028
49.4		5.82335	9.0522	13.1493	18.2501	25.4258	34.9791	49.6151
49.5		5.8276	9.0583	13.1586	18.259	25.4389	34.9954	49.6284
49.6		5.8293	9.06745	13.1697	18.2713	25.4541	35.0105	49.6428
49.7		5.83375	9.0756	13.1817	18.2822	25.4672	35.0225	49.6574
49.8		5.8382	9.0833	13.1921	18.2933	25.4793	35.0373	49.6702
49.9		5.8438	9.0908	13.2008	18.3037	25.4948	35.051	49.6855
50		5.8474	9.10055	13.2082	18.3162	25.5046	35.0676	49.6986
50.1		5.85525	9.10795	13.2131	18.3272	25.5165	35.0806	49.7106
50.2		5.86385	9.1128	13.2216	18.3375	25.5266	35.0941	49.7263
50.3		5.8679	9.11875	13.2266	18.3447	25.5426	35.1038	49.7424
50.4		5.87145	9.12395	13.2372	18.3546	25.5559	35.1166	49.7572
50.5		5.87365	9.13085	13.2416	18.3617	25.57	35.13	49.7701
50.6		5.87825	9.13755	13.2499	18.3696	25.5816	35.1427	49.784
50.7		5.88135	9.1437	13.2597	18.3774	25.5942	35.158	49.7992
50.8		5.8895	9.151	13.2696	18.3854	25.6044	35.1722	49.8101
50.9		5.8918	9.1551	13.2765	18.3943	25.6154	35.186	49.8215
51		5.8936	9.16165	13.2825	18.4023	25.6279	35.1998	49.8367
51.1		5.89865	9.1691	13.2846	18.4123	25.6389	35.2139	49.8485
51.2		5.9035	9.17555	13.2928	18.4193	25.6502	35.2293	49.8597
51.3		5.90775	9.17905	13.3001	18.425	25.6636	35.241	49.8686
51.4		5.91205	9.1854	13.3086	18.4341	25.6752	35.2546	49.8772
51.5		5.9172	9.1927	13.3152	18.4424	25.6823	35.2692	49.889
51.6		5.922	9.19515	13.3193	18.4452	25.6952	35.28	49.9032
51.7		5.92795	9.20015	13.3284	18.453	25.7091	35.2922	49.9177
51.8		5.93435	9.2018	13.3397	18.4644	25.7184	35.3063	49.9337
51.9		5.9389	9.21005	13.3456	18.4738	25.7321	35.322	49.9475
52		5.94485	9.2193	13.3535	18.4833	25.7487	35.3359	49.9583
52.1		5.9498	9.2253	13.3647	18.4944	25.7626	35.3518	49.9765
52.2		5.9521	9.23025	13.3744	18.5017	25.7744	35.3628	49.9918
52.3		5.95595	9.2356	13.3804	18.515	25.7876	35.376	50.0014
52.4		5.964	9.2451	13.3908	18.527	25.801	35.3843	50.0121
52.5		5.971	9.2534	13.3973	18.5362	25.8101	35.3962	50.0257
52.6		5.977	9.26075	13.4007	18.5424	25.8245	35.4096	50.0406
52.7		5.98175	9.2644	13.4108	18.5508	25.8409	35.423	50.0533
52.8		5.9851	9.2713	13.4193	18.5589	25.8586	35.4343	50.0665
52.9		5.9893	9.2787	13.4297	18.5664	25.8712	35.4494	50.0799
53		5.9958	9.28925	13.4352	18.5754	25.8861	35.4626	50.0909
53.1		6.00135	9.2949	13.4427	18.5871	25.8962	35.4749	50.1031
53.2		6.0046	9.3009	13.4508	18.6001	25.9088	35.488	50.118
53.3		6.0087	9.3094	13.4595	18.6072	25.9199	35.501	50.1342
53.4		6.016	9.31695	13.4704	18.6167	25.9385	35.5175	50.1503
53.5		6.01855	9.32205	13.4843	18.6311	25.9554	35.533	50.1644
53.6		6.02355	9.33335	13.4953	18.6417	25.9618	35.5444	50.176
53.7		6.03005	9.34285	13.5067	18.6519	25.9729	35.5577	50.1881
53.8		6.04135	9.3519	13.5191	18.6637	25.9843	35.5718	50.2
53.9		6.0434	9.36	13.5243	18.6765	25.9958	35.5873	50.2165
54		6.0506	9.3678	13.5343	18.6869	26.0068	35.6033	50.2315
54.1		6.0563	9.3774	13.541	18.699	26.0171	35.6187	50.2436
54.2		6.0615	9.38415	13.549	18.7077	26.0301	35.6333	50.2537
54.3		6.06715	9.39325	13.5553	18.7175	26.0415	35.6458	50.2638
54.4		6.07195	9.40385	13.566	18.7259	26.0531	35.657	50.2815
54.5		6.07865	9.4126	13.5735	18.7365	26.0659	35.6667	50.2936
54.6		6.0804	9.4195	13.5836	18.7467	26.0786	35.6844	50.3079
54.7		6.0832	9.4243	13.5937	18.7614	26.094	35.6976	50.3202
54.8		6.0884	9.43095	13.6059	18.7754	26.1087	35.71	50.3338
54.9		6.09105	9.44125	13.619	18.7876	26.1203	35.7254	50.3484
55		6.09865	9.4537	13.6266	18.8009	26.1303	35.7338	50.3636
55.1		6.1053	9.4626	13.6361	18.8131	26.1415	35.7445	50.3762
55.2		6.1112	9.46945	13.6418	18.8229	26.153	35.7589	50.3885
55.3		6.11535	9.47545	13.6478	18.8333	26.1669	35.7754	50.4045
55.4		6.12025	9.48215	13.6524	18.8429	26.1787	35.7861	50.4176
55.5		6.12465	9.48975	13.6645	18.855	26.1901	35.7966	50.4319
55.6		6.12825	9.49845	13.6726	18.8673	26.2034	35.807	50.4461
55.7		6.13675	9.5049	13.6761	18.8752	26.2115	35.8199	50.4604
55.8		6.1446	9.50965	13.6812	18.8846	26.2255	35.8373	50.4758
55.9		6.14715	9.5141	13.6899	18.895	26.2414	35.8519	50.4901
56		6.1526	9.52315	13.7001	18.905	26.2536	35.8651	50.4999
56.1		6.15665	9.52865	13.7092	18.9153	26.2643	35.875	50.5124
56.2		6.15835	9.5384	13.7181	18.9229	26.2747	35.8923	50.527
56.3		6.1631	9.5453	13.7242	18.9323	26.2885	35.9076	50.5379
56.4		6.1697	9.55245	13.7352	18.9419	26.2995	35.9222	50.5533
56.5		6.17365	9.56465	13.7424	18.953	26.3113	35.9358	50.5682
56.6		6.17945	9.57135	13.7538	18.9649	26.3243	35.95	50.5815
56.7		6.18375	9.5761	13.7623	18.9765	26.3348	35.963	50.5968
56.8		6.1865	9.58275	13.7717	18.9906	26.3433	35.9772	50.6094
56.9		6.19315	9.58935	13.7787	19.0024	26.3566	35.9895	50.6239
57		6.19945	9.59515	13.7866	19.0137	26.368	35.9995	50.639
57.1		6.20295	9.60175	13.7927	19.0259	26.3802	36.0149	50.6499
57.2		6.20925	9.60665	13.8028	19.0357	26.394	36.0255	50.6609
57.3		6.21305	9.6133	13.8116	19.0461	26.4099	36.0357	50.6731
57.4		6.2212	9.62185	13.8214	19.0584	26.4193	36.0491	50.6882
57.5		6.22805	9.62995	13.8305	19.0683	26.4309	36.0629	50.7003
57.6		6.23465	9.6366	13.8372	19.0794	26.4473	36.0743	50.7129
57.7		6.2377	9.64515	13.8478	19.0939	26.459	36.087	50.7254
57.8		6.24135	9.6515	13.8523	19.1021	26.4677	36.1003	50.7384
57.9		6.2449	9.66	13.8582	19.1097	26.4817	36.1116	50.7503
58		6.2499	9.66745	13.8673	19.1177	26.4904	36.1233	50.7621
58.1		6.25045	9.6708	13.8757	19.1253	26.501	36.1322	50.7752
58.2		6.2555	9.6765	13.8854	19.1336	26.5106	36.1428	50.7865
58.3		6.2583	9.68635	13.893	19.1434	26.5203	36.1572	50.7989
58.4		6.26355	9.69325	13.9038	19.1527	26.5356	36.1707	50.8144
58.5		6.26795	9.69945	13.9093	19.1629	26.5483	36.1863	50.8297
58.6		6.27225	9.7057	13.9192	19.1737	26.5634	36.1973	50.8418
58.7		6.2757	9.71345	13.9256	19.1845	26.5725	36.2093	50.856
58.8		6.28295	9.72235	13.93	19.1946	26.5841	36.2198	50.8721
58.9		6.28725	9.72655	13.9391	19.206	26.5941	36.2335	50.886
59		6.28745	9.73355	13.9432	19.2163	26.606	36.2454	50.8985
59.1		6.28905	9.73625	13.9502	19.2269	26.6182	36.2558	50.9124
59.2		6.29135	9.74065	13.9554	19.2373	26.629	36.2684	50.9286
59.3		6.29815	9.74685	13.9652	19.2456	26.6414	36.284	50.9412
59.4		6.30105	9.7494	13.9743	19.2571	26.6551	36.2954	50.9527
59.5		6.3039	9.75285	13.9828	19.2702	26.662	36.3073	50.9643
59.6		6.31015	9.76275	13.9875	19.2766	26.6723	36.318	50.9747
59.7		6.31655	9.76815	13.9932	19.2846	26.6873	36.3313	50.9878
59.8		6.32175	9.77565	13.9983	19.2925	26.6999	36.3434	50.9989
59.9		6.32515	9.77985	14.0052	19.2976	26.713	36.3565	51.0158
60		6.32895	9.7834	14.013	19.3049	26.7266	36.3672	51.0278
60.1		6.332	9.789	14.0214	19.3159	26.7377	36.376	51.035
60.2		6.3344	9.7965	14.0298	19.3241	26.7482	36.385	51.0438
60.3		6.34	9.8025	14.0353	19.3346	26.7573	36.3972	51.0569
60.4		6.3454	9.8062	14.0421	19.3423	26.7703	36.4077	51.0679
60.5		6.3483	9.80825	14.0457	19.351	26.7837	36.4202	51.0761
60.6		6.34975	9.8134	14.054	19.3585	26.7976	36.4379	51.0874
60.7		6.3536	9.8183	14.0621	19.3691	26.81	36.4463	51.0979
60.8		6.3587	9.827	14.0696	19.375	26.8204	36.4603	51.1105
60.9		6.3657	9.83395	14.0725	19.3807	26.8328	36.4744	51.1246
61		6.37075	9.8398	14.0788	19.3879	26.8462	36.4851	51.1371
61.1		6.3715	9.84425	14.0875	19.3934	26.8535	36.4993	51.1472
61.2		6.37695	9.85035	14.0915	19.4008	26.8699	36.5112	51.1603
61.3		6.38275	9.85525	14.1004	19.4114	26.8812	36.5227	51.1713
61.4		6.38915	9.86305	14.1077	19.4174	26.8933	36.5336	51.1822
61.5		6.39455	9.8685	14.1147	19.4239	26.9046	36.5441	51.1946
61.6		6.3987	9.87075	14.1187	19.433	26.9144	36.5559	51.2067
61.7		6.40535	9.8747	14.1241	19.4419	26.9246	36.5684	51.2171
61.8		6.4066	9.88055	14.1348	19.4549	26.9375	36.5799	51.2282
61.9		6.40985	9.8898	14.141	19.4631	26.9467	36.5921	51.2397
62		6.4116	9.8948	14.1464	19.473	26.9539	36.605	51.2541
62.1		6.4155	9.9022	14.1501	19.4826	26.9665	36.6159	51.2678
62.2		6.4215	9.90835	14.1557	19.4909	26.9793	36.6298	51.2787
62.3		6.42675	9.9131	14.1624	19.4982	26.9926	36.6415	51.2931
62.4		6.4322	9.9212	14.1698	19.5089	27.0052	36.6516	51.3081
62.5		6.4387	9.9264	14.1819	19.5201	27.0181	36.6659	51.3182
62.6		6.4455	9.93005	14.1909	19.53	27.0309	36.6789	51.3291
62.7		6.45255	9.9376	14.1981	19.5387	27.0414	36.6903	51.3426
62.8		6.4559	9.9462	14.2064	19.5459	27.0526	36.703	51.352
62.9		6.4607	9.95525	14.2096	19.5523	27.0656	36.7142	51.3615
63		6.46485	9.9621	14.2162	19.5601	27.0765	36.7274	51.3731
63.1		6.4674	9.96735	14.2261	19.5678	27.088	36.7432	51.3854
63.2		6.46975	9.9712	14.2356	19.5747	27.1004	36.7517	51.3968
63.3		6.4737	9.97635	14.2436	19.5836	27.1131	36.7653	51.4091
63.4		6.47705	9.9829	14.2487	19.5889	27.1214	36.7779	51.4245
63.5		6.4811	9.9896	14.2541	19.5951	27.1321	36.7865	51.4355
63.6		6.4849	9.9996	14.2578	19.6055	27.1413	36.796	51.4496
63.7		6.4882	10.0063	14.2628	19.6145	27.1497	36.8064	51.461
63.8		6.4929	10.0108	14.2717	19.6228	27.1597	36.82	51.4754
63.9		6.49705	10.0202	14.2824	19.6345	27.1713	36.8343	51.4882
64		6.501	10.0256	14.2881	19.6461	27.1799	36.8492	51.4995
64.1		6.506	10.0288	14.2956	19.6549	27.1936	36.8603	51.5101
64.2		6.51015	10.0372	14.3023	19.6664	27.205	36.8748	51.5228
64.3		6.5134	10.0449	14.3073	19.6774	27.2173	36.8871	51.5327
64.4		6.51965	10.0489	14.3151	19.689	27.2294	36.9001	51.5466
64.5		6.5225	10.0571	14.3194	19.698	27.2409	36.9107	51.5581
64.6		6.52775	10.0599	14.3287	19.706	27.2537	36.9224	51.5691
64.7		6.5293	10.0672	14.3348	19.7147	27.2668	36.9334	51.5805
64.8		6.53325	10.0697	14.346	19.7242	27.281	36.9453	51.5896
64.9		6.5344	10.0742	14.3552	19.7331	27.2925	36.9577	51.5967
65		6.53835	10.0805	14.3615	19.7439	27.3034	36.972	51.6059
65.1		6.5421	10.0861	14.369	19.7536	27.3136	36.9824	51.6189
65.2		6.54805	10.0919	14.3758	19.763	27.3227	36.9949	51.6277
65.3		6.5533	10.1015	14.3833	19.7698	27.3357	37.0062	51.6382
65.4		6.55535	10.1069	14.3866	19.7735	27.3464	37.0173	51.6518
65.5		6.5594	10.1123	14.3896	19.7822	27.3575	37.0304	51.664
65.6		6.56165	10.1214	14.3966	19.7919	27.3705	37.0409	51.6734
65.7		6.56475	10.1268	14.4043	19.8015	27.3804	37.0541	51.6854
65.8		6.5687	10.1322	14.4102	19.8101	27.3906	37.0687	51.6984
65.9		6.57375	10.138	14.4164	19.818	27.4026	37.0831	51.7125
66		6.5799	10.1456	14.4248	19.8294	27.4133	37.0915	51.7228
66.1		6.58065	10.1557	14.4341	19.8401	27.4222	37.1043	51.7332
66.2		6.5872	10.1597	14.4395	19.8467	27.4338	37.1163	51.7469
66.3		6.5938	10.1631	14.444	19.8579	27.4432	37.1304	51.761
66.4		6.5974	10.1693	14.4528	19.8636	27.4571	37.1402	51.7692
66.5		6.60325	10.1713	14.4603	19.8748	27.4669	37.1541	51.7828
66.6		6.60595	10.1786	14.4698	19.8824	27.4761	37.1672	51.7936
66.7		6.6146	10.1838	14.4808	19.8929	27.4837	37.1773	51.8051
66.8		6.6198	10.1889	14.4874	19.9004	27.4911	37.1901	51.8193
66.9		6.6244	10.1933	14.4924	19.9092	27.502	37.2017	51.8313
67		6.62575	10.196	14.5006	19.9218	27.5116	37.2132	51.8432
67.1		6.6262	10.1974	14.5047	19.9303	27.5226	37.2247	51.8536
67.2		6.63335	10.2018	14.5094	19.9391	27.5355	37.2353	51.8657
67.3		6.6358	10.2058	14.5171	19.9464	27.5427	37.2469	51.8764
67.4		6.63825	10.2095	14.5226	19.9525	27.5562	37.2617	51.8908
67.5		6.63895	10.2131	14.5281	19.9643	27.5685	37.2726	51.9019
67.6		6.6413	10.219	14.5374	19.9776	27.5783	37.2849	51.9142
67.7		6.6457	10.2269	14.5438	19.989	27.5901	37.2946	51.9254
67.8		6.651	10.2338	14.5508	19.9966	27.5968	37.3051	51.9342
67.9		6.65565	10.2413	14.5589	20.0031	27.6031	37.3132	51.9409
68		6.6605	10.2441	14.5659	20.0093	27.6122	37.3219	51.9493
68.1		6.6667	10.2532	14.5732	20.0164	27.6258	37.3341	51.9572
68.2		6.67175	10.2574	14.5832	20.0251	27.6357	37.3484	51.9663
68.3		6.6737	10.2618	14.5895	20.0347	27.6465	37.3627	51.9809
68.4		6.67785	10.2667	14.5987	20.0436	27.6574	37.3745	51.9914
68.5		6.68	10.27	14.6092	20.0502	27.6691	37.3854	52.0036
68.6		6.6847	10.2805	14.612	20.0592	27.6788	37.3961	52.0135
68.7		6.69255	10.2885	14.6185	20.0676	27.6901	37.4068	52.0237
68.8		6.69675	10.2923	14.6272	20.0768	27.7024	37.4214	52.0339
68.9		6.69985	10.2956	14.6362	20.091	27.7164	37.4301	52.0467
69		6.701	10.3023	14.6448	20.1024	27.7285	37.4405	52.0611
69.1		6.7036	10.3086	14.6519	20.1137	27.7377	37.4495	52.0733
69.2		6.71025	10.3177	14.6577	20.1231	27.7495	37.4597	52.0829
69.3		6.71625	10.3225	14.6655	20.1321	27.7558	37.469	52.0935
69.4		6.71805	10.3286	14.6734	20.1412	27.7646	37.4781	52.1067
69.5		6.7222	10.3344	14.6821	20.1497	27.7769	37.4892	52.116
69.6		6.72505	10.3374	14.6915	20.1597	27.7873	37.503	52.1227
69.7		6.7271	10.339	14.7023	20.1676	27.7984	37.5136	52.1331
69.8		6.73325	10.3456	14.7117	20.1744	27.8089	37.5276	52.146
69.9		6.737	10.3522	14.7171	20.1828	27.8193	37.5395	52.1534
70		6.73865	10.3569	14.7216	20.191	27.832	37.5489	52.1603
70.1		6.73825	10.3641	14.7307	20.1976	27.8426	37.5569	52.1704
70.2		6.742	10.3712	14.7352	20.2066	27.8504	37.5673	52.1821
70.3		6.7464	10.3765	14.7402	20.2121	27.861	37.5746	52.1902
70.4		6.7494	10.3828	14.7478	20.2224	27.8709	37.5871	52.2031
70.5		6.74875	10.3907	14.7508	20.2296	27.8808	37.5991	52.2133
70.6		6.7519	10.3948	14.7588	20.2394	27.8894	37.611	52.2221
70.7		6.7525	10.403	14.7645	20.248	27.8973	37.6202	52.232
70.8		6.7597	10.4055	14.7706	20.2567	27.9009	37.6338	52.2438
70.9		6.76225	10.4137	14.7786	20.2643	27.9099	37.6444	52.2556
71		6.7663	10.4213	14.785	20.2724	27.9177	37.656	52.2669
71.1		6.76905	10.4294	14.7929	20.2801	27.9221	37.6639	52.2797
71.2		6.7753	10.4363	14.7995	20.2867	27.9327	37.6758	52.2898
71.3		6.77945	10.4435	14.8086	20.2939	27.9422	37.6866	52.3028
71.4		6.78225	10.4459	14.8176	20.303	27.9495	37.6959	52.3124
71.5		6.78815	10.4513	14.8264	20.3144	27.958	37.7082	52.3227
71.6		6.79085	10.4581	14.8353	20.3225	27.9676	37.7225	52.3362
71.7		6.79555	10.4617	14.8422	20.3271	27.9792	37.7353	52.3487
71.8		6.80135	10.4692	14.8486	20.3373	27.99	37.7456	52.3575
71.9		6.80475	10.4761	14.8549	20.3473	28.0006	37.7546	52.3688
72		6.8096	10.4824	14.8597	20.354	28.01	37.7631	52.3796
72.1		6.8121	10.4878	14.8648	20.3638	28.0205	37.7734	52.3897
72.2		6.81655	10.4893	14.8726	20.3686	28.0315	37.7847	52.3982
72.3		6.818	10.4954	14.8824	20.3789	28.0414	37.7959	52.4086
72.4		6.8205	10.5021	14.8921	20.3867	28.0538	37.8073	52.4187
72.5		6.82305	10.5069	14.8981	20.3969	28.0635	37.8199	52.4341
72.6		6.8253	10.5165	14.909	20.4035	28.0711	37.8331	52.4465
72.7		6.83205	10.521	14.9188	20.4147	28.0811	37.842	52.459
72.8		6.83285	10.5295	14.9218	20.4229	28.0918	37.8505	52.4691
72.9		6.8376	10.5376	14.9286	20.432	28.1044	37.8609	52.4791
73		6.8425	10.544	14.9382	20.44	28.1097	37.8707	52.4902
73.1		6.8468	10.5505	14.9454	20.4452	28.1182	37.8814	52.4987
73.2		6.8559	10.5591	14.9537	20.4538	28.1269	37.8902	52.5055
73.3		6.85995	10.5656	14.9618	20.4615	28.1363	37.901	52.5148
73.4		6.86235	10.5744	14.9683	20.47	28.1472	37.9108	52.5257
73.5		6.8629	10.5826	14.9752	20.4797	28.1547	37.9178	52.5343
73.6		6.86365	10.5881	14.9841	20.4869	28.1639	37.9317	52.5463
73.7		6.8684	10.5933	14.9898	20.4916	28.1759	37.9422	52.557
73.8		6.87265	10.5986	15.0017	20.4977	28.189	37.9539	52.5695
73.9		6.8771	10.605	15.0087	20.5037	28.2044	37.9636	52.5822
74		6.8813	10.6124	15.0138	20.5109	28.2158	37.9759	52.5948
74.1		6.88525	10.6209	15.0203	20.5198	28.2284	37.9862	52.6061
74.2		6.8918	10.6251	15.0264	20.5281	28.2377	37.9956	52.6179
74.3		6.89585	10.6312	15.0295	20.5341	28.2461	38.0052	52.6305
74.4		6.9002	10.6375	15.0354	20.5409	28.2576	38.0155	52.6395
74.5		6.9015	10.6439	15.0422	20.5508	28.2686	38.0255	52.6498
74.6		6.90075	10.6528	15.0464	20.559	28.2786	38.0354	52.6578
74.7		6.90145	10.654	15.0518	20.5655	28.2869	38.0451	52.6692
74.8		6.901	10.6579	15.0571	20.5721	28.2964	38.0529	52.6804
74.9		6.90505	10.6645	15.0643	20.5791	28.3034	38.0607	52.6877
75		6.90825	10.6708	15.0676	20.582	28.3118	38.0751	52.6955
75.1		6.91425	10.671	15.0724	20.5876	28.3207	38.0875	52.7048
75.2		6.9195	10.6736	15.0772	20.5915	28.3319	38.1002	52.7076
75.3		6.9227	10.677	15.0841	20.5984	28.3388	38.1112	52.7195
75.4		6.9241	10.6849	15.0879	20.6031	28.3498	38.1236	52.7308
75.5		6.92965	10.6889	15.0956	20.6077	28.3593	38.1368	52.7388
75.6		6.93145	10.6942	15.1018	20.6191	28.3709	38.1494	52.7491
75.7		6.93455	10.7	15.1049	20.6274	28.3817	38.1618	52.7643
75.8		6.93975	10.7067	15.1124	20.6384	28.394	38.1745	52.7745
75.9		6.9431	10.714	15.119	20.6469	28.4039	38.1824	52.784
76		6.9484	10.72	15.1227	20.6531	28.414	38.1903	52.7967
76.1		6.95715	10.7245	15.1295	20.6587	28.4232	38.2015	52.8112
76.2		6.96355	10.7285	15.1341	20.6668	28.4344	38.2115	52.821
76.3		6.96795	10.7339	15.1426	20.674	28.4417	38.2234	52.8326
76.4		6.96995	10.7372	15.1489	20.6806	28.4497	38.2343	52.8421
76.5		6.97735	10.7374	15.1567	20.6834	28.4591	38.2417	52.8484
76.6		6.98295	10.74	15.1638	20.6892	28.4651	38.2459	52.8558
76.7		6.98645	10.7475	15.1688	20.6959	28.4716	38.2559	52.8663
76.8		6.9894	10.7524	15.1749	20.7037	28.4843	38.2659	52.8763
76.9		6.9907	10.7579	15.1841	20.7093	28.4968	38.2767	52.8863
77		6.9929	10.7626	15.1876	20.7199	28.5074	38.2871	52.896
77.1		6.99885	10.7667	15.1951	20.7297	28.5208	38.2963	52.9067
77.2		7.00475	10.7712	15.2004	20.7358	28.5335	38.3055	52.9149
77.3		7.0092	10.7765	15.204	20.7426	28.5404	38.3152	52.9232
77.4		7.0134	10.782	15.2074	20.7498	28.5521	38.324	52.9303
77.5		7.0145	10.7892	15.2131	20.7598	28.5626	38.3348	52.9395
77.6		7.01615	10.794	15.2187	20.7671	28.5739	38.3426	52.9476
77.7		7.0219	10.7981	15.2225	20.772	28.5819	38.3493	52.9536
77.8		7.0254	10.7998	15.2274	20.78	28.5902	38.3552	52.9612
77.9		7.0259	10.8	15.2345	20.7866	28.5956	38.3646	52.9686
78		7.0269	10.8039	15.2397	20.7909	28.5999	38.3733	52.973
78.1		7.02785	10.805	15.2451	20.798	28.6087	38.3834	52.9805
78.2		7.0325	10.8076	15.2488	20.8032	28.6193	38.3962	52.9889
78.3		7.035	10.816	15.2523	20.8143	28.6285	38.4067	53.0025
78.4		7.03935	10.8213	15.2547	20.8181	28.6397	38.419	53.0118
78.5		7.04365	10.8257	15.26	20.8249	28.6477	38.4311	53.0217
78.6		7.0483	10.8316	15.2676	20.8323	28.6586	38.4414	53.0277
78.7		7.05305	10.8365	15.2728	20.841	28.6683	38.449	53.0354
78.8		7.05545	10.8454	15.274	20.8456	28.6802	38.4589	53.0462
78.9		7.0618	10.8465	15.2774	20.8521	28.6912	38.4691	53.0551
79		7.06185	10.8516	15.2823	20.8589	28.6976	38.478	53.0622
79.1		7.0641	10.8571	15.2861	20.8673	28.7075	38.4871	53.069
79.2		7.06705	10.8624	15.2897	20.8751	28.7165	38.4971	53.0799
79.3		7.06745	10.8671	15.2954	20.8825	28.7266	38.5111	53.0915
79.4		7.06815	10.8722	15.3021	20.891	28.737	38.522	53.1025
79.5		7.07195	10.8758	15.3098	20.8993	28.7475	38.5334	53.1113
79.6		7.0798	10.88	15.3179	20.9066	28.7571	38.5436	53.1193
79.7		7.0877	10.8849	15.3233	20.9155	28.7685	38.553	53.1258
79.8		7.0926	10.8897	15.3307	20.9249	28.7773	38.5632	53.1312
79.9		7.0966	10.8956	15.333	20.932	28.7851	38.5737	53.1413
80		7.09955	10.9006	15.3371	20.9414	28.7935	38.5879	53.1516
80.1		7.1034	10.9019	15.3447	20.9479	28.8024	38.5965	53.1589
80.2		7.1054	10.9063	15.3534	20.9548	28.8101	38.6069	53.1686
80.3		7.10645	10.9132	15.3595	20.9605	28.8187	38.6105	53.1745
80.4		7.10905	10.9163	15.3673	20.9669	28.8287	38.6181	53.1823
80.5		7.1128	10.9194	15.3721	20.9755	28.8336	38.626	53.1898
80.6		7.1172	10.9224	15.3777	20.9819	28.8375	38.6326	53.1957
80.7		7.1216	10.9256	15.384	20.9891	28.8439	38.6405	53.2049
80.8		7.1243	10.9327	15.3902	20.9925	28.851	38.6523	53.2151
80.9		7.12705	10.9364	15.3926	20.9978	28.8619	38.6651	53.2234
81		7.12605	10.9394	15.3945	21.0078	28.8736	38.6774	53.2337
81.1		7.12795	10.9453	15.4026	21.0155	28.8842	38.6835	53.2429
81.2		7.12945	10.953	15.4095	21.0215	28.8942	38.6934	53.2541
81.3		7.13205	10.9597	15.4181	21.0303	28.9018	38.7031	53.269
81.4		7.135	10.9651	15.4259	21.0396	28.9158	38.71	53.276
81.5		7.13765	10.9725	15.4331	21.0511	28.9241	38.7197	53.2849
81.6		7.1423	10.9836	15.4349	21.0593	28.9331	38.7275	53.296
81.7		7.14765	10.9874	15.4404	21.066	28.9428	38.7325	53.3031
81.8		7.1491	10.9928	15.4504	21.0714	28.9514	38.7391	53.3102
81.9		7.15215	10.9958	15.4532	21.0726	28.96	38.7473	53.3201
82		7.15355	10.9972	15.4596	21.0839	28.9706	38.7581	53.3285
82.1		7.15395	11.003	15.4662	21.0929	28.9795	38.768	53.334
82.2		7.15555	11.0067	15.472	21.102	28.9851	38.7779	53.3406
82.3		7.16115	11.0105	15.4788	21.1092	28.9931	38.7902	53.3513
82.4		7.1652	11.0141	15.4837	21.1184	29.0054	38.8013	53.3572
82.5		7.1707	11.0207	15.4902	21.1276	29.0171	38.8139	53.3684
82.6		7.1747	11.0294	15.495	21.135	29.0274	38.8255	53.3807
82.7		7.1785	11.0333	15.5008	21.1424	29.0394	38.8374	53.3891
82.8		7.1833	11.0369	15.511	21.1503	29.0517	38.8465	53.3989
82.9		7.1881	11.0409	15.5169	21.1557	29.0615	38.8577	53.4092
83		7.1903	11.0437	15.5213	21.164	29.0742	38.8669	53.418
83.1		7.1915	11.0484	15.5282	21.1719	29.087	38.8757	53.429
83.2		7.1941	11.0537	15.5337	21.1802	29.0949	38.8865	53.4383
83.3		7.19695	11.0594	15.5385	21.1889	29.104	38.8987	53.4453
83.4		7.202	11.0636	15.547	21.1981	29.1153	38.9073	53.4563
83.5		7.2046	11.0673	15.5554	21.205	29.126	38.9149	53.4671
83.6		7.2115	11.0728	15.5627	21.2127	29.1347	38.9256	53.4771
83.7		7.21495	11.0793	15.5685	21.2208	29.1414	38.9339	53.4854
83.8		7.22165	11.0837	15.576	21.2295	29.1484	38.9449	53.4942
83.9		7.22515	11.0919	15.5806	21.2354	29.1563	38.957	53.5039
84		7.2296	11.0948	15.5882	21.2417	29.1691	38.966	53.5164
84.1		7.2358	11.0987	15.5946	21.2513	29.1836	38.9757	53.5279
84.2		7.2404	11.1052	15.6036	21.2607	29.192	38.9838	53.5363
84.3		7.2454	11.1123	15.6141	21.2698	29.1962	38.9922	53.5459
84.4		7.251	11.1152	15.6188	21.2747	29.2022	38.9984	53.5516
84.5		7.2562	11.1171	15.6258	21.2836	29.2044	39.0043	53.5598
84.6		7.25905	11.1207	15.6307	21.2893	29.2145	39.0119	53.5688
84.7		7.26285	11.1252	15.6316	21.2964	29.224	39.0201	53.5791
84.8		7.2657	11.1286	15.6334	21.303	29.2355	39.0292	53.5868
84.9		7.2686	11.1297	15.6429	21.3137	29.245	39.0397	53.5936
85		7.27075	11.1342	15.6529	21.3213	29.2502	39.0481	53.602
85.1		7.27935	11.1387	15.6598	21.3256	29.2599	39.0586	53.6122
85.2		7.2842	11.1421	15.6661	21.3311	29.2687	39.066	53.6208
85.3		7.2885	11.1484	15.6736	21.3373	29.277	39.0716	53.6277
85.4		7.2913	11.1519	15.678	21.345	29.2824	39.0784	53.6388
85.5		7.29365	11.1558	15.6821	21.3516	29.2899	39.0875	53.6475
85.6		7.29635	11.1597	15.6852	21.3566	29.2977	39.0966	53.6578
85.7		7.2974	11.1638	15.6916	21.364	29.3052	39.1084	53.6651
85.8		7.30045	11.1692	15.6966	21.3728	29.3126	39.1154	53.675
85.9		7.3023	11.1781	15.7027	21.3824	29.3205	39.124	53.6854
86		7.30685	11.1824	15.709	21.3893	29.3298	39.1323	53.6902
86.1		7.3084	11.1825	15.7181	21.3955	29.3397	39.1399	53.6927
86.2		7.308	11.1853	15.7227	21.4055	29.349	39.1489	53.7019
86.3		7.31195	11.1907	15.7259	21.4137	29.3591	39.1581	53.7107
86.4		7.31475	11.1945	15.7317	21.4228	29.3674	39.1723	53.7218
86.5		7.317	11.1988	15.7383	21.4325	29.3742	39.1808	53.7285
86.6		7.31865	11.2066	15.7444	21.442	29.386	39.1895	53.7389
86.7		7.32505	11.2131	15.746	21.4469	29.3989	39.2015	53.7495
86.8		7.33265	11.215	15.75	21.4557	29.4056	39.2124	53.7562
86.9		7.33735	11.2183	15.7576	21.4669	29.4125	39.2203	53.7639
87		7.3407	11.2262	15.764	21.4751	29.4179	39.2311	53.7704
87.1		7.34665	11.2315	15.7713	21.4817	29.424	39.2376	53.7756
87.2		7.3503	11.2356	15.7728	21.4901	29.4312	39.245	53.7826
87.3		7.35515	11.2414	15.7789	21.4973	29.4381	39.2548	53.7895
87.4		7.35685	11.244	15.7819	21.5013	29.4497	39.2637	53.7977
87.5		7.35775	11.2472	15.7855	21.5108	29.4561	39.2719	53.8062
87.6		7.36055	11.2508	15.7911	21.5161	29.4636	39.2801	53.812
87.7		7.3629	11.251	15.798	21.5261	29.4728	39.2889	53.8165
87.8		7.3658	11.2566	15.8025	21.5339	29.4775	39.3006	53.8261
87.9		7.37095	11.2607	15.8033	21.5421	29.4883	39.3112	53.8353
88		7.37395	11.2675	15.8096	21.5512	29.4953	39.3192	53.8432
88.1		7.37435	11.2756	15.8157	21.5577	29.5019	39.3286	53.8503
88.2		7.37875	11.2803	15.821	21.564	29.5102	39.3382	53.8596
88.3		7.38125	11.2887	15.8271	21.5683	29.5219	39.3439	53.8652
88.4		7.38175	11.2924	15.83	21.5752	29.5321	39.3492	53.8718
88.5		7.3842	11.2947	15.8367	21.5794	29.5414	39.3566	53.8823
88.6		7.38615	11.3008	15.8438	21.5851	29.5507	39.3639	53.8898
88.7		7.38805	11.3058	15.8496	21.596	29.5582	39.3714	53.8968
88.8		7.391	11.3134	15.857	21.6039	29.5684	39.3795	53.9048
88.9		7.39395	11.3171	15.8614	21.6107	29.5768	39.3877	53.9138
89		7.39895	11.3249	15.8664	21.6197	29.5835	39.3956	53.9241
89.1		7.406	11.3318	15.8726	21.6274	29.5875	39.4026	53.9307
89.2		7.41295	11.3407	15.8781	21.6348	29.5903	39.4145	53.9389
89.3		7.41385	11.3457	15.8811	21.6386	29.5994	39.422	53.9462
89.4		7.416	11.3467	15.8865	21.6464	29.6091	39.4272	53.9535
89.5		7.41605	11.3504	15.8901	21.6514	29.6157	39.4345	53.9555
89.6		7.42245	11.3556	15.8925	21.6584	29.6199	39.4465	53.9647
89.7		7.4234	11.3574	15.8941	21.6595	29.6316	39.4567	53.9722
89.8		7.42595	11.3606	15.902	21.6672	29.6448	39.4657	53.9791
89.9		7.4242	11.3676	15.909	21.6723	29.6562	39.4702	53.9857
90		7.42775	11.3758	15.9175	21.6797	29.6643	39.4777	53.9975
90.1		7.42995	11.3811	15.9204	21.6878	29.6706	39.4894	54.0043
90.2		7.4296	11.3852	15.9252	21.6973	29.6779	39.4983	54.0135
90.3		7.4276	11.39	15.9332	21.7058	29.6881	39.5032	54.0202
90.4		7.42795	11.3925	15.9358	21.7121	29.6999	39.5099	54.0252
90.5		7.4308	11.394	15.9437	21.7167	29.7099	39.5188	54.0336
90.6		7.4329	11.3978	15.9494	21.7237	29.7237	39.5269	54.0429
90.7		7.4336	11.4035	15.9539	21.7324	29.7287	39.5329	54.0496
90.8		7.4345	11.4074	15.9603	21.7398	29.7355	39.5417	54.0584
90.9		7.43815	11.411	15.9671	21.7475	29.7443	39.551	54.0678
91		7.4394	11.4174	15.9702	21.751	29.7525	39.5608	54.077
91.1		7.44115	11.4248	15.9767	21.7571	29.763	39.5713	54.0856
91.2		7.442	11.4327	15.984	21.7686	29.7718	39.5778	54.0908
91.3		7.44565	11.437	15.9861	21.7766	29.7803	39.585	54.098
91.4		7.4499	11.4421	15.9894	21.783	29.7907	39.599	54.1069
91.5		7.45455	11.4469	15.9949	21.7908	29.8035	39.607	54.1129
91.6		7.45705	11.4482	16.0027	21.7973	29.8115	39.614	54.118
91.7		7.46165	11.45	16.0088	21.8041	29.8188	39.62	54.1234
91.8		7.46455	11.4527	16.0128	21.8127	29.8236	39.6251	54.1335
91.9		7.46485	11.4589	16.0174	21.8172	29.8322	39.6351	54.1393
92		7.4671	11.4613	16.0196	21.8214	29.8421	39.6468	54.1484
92.1		7.4698	11.4668	16.024	21.8278	29.8513	39.6546	54.1585
92.2		7.47355	11.4759	16.0291	21.8357	29.8599	39.6588	54.169
92.3		7.4793	11.4829	16.0358	21.8425	29.8682	39.6659	54.18
92.4		7.48485	11.4873	16.0423	21.846	29.8763	39.6735	54.1893
92.5		7.48845	11.4893	16.0494	21.8525	29.8866	39.6764	54.1971
92.6		7.49255	11.4955	16.057	21.8598	29.8973	39.6857	54.2081
92.7		7.49645	11.4982	16.0659	21.8646	29.9061	39.6948	54.2141
92.8		7.4981	11.5011	16.0722	21.8758	29.9138	39.7008	54.2215
92.9		7.50015	11.5043	16.0777	21.8816	29.9266	39.7105	54.2297
93		7.504	11.5072	16.0807	21.8902	29.939	39.7191	54.2383
93.1		7.5052	11.5086	16.0885	21.8967	29.9475	39.7241	54.2492
93.2		7.50875	11.5132	16.0932	21.9024	29.9573	39.7323	54.2588
93.3		7.513	11.5179	16.1014	21.9108	29.9645	39.7436	54.2712
93.4		7.5168	11.5192	16.1069	21.9188	29.9742	39.7498	54.2814
93.5		7.52295	11.5236	16.1131	21.9302	29.9824	39.7557	54.2914
93.6		7.5267	11.532	16.1182	21.9334	29.9908	39.7668	54.2996
93.7		7.53215	11.5371	16.1235	21.9412	30.0026	39.7768	54.31
93.8		7.53525	11.5408	16.1302	21.9466	30.0115	39.7863	54.3202
93.9		7.53865	11.5462	16.1397	21.9539	30.0218	39.7944	54.3297
94		7.5411	11.5521	16.1458	21.9628	30.0284	39.8026	54.3379
94.1		7.54455	11.5552	16.1519	21.9726	30.0364	39.8164	54.3469
94.2		7.55465	11.557	16.1566	21.9789	30.0473	39.8255	54.3566
94.3		7.5594	11.5623	16.1646	21.988	30.0576	39.8334	54.366
94.4		7.562	11.5651	16.1699	21.9948	30.0649	39.8439	54.3773
94.5		7.56685	11.572	16.1768	22.0012	30.0703	39.8534	54.3879
94.6		7.57125	11.5769	16.184	22.0097	30.078	39.8615	54.3957
94.7		7.57575	11.5769	16.1907	22.0223	30.0858	39.87	54.405
94.8		7.57805	11.5804	16.1986	22.0279	30.0945	39.8812	54.4149
94.9		7.58125	11.5823	16.2059	22.0352	30.1022	39.8888	54.4268
95		7.58475	11.5873	16.2112	22.0417	30.1129	39.9015	54.4371
95.1		7.5884	11.5911	16.2165	22.0522	30.1229	39.9111	54.4415
95.2		7.58865	11.5973	16.2199	22.0617	30.132	39.9234	54.4512
95.3		7.5908	11.5983	16.2232	22.0648	30.1444	39.9296	54.4543
95.4		7.59755	11.5998	16.2298	22.0753	30.1541	39.9402	54.4633
95.5		7.6028	11.6051	16.2344	22.0789	30.1618	39.9503	54.4736
95.6		7.6094	11.6106	16.2435	22.0885	30.1713	39.9612	54.4858
95.7		7.61145	11.6131	16.2495	22.0937	30.1808	39.9696	54.4947
95.8		7.6164	11.6178	16.2557	22.1024	30.1893	39.9752	54.5022
95.9		7.6189	11.6236	16.2604	22.1074	30.1942	39.9846	54.5099
96		7.62265	11.6275	16.2622	22.1154	30.2024	39.9937	54.5199
96.1		7.62705	11.6291	16.2652	22.1208	30.2144	40.0002	54.5236
96.2		7.63175	11.6341	16.2719	22.1247	30.2233	40.0076	54.5323
96.3		7.637	11.6376	16.2789	22.1286	30.2321	40.017	54.5396
96.4		7.64485	11.6448	16.2819	22.1376	30.2409	40.0287	54.5492
96.5		7.6494	11.6523	16.2908	22.1443	30.2478	40.0407	54.5609
96.6		7.6545	11.6616	16.2927	22.1523	30.256	40.0511	54.5705
96.7		7.65815	11.6679	16.2992	22.1587	30.2625	40.0624	54.5769
96.8		7.6628	11.6733	16.3078	22.1657	30.2736	40.0735	54.5862
96.9		7.6694	11.679	16.3167	22.173	30.2817	40.0826	54.5954
97		7.67355	11.6865	16.3222	22.1789	30.2894	40.0893	54.6019
97.1		7.67715	11.69	16.3276	22.187	30.2949	40.0948	54.6077
97.2		7.6816	11.6928	16.3297	22.1917	30.3045	40.1013	54.614
97.3		7.6848	11.6936	16.3342	22.1986	30.3137	40.1092	54.624
97.4		7.68375	11.699	16.3393	22.2051	30.3216	40.121	54.6336
97.5		7.68355	11.7005	16.3445	22.2141	30.3267	40.1271	54.6406
97.6		7.6842	11.7056	16.3479	22.2205	30.3336	40.1378	54.6499
97.7		7.6896	11.7118	16.3512	22.2284	30.3444	40.1456	54.6588
97.8		7.69205	11.7185	16.3574	22.2377	30.3532	40.1557	54.6681
97.9		7.69685	11.7272	16.3609	22.2427	30.3649	40.1643	54.6763
98		7.70515	11.7308	16.3676	22.25	30.3743	40.1694	54.686
98.1		7.7074	11.7352	16.3747	22.2599	30.3798	40.1738	54.6931
98.2		7.70665	11.7354	16.382	22.2652	30.3882	40.1828	54.7008
98.3		7.7124	11.7365	16.3865	22.2712	30.3959	40.1937	54.7093
98.4		7.7143	11.7383	16.3897	22.2763	30.4032	40.2051	54.7154
98.5		7.71445	11.7402	16.3953	22.2865	30.4109	40.2128	54.7211
98.6		7.71655	11.7443	16.3971	22.2935	30.4147	40.2249	54.729
98.7		7.7184	11.7466	16.3985	22.3014	30.421	40.2342	54.7364
98.8		7.7233	11.7502	16.4034	22.3039	30.4281	40.24	54.743
98.9		7.7227	11.7565	16.4116	22.3091	30.4345	40.2481	54.7501
99		7.72325	11.7649	16.4162	22.3149	30.4397	40.2553	54.7589
99.1		7.72615	11.7717	16.4237	22.317	30.4485	40.2629	54.7682
99.2		7.73015	11.7752	16.4305	22.3262	30.4606	40.2723	54.7735
99.3		7.73155	11.7801	16.4367	22.335	30.4655	40.2816	54.7823
99.4		7.7352	11.784	16.4409	22.3362	30.4742	40.2915	54.7885
99.5		7.7378	11.7867	16.4483	22.3404	30.4812	40.3009	54.7932
99.6		7.73755	11.7917	16.4546	22.3463	30.4899	40.3088	54.797
99.7		7.7415	11.7917	16.4586	22.3551	30.4957	40.317	54.8056
99.8		7.7432	11.7931	16.4617	22.3615	30.5003	40.326	54.8106
99.9		7.7458	11.7998	16.4652	22.3696	30.5061	40.3359	54.8158
100		7.7481	11.8022	16.467	22.3736	30.5133	40.3416	54.8184
100.1		7.75295	11.8038	16.4733	22.3768	30.5214	40.3481	54.8266
100.2		7.75685	11.8097	16.4786	22.3832	30.5315	40.3537	54.8346
100.3		7.7563	11.8127	16.4842	22.3908	30.5379	40.3602	54.8409
100.4		7.7581	11.8171	16.489	22.3984	30.5447	40.3687	54.8461
100.5		7.7618	11.8222	16.4959	22.4095	30.5544	40.3801	54.8555
100.6		7.7651	11.8253	16.5021	22.417	30.5672	40.3913	54.8616
100.7		7.76635	11.8305	16.5072	22.4274	30.5759	40.3988	54.8676
100.8		7.7705	11.8386	16.5099	22.4303	30.5807	40.4072	54.8742
100.9		7.77655	11.844	16.511	22.4363	30.5854	40.4134	54.8804
101		7.7801	11.8465	16.5126	22.4421	30.5918	40.4255	54.8841
101.1		7.77955	11.85	16.5155	22.4502	30.5961	40.4316	54.8889
101.2		7.78085	11.8507	16.5202	22.4529	30.6014	40.4393	54.8975
101.3		7.7839	11.8535	16.5255	22.4572	30.6107	40.4454	54.9049
101.4		7.78505	11.856	16.5343	22.4658	30.6158	40.4531	54.915
101.5		7.78775	11.8604	16.5394	22.4724	30.6213	40.4592	54.9195
101.6		7.78925	11.8639	16.5445	22.4827	30.6301	40.4686	54.9265
101.7		7.78925	11.8655	16.5503	22.4887	30.6379	40.4784	54.9319
101.8		7.7899	11.8697	16.5554	22.4975	30.6477	40.489	54.9373
101.9		7.79205	11.8735	16.5626	22.5048	30.654	40.497	54.9425
102		7.79845	11.8755	16.5656	22.512	30.6613	40.5072	54.9511
102.1		7.80325	11.8754	16.5722	22.5211	30.6699	40.5156	54.9555
102.2		7.80455	11.8775	16.5788	22.5321	30.6756	40.5253	54.9629
102.3		7.80535	11.8851	16.5837	22.5434	30.6835	40.5318	54.9708
102.4		7.80945	11.8915	16.587	22.5503	30.6899	40.539	54.9768
102.5		7.8102	11.89	16.591	22.5546	30.6959	40.5498	54.9848
102.6		7.81245	11.8913	16.5915	22.5603	30.7043	40.5586	54.9925
102.7		7.8138	11.8923	16.5984	22.5679	30.713	40.5659	55
102.8		7.81675	11.8977	16.6012	22.5769	30.7214	40.5726	55.0072
102.9		7.82135	11.9012	16.6032	22.5827	30.7284	40.5787	55.0146
103		7.82455	11.9039	16.6052	22.5906	30.7341	40.5873	55.0215
103.1		7.82505	11.909	16.6125	22.5973	30.742	40.5997	55.034
103.2		7.82855	11.9136	16.6189	22.6054	30.7566	40.6107	55.0431
103.3		7.83205	11.9199	16.6274	22.6189	30.7613	40.6192	55.0522
103.4		7.8354	11.9285	16.6292	22.6234	30.7687	40.6323	55.0609
103.5		7.8414	11.93	16.634	22.6297	30.7796	40.6408	55.0683
103.6		7.84525	11.9348	16.643	22.6353	30.7935	40.6494	55.0777
103.7		7.84845	11.9393	16.6509	22.6433	30.8019	40.6598	55.0837
103.8		7.8544	11.9465	16.6576	22.6493	30.8106	40.6703	55.0893
103.9		7.8598	11.9529	16.6645	22.6589	30.8205	40.6773	55.0961
104		7.8633	11.9574	16.6734	22.6671	30.8311	40.6872	55.1042
104.1		7.8672	11.9587	16.6788	22.6736	30.8373	40.6956	55.1119
104.2		7.87055	11.9614	16.6864	22.6775	30.8466	40.7043	55.1174
104.3		7.8769	11.9678	16.6896	22.6866	30.8542	40.7136	55.1262
104.4		7.8765	11.9729	16.6957	22.6952	30.8647	40.725	55.1336
104.5		7.88005	11.9774	16.7021	22.7077	30.8759	40.7319	55.1393
104.6		7.8834	11.9841	16.7054	22.7154	30.8841	40.7402	55.1463
104.7		7.8893	11.9897	16.7106	22.7208	30.8934	40.7489	55.1545
104.8		7.89665	11.9942	16.7147	22.7247	30.9016	40.758	55.1635
104.9		7.89935	11.9988	16.724	22.7367	30.9082	40.7701	55.174
105		7.90455	12.0011	16.7302	22.7429	30.9186	40.7814	55.1808
105.1		7.91015	12.0026	16.7356	22.7522	30.9285	40.7902	55.1882
105.2		7.91225	12.007	16.7383	22.7622	30.9358	40.8003	55.191
105.3		7.9166	12.0096	16.7408	22.766	30.9411	40.8083	55.1997
105.4		7.92005	12.0129	16.7459	22.7733	30.9514	40.815	55.2049
105.5		7.92055	12.0164	16.7515	22.784	30.9611	40.8214	55.2103
105.6		7.92395	12.0235	16.7557	22.7937	30.9685	40.8305	55.2178
105.7		7.9305	12.0275	16.7603	22.8019	30.9731	40.8414	55.2234
105.8		7.93455	12.0325	16.7663	22.8079	30.9804	40.8491	55.2308
105.9		7.93885	12.0345	16.7724	22.8127	30.9891	40.8582	55.2418
106		7.9448	12.0337	16.7757	22.8159	30.9978	40.8651	55.252
106.1		7.9471	12.0364	16.7819	22.8231	31.0058	40.8742	55.2629
106.2		7.94735	12.0433	16.7878	22.8331	31.0126	40.8832	55.2661
106.3		7.9502	12.0452	16.7919	22.8411	31.0171	40.8905	55.2705
106.4		7.95275	12.0502	16.7953	22.8485	31.0257	40.9016	55.2775
106.5		7.9555	12.0498	16.7991	22.8533	31.0339	40.9124	55.2862
106.6		7.95855	12.0494	16.8034	22.8593	31.0436	40.92	55.2922
106.7		7.96185	12.0541	16.8108	22.8688	31.0506	40.9284	55.2999
106.8		7.9681	12.0603	16.8158	22.8724	31.0623	40.9403	55.3079
106.9		7.9712	12.0632	16.8215	22.8826	31.0753	40.9468	55.3134
107		7.97335	12.0665	16.8281	22.8904	31.0847	40.9556	55.3211
107.1		7.97815	12.0745	16.8293	22.8973	31.0944	40.9593	55.3277
107.2		7.9861	12.078	16.8337	22.9025	31.0994	40.9678	55.3346
107.3		7.98815	12.0839	16.8409	22.9104	31.1079	40.9771	55.341
107.4		7.994	12.0878	16.8505	22.9172	31.1149	40.9851	55.3444
107.5		7.99925	12.0931	16.853	22.9246	31.12	40.9952	55.3525
107.6		8.0001	12.0994	16.856	22.9313	31.1256	41.0031	55.3614
107.7		8.0023	12.1024	16.8617	22.9384	31.1334	41.0114	55.37
107.8		8.0059	12.1043	16.8644	22.9448	31.1385	41.0175	55.3777
107.9		8.00985	12.1092	16.8677	22.9527	31.1489	41.0221	55.382
108		8.01325	12.1144	16.8717	22.9633	31.1543	41.0327	55.3925
108.1		8.01255	12.1205	16.8754	22.9702	31.1641	41.0377	55.3989
108.2		8.01375	12.1247	16.8816	22.9758	31.1713	41.0453	55.4073
108.3		8.013	12.1299	16.8866	22.9817	31.178	41.0543	55.4159
108.4		8.0187	12.1321	16.8894	22.9835	31.1829	41.0653	55.4243
108.5		8.02165	12.134	16.8973	22.9924	31.1904	41.0767	55.4334
108.6		8.02195	12.138	16.9023	22.9995	31.1989	41.0847	55.4389
108.7		8.02455	12.1412	16.9116	23.0075	31.2078	41.0912	55.4418
108.8		8.0296	12.1464	16.9171	23.0152	31.2143	41.0997	55.4472
108.9		8.0331	12.1506	16.9234	23.0233	31.2231	41.1089	55.4543
109		8.03575	12.1544	16.9312	23.0305	31.2302	41.1199	55.4582
109.1		8.03585	12.159	16.9356	23.0349	31.2387	41.1292	55.465
109.2		8.0398	12.1598	16.9367	23.0428	31.2451	41.1374	55.4694
109.3		8.0447	12.1626	16.9435	23.0544	31.2492	41.1437	55.4752
109.4		8.0463	12.1656	16.9464	23.0593	31.2581	41.152	55.4805
109.5		8.0488	12.1658	16.9539	23.0676	31.2633	41.1552	55.486
109.6		8.05375	12.1699	16.9612	23.0741	31.2689	41.1636	55.4912
109.7		8.05855	12.173	16.9649	23.0785	31.2736	41.1692	55.4935
109.8		8.06245	12.1741	16.9697	23.0836	31.2794	41.1728	55.4996
109.9		8.0646	12.1733	16.9721	23.0924	31.2842	41.1812	55.5103
110		8.06855	12.1719	16.9764	23.0966	31.292	41.1926	55.5195
110.1		8.0695	12.171	16.9779	23.1044	31.298	41.2023	55.5257
110.2		8.0683	12.177	16.9811	23.1105	31.3093	41.2125	55.5322
110.3		8.072	12.1792	16.9809	23.1182	31.3172	41.222	55.5417
110.4		8.0739	12.1838	16.9875	23.1258	31.3218	41.2327	55.5469
110.5		8.07695	12.189	16.9927	23.1343	31.3271	41.2379	55.5542
110.6		8.08135	12.1954	16.9982	23.1361	31.3294	41.2464	55.5617
110.7		8.08415	12.1978	17.0068	23.1438	31.3345	41.2539	55.5688
110.8		8.0862	12.1977	17.0123	23.153	31.3424	41.2614	55.5769
110.9		8.08575	12.1992	17.018	23.1597	31.3506	41.2703	55.5835
111		8.08465	12.2011	17.0178	23.1631	31.3604	41.2761	55.5884
111.1		8.0845	12.2045	17.0213	23.1706	31.3674	41.2829	55.5981
111.2		8.0868	12.2113	17.0239	23.1756	31.3739	41.2881	55.605
111.3		8.0913	12.214	17.0284	23.1816	31.3798	41.296	55.6145
111.4		8.09115	12.2184	17.0301	23.1896	31.3861	41.3036	55.6213
111.5		8.09445	12.2227	17.0328	23.1944	31.3906	41.3131	55.6292
111.6		8.09945	12.228	17.0356	23.2007	31.3956	41.3221	55.6377
111.7		8.10075	12.2349	17.0432	23.2081	31.4013	41.3291	55.6453
111.8		8.1037	12.2419	17.0481	23.2155	31.4105	41.334	55.6552
111.9		8.1076	12.2442	17.053	23.2241	31.4199	41.3386	55.66
112		8.10805	12.2502	17.0568	23.2295	31.4277	41.3427	55.6661
112.1		8.1132	12.2561	17.0625	23.2362	31.4338	41.352	55.6739
112.2		8.1182	12.2624	17.066	23.2432	31.4405	41.3605	55.6809
112.3		8.1224	12.2639	17.0737	23.2494	31.448	41.3691	55.6925
112.4		8.1252	12.2704	17.0766	23.2495	31.4564	41.3746	55.6987
112.5		8.1304	12.2722	17.0788	23.255	31.4618	41.3797	55.7068
112.6		8.13145	12.2773	17.083	23.2617	31.4688	41.3857	55.7151
112.7		8.13195	12.2826	17.0882	23.2666	31.4743	41.3931	55.7206
112.8		8.1323	12.2862	17.0929	23.2717	31.4807	41.3975	55.7269
112.9		8.1311	12.2899	17.0999	23.2796	31.4803	41.3988	55.7325
113		8.1326	12.2954	17.103	23.2838	31.4814	41.4084	55.7396
113.1		8.13665	12.2979	17.1045	23.2885	31.489	41.4148	55.7459
113.2		8.13645	12.2966	17.1107	23.2942	31.495	41.4229	55.7504
113.3		8.13575	12.2988	17.1175	23.2984	31.506	41.4292	55.7543
113.4		8.14215	12.3	17.1212	23.303	31.5154	41.4335	55.7603
113.5		8.1463	12.304	17.1198	23.3071	31.5237	41.4394	55.7713
113.6		8.14585	12.3063	17.125	23.3109	31.5333	41.4429	55.7779
113.7		8.1473	12.3084	17.1334	23.3161	31.5454	41.4508	55.783
113.8		8.15015	12.3139	17.1403	23.3195	31.5536	41.4557	55.7872
113.9		8.15415	12.3207	17.1469	23.3288	31.561	41.4641	55.7943
114		8.15655	12.326	17.1527	23.3345	31.5638	41.473	55.8039
114.1		8.1594	12.3287	17.1597	23.3381	31.5706	41.4786	55.8065
114.2		8.165	12.3299	17.1691	23.3455	31.5757	41.4874	55.8147
114.3		8.1687	12.3362	17.1729	23.353	31.5828	41.4969	55.8226
114.4		8.1768	12.3383	17.1773	23.3574	31.5931	41.5032	55.8283
114.5		8.17605	12.3389	17.1795	23.3659	31.6039	41.5052	55.8313
114.6		8.17785	12.343	17.1826	23.3709	31.61	41.5092	55.8373
114.7		8.18595	12.35	17.1876	23.3744	31.6155	41.5135	55.8436
114.8		8.18915	12.3552	17.1886	23.3802	31.6223	41.5233	55.8545
114.9		8.18725	12.357	17.1927	23.386	31.6338	41.5295	55.8593
115		8.18785	12.3597	17.1997	23.3902	31.6391	41.5348	55.8653
115.1		8.1893	12.3653	17.2002	23.3931	31.6466	41.5406	55.8767
115.2		8.19585	12.3658	17.208	23.398	31.656	41.5438	55.8853
115.3		8.19925	12.3659	17.2134	23.4026	31.6654	41.5473	55.8927
115.4		8.20055	12.3687	17.2157	23.4053	31.6711	41.5532	55.9009
115.5		8.20745	12.372	17.2211	23.4122	31.6783	41.561	55.9088
115.6		8.21145	12.3762	17.2235	23.4178	31.6872	41.5702	55.9146
115.7		8.21235	12.3816	17.2265	23.4262	31.6942	41.5787	55.9277
115.8		8.2147	12.3856	17.2302	23.4331	31.7039	41.5895	55.9401
115.9		8.2182	12.3911	17.2381	23.4451	31.7114	41.5987	55.9474
116		8.21895	12.4007	17.2453	23.4527	31.718	41.6037	55.953
116.1		8.22325	12.4084	17.2486	23.4591	31.725	41.6071	55.9577
116.2		8.2281	12.4113	17.2522	23.4606	31.7347	41.6115	55.9628
116.3		8.2312	12.4139	17.2578	23.4691	31.7385	41.618	55.9725
116.4		8.23215	12.4193	17.2646	23.4727	31.7448	41.6254	55.9765
116.5		8.23515	12.4242	17.2674	23.4773	31.7532	41.6304	55.9842
116.6		8.24075	12.4284	17.274	23.4829	31.7586	41.6386	55.9932
116.7		8.2444	12.4279	17.2795	23.4885	31.7723	41.651	56.0028
116.8		8.24865	12.4341	17.2751	23.4955	31.7831	41.6565	56.0071
116.9		8.2474	12.4424	17.2841	23.5079	31.789	41.6653	56.0132
117		8.2576	12.4516	17.2889	23.5144	31.7992	41.671	56.021
117.1		8.2656	12.4549	17.298	23.5199	31.8106	41.675	56.0253
117.2		8.2726	12.4606	17.3077	23.5259	31.8181	41.6819	56.0346
117.3		8.2774	12.4607	17.3081	23.5244	31.8268	41.693	56.0394
117.4		8.2783	12.4549	17.314	23.5384	31.8356	41.6967	56.0409
117.5		8.2789	12.4635	17.3215	23.547	31.8411	41.7029	56.0518
117.6		8.28075	12.4676	17.3232	23.5522	31.8523	41.7114	56.0612
117.7		8.27915	12.4691	17.3343	23.5595	31.8628	41.7143	56.0653
117.8		8.2851	12.476	17.3372	23.5676	31.8753	41.7273	56.0782
117.9		8.2933	12.4782	17.3356	23.5697	31.891	41.7303	56.0868
118		8.30185	12.4778	17.3497	23.5872	31.8884	41.7363	56.094
118.1		8.30155	12.4906	17.3531	23.5924	31.8949	41.7519	56.1099
118.2		8.307	12.4932	17.3581	23.6047	31.9053	41.7702	56.122
118.3		8.3074	12.4939	17.3596	23.6122	31.9197	41.775	56.1353
118.4		8.3128	12.4975	17.3613	23.6161	31.9308	41.7837	56.1484
118.5		8.3205	12.5043	17.3647	23.6203	31.9415	41.7842	56.1621
118.6		8.32335	12.5153	17.3647	23.633	31.9476	41.7938	56.1641
118.7		8.32555	12.5237	17.3661	23.6384	31.9526	41.795	56.1641
118.8		8.3358	12.5238	17.367	23.6412	31.9541	41.795	56.1641
118.9		8.3364	12.5252	17.371	23.6445	31.9541	41.7938	56.1621
119		8.33805	12.5276	17.3701	23.6445	31.9526	41.7842	56.1563
119.1		8.33945	12.5252	17.367	23.6412	31.9476	41.7837	56.1484
119.2		8.33945	12.5238	17.3661	23.6384	31.9415	41.775	56.1353
119.3		8.33805	12.5237	17.3647	23.633	31.9308	41.7702	56.122
119.4		8.3364	12.5153	17.3644	23.6203	31.9197	41.7519	56.1099
119.5		8.3358	12.5084	17.3613	23.6161	31.9053	41.7363	56.094
119.6		8.32555	12.5043	17.3596	23.6122	31.8949	41.1303	54.9036
119.7		8.32335	12.4975	17.3581	23.6047	31.282	38.8112	51.0532
119.8		8.3205	12.4939	17.0663	23.3645	30.1603	35.1898	45.1799
119.9		8.3128	12.207	16.6101	22.579	27.875	31.3253	39.2731
120		8.19681	11.9862	15.0789	20.8083	24.9618	28.8569	35.2912
120.1		8.02629	10.9158	14.5853	19.0133	24.1306	28.421	32.4671
120.2		7.15785	10.7331	14.5577	19.0133	24.1306	28.4037	32.4634
120.3		7.1577	10.7331	14.5577	19.0133	24.1306	28.4036	32.4634
120.4		7.1577	10.7331	14.5577	19.0133	24.1306	28.4036	32.4634
120.5		7.1577	10.7331	14.5577	19.0133	24.1306	28.4036	32.4634
120.6		7.1577	10.7331	14.5577	19.0133	24.1306	28.3167	32.4633
120.7		7.1577	10.7331	14.5577	19.0133	24.1306	28.3091	32.4633
120.8		7.1577	10.7331	14.5577	19.0133	24.1306	28.3049	32.4633
120.9		7.1577	10.7331	14.5577	19.0133	24.1306	28.2883	32.3287
121		7.15285	10.7331	14.5577	19.0133	24.1306	28.2864	32.301
121.1		7.15285	10.7331	14.5577	19.0133	24.1306	28.2822	32.1369
121.2		7.15285	10.7331	14.5559	19.0133	24.0558	28.1707	32.1138
121.3		7.15285	10.7331	14.5426	19.0133	23.9956	28.0214	31.9698
121.4		7.15285	10.7156	14.5095	18.9737	23.9763	28.0214	31.8818
121.5		7.15285	10.6898	14.5086	18.9521	23.9763	28.1707	31.9698
121.6		7.15285	10.6719	14.5086	18.9521	24.0558	28.2822	32.1369
121.7		7.1577	10.6719	14.5095	19.04	24.133	28.2864	32.3287
121.8		7.15285	10.7156	14.5426	19.0408	24.2113	28.3049	32.5529
121.9		7.2097	10.7422	14.5559	19.0468	24.2576	28.3091	32.5621
122		7.22146	10.7489	14.5977	19.1105	24.2693	28.3049	32.5828
122.1		7.23895	10.7489	14.6237	19.1459	24.2576	28.3534	32.7086
122.2		7.25245	10.7489	14.6881	19.2008	24.2318	28.3675	32.6341
122.3		7.22146	10.7489	14.6994	19.228	24.2053	28.3278	32.6355
122.4		7.2097	10.712	14.677	19.1707	24.1998	28.2885	32.6534
122.5		7.23855	10.7501	14.6908	19.1549	24.1663	28.2505	32.6778
122.6		7.2143	10.7181	14.7024	19.1201	24.1643	28.2206	32.6232
122.7		7.21595	10.7051	14.6588	19.0514	24.1834	28.2556	32.5354
122.8		7.2149	10.6917	14.647	19.0131	24.1532	28.2584	32.5047
122.9		7.2054	10.7012	14.6272	18.9876	24.1395	28.1914	32.4879
123		7.18775	10.6617	14.6321	18.9473	24.0729	28.1434	32.4445
123.1		7.1704	10.6703	14.5858	18.907	24.0448	28.1248	32.421
123.2		7.18245	10.678	14.5768	18.8862	23.9951	28.0833	32.367
123.3		7.184	10.6686	14.5564	18.8548	23.9468	28.01	32.3125
123.4		7.1798	10.6635	14.513	18.817	23.8969	27.9686	32.2497
123.5		7.15565	10.6508	14.498	18.7907	23.833	27.9073	32.2496
123.6		7.1409	10.6335	14.485	18.7598	23.7938	27.8308	32.2146
123.7		7.13215	10.6219	14.4621	18.7357	23.7485	27.804	32.1704
123.8		7.1093	10.6243	14.4321	18.7114	23.7133	27.7553	32.0923
123.9		7.12225	10.62	14.4279	18.6726	23.6631	27.7023	32.0537
124		7.1125	10.6054	14.3958	18.6564	23.6223	27.6348	31.9794
124.1		7.10275	10.5928	14.3693	18.6439	23.5708	27.5927	31.9232
124.2		7.0979	10.6004	14.3432	18.6024	23.558	27.527	31.8498
124.3		7.1	10.5777	14.3218	18.5747	23.5124	27.4892	31.7923
124.4		7.08975	10.5684	14.3028	18.5505	23.482	27.4236	31.7392
124.5		7.09045	10.5585	14.2823	18.5196	23.4383	27.39	31.6568
124.6		7.08955	10.5424	14.2623	18.4849	23.3934	27.3322	31.5973
124.7		7.0792	10.5265	14.2339	18.4703	23.3569	27.2742	31.5335
124.8		7.07675	10.5138	14.2119	18.4419	23.3299	27.2376	31.4745
124.9		7.0725	10.5064	14.1877	18.4093	23.2879	27.1818	31.3964
125		7.05465	10.4945	14.1737	18.3808	23.26	27.1318	31.3527
125.1		7.0437	10.4795	14.1478	18.3473	23.2224	27.078	31.2839
125.2		7.04375	10.4634	14.131	18.3185	23.1824	27.0249	31.2258
125.3		7.0337	10.4484	14.1115	18.2948	23.1481	26.995	31.1645
125.4		7.0256	10.4338	14.0903	18.2724	23.1174	26.9458	31.1018
125.5		7.01595	10.4247	14.0691	18.246	23.0862	26.9093	31.0686
125.6		7.0055	10.4123	14.0574	18.226	23.0556	26.8827	31.0217
125.7		6.99905	10.4029	14.0315	18.2123	23.0253	26.8488	30.9602
125.8		6.9897	10.3904	14.0168	18.1834	22.9765	26.8161	30.9131
125.9		6.98235	10.3809	13.9917	18.1591	22.9421	26.7719	30.8655
126		6.9759	10.368	13.9777	18.1348	22.9111	26.7409	30.8109
126.1		6.9677	10.3574	13.962	18.1092	22.8804	26.7032	30.7619
126.2		6.95985	10.3475	13.944	18.0806	22.862	26.6726	30.7043
126.3		6.955	10.3413	13.9267	18.0537	22.8397	26.6325	30.6439
126.4		6.94965	10.3363	13.9086	18.0323	22.8146	26.5873	30.5948
126.5		6.94275	10.3213	13.8937	18.0115	22.7792	26.5497	30.5374
126.6		6.93875	10.305	13.8774	17.9913	22.7512	26.5031	30.496
126.7		6.93665	10.2979	13.86	17.9726	22.7186	26.4572	30.4553
126.8		6.9299	10.2858	13.8438	17.9558	22.678	26.4057	30.4223
126.9		6.92515	10.2774	13.8265	17.9388	22.645	26.3645	30.3681
127		6.9232	10.2648	13.8089	17.9157	22.6174	26.3239	30.3218
127.1		6.9199	10.2521	13.7933	17.8887	22.589	26.2883	30.2901
127.2		6.9096	10.242	13.7751	17.8648	22.5658	26.262	30.2503
127.3		6.9022	10.2287	13.7586	17.839	22.5492	26.2382	30.2195
127.4		6.8927	10.2203	13.7441	17.8108	22.5277	26.2101	30.1773
127.5		6.88565	10.2072	13.7262	17.7887	22.5035	26.1864	30.1338
127.6		6.8784	10.1981	13.7092	17.766	22.4823	26.1605	30.0948
127.7		6.87055	10.1892	13.6937	17.7467	22.4568	26.1375	30.0584
127.8		6.86485	10.1806	13.6791	17.7272	22.4307	26.1058	30.018
127.9		6.8644	10.1688	13.6686	17.7115	22.4033	26.0818	29.9771
128		6.8602	10.1598	13.6551	17.6964	22.3799	26.0537	29.9403
128.1		6.8578	10.1494	13.642	17.678	22.3535	26.0254	29.9045
128.2		6.85095	10.1371	13.6277	17.6639	22.3296	25.9901	29.8611
128.3		6.8443	10.1301	13.6119	17.6416	22.297	25.9579	29.8255
128.4		6.83725	10.1218	13.599	17.6198	22.2726	25.9309	29.7862
128.5		6.83175	10.1112	13.5888	17.6035	22.2528	25.9014	29.7562
128.6		6.8231	10.0998	13.5757	17.5868	22.2289	25.8737	29.7208
128.7		6.81665	10.0909	13.5631	17.5632	22.2059	25.8449	29.6959
128.8		6.8099	10.0782	13.55	17.5457	22.1768	25.8157	29.6639
128.9		6.8012	10.0674	13.5363	17.5303	22.1513	25.7883	29.6397
129		6.7947	10.053	13.5197	17.5086	22.1292	25.7602	29.6131
129.1		6.7907	10.0474	13.5036	17.4887	22.1094	25.7277	29.5828
129.2		6.78525	10.0388	13.4901	17.4744	22.0898	25.6941	29.5539
129.3		6.779	10.032	13.4793	17.4547	22.0664	25.666	29.5234
129.4		6.77245	10.0242	13.4666	17.4351	22.0474	25.6331	29.4904
129.5		6.7643	10.0152	13.4573	17.416	22.0247	25.6072	29.4592
129.6		6.7593	10.0082	13.4442	17.3973	22.0021	25.5777	29.4239
129.7		6.7527	9.9994	13.4319	17.3765	21.988	25.5472	29.3895
129.8		6.7468	9.98925	13.419	17.3603	21.9678	25.5185	29.3589
129.9		6.73875	9.98235	13.4075	17.3418	21.9441	25.4909	29.3301
130		6.73355	9.97485	13.3947	17.3229	21.9214	25.4678	29.3054
130.1		6.72585	9.96545	13.3801	17.3036	21.9045	25.4483	29.2746
130.2		6.71605	9.95725	13.3723	17.2935	21.8878	25.4308	29.2459
130.3		6.71135	9.95115	13.3675	17.2766	21.8697	25.4059	29.2177
130.4		6.71035	9.94475	13.3574	17.2603	21.8495	25.3814	29.1877
130.5		6.70935	9.9423	13.3459	17.2452	21.8271	25.3557	29.1597
130.6		6.7021	9.9339	13.3309	17.2297	21.8034	25.3307	29.1334
130.7		6.6933	9.92825	13.3203	17.2129	21.7827	25.3073	29.1045
130.8		6.68895	9.918	13.3078	17.1991	21.7594	25.2817	29.0769
130.9		6.6825	9.90845	13.2944	17.1833	21.7389	25.2603	29.0556
131		6.67415	9.89935	13.2814	17.1694	21.7249	25.2379	29.0328
131.1		6.66605	9.89215	13.2723	17.1542	21.7065	25.2141	29.0084
131.2		6.66045	9.8869	13.2638	17.1414	21.6867	25.1843	28.9869
131.3		6.6606	9.88085	13.2567	17.1318	21.6676	25.1594	28.9628
131.4		6.65885	9.8743	13.2458	17.117	21.6459	25.1336	28.9373
131.5		6.6583	9.8666	13.2352	17.1031	21.6224	25.1141	28.9145
131.6		6.65	9.86095	13.2259	17.0907	21.6048	25.0924	28.8904
131.7		6.64525	9.85315	13.22	17.0793	21.5897	25.0705	28.8682
131.8		6.64115	9.849	13.2092	17.0649	21.5703	25.0511	28.8467
131.9		6.6388	9.84085	13.1985	17.0505	21.5511	25.0342	28.8229
132		6.63425	9.8365	13.1875	17.0363	21.5325	25.0146	28.7977
132.1		6.6284	9.8328	13.1782	17.0241	21.5187	24.9928	28.77
132.2		6.6252	9.8279	13.1635	17.0096	21.5064	24.9726	28.7474
132.3		6.6245	9.8171	13.151	16.9941	21.4903	24.9501	28.728
132.4		6.6206	9.8075	13.1416	16.98	21.4741	24.9299	28.7043
132.5		6.6144	9.79735	13.1338	16.9664	21.4599	24.9089	28.6749
132.6		6.61125	9.7927	13.1223	16.9504	21.4479	24.8895	28.651
132.7		6.6074	9.7849	13.1128	16.9342	21.4309	24.8686	28.6246
132.8		6.599	9.77575	13.1054	16.9218	21.4063	24.8452	28.6
132.9		6.59615	9.7697	13.0936	16.905	21.3896	24.8225	28.5779
133		6.5912	9.7636	13.0807	16.8919	21.3743	24.802	28.5557
133.1		6.5831	9.7566	13.0715	16.8755	21.3639	24.7853	28.533
133.2		6.5744	9.75155	13.0618	16.867	21.3501	24.7625	28.5174
133.3		6.57155	9.74155	13.0537	16.8577	21.3354	24.7453	28.4958
133.4		6.56615	9.73845	13.0397	16.8435	21.3176	24.7293	28.4764
133.5		6.56655	9.7337	13.0271	16.8308	21.3027	24.7132	28.4544
133.6		6.5618	9.7274	13.018	16.8179	21.2858	24.6948	28.4318
133.7		6.5565	9.71825	13.0099	16.8078	21.2713	24.6772	28.4123
133.8		6.55265	9.71275	12.9996	16.7926	21.254	24.655	28.3903
133.9		6.54715	9.7037	12.9921	16.7805	21.232	24.6379	28.3666
134		6.5385	9.69855	12.9811	16.7644	21.2167	24.6214	28.3471
134.1		6.53345	9.69075	12.9739	16.7503	21.1969	24.6044	28.326
134.2		6.52595	9.68445	12.9626	16.7366	21.1815	24.5853	28.3085
134.3		6.52125	9.6777	12.9522	16.7229	21.1678	24.5717	28.2884
134.4		6.5157	9.6702	12.9425	16.7088	21.1537	24.5542	28.2676
134.5		6.5127	9.66205	12.9325	16.6972	21.1378	24.5358	28.2497
134.6		6.51155	9.65545	12.9236	16.6881	21.1253	24.5185	28.2304
134.7		6.50825	9.65295	12.9198	16.6774	21.1137	24.506	28.2125
134.8		6.50335	9.64795	12.9081	16.6643	21.1005	24.4864	28.1881
134.9		6.50115	9.64245	12.8992	16.6536	21.0818	24.4672	28.1676
135		6.49765	9.63785	12.89	16.6409	21.0621	24.4496	28.1475
135.1		6.49305	9.63195	12.8812	16.6338	21.0471	24.4297	28.1221
135.2		6.48795	9.6223	12.8714	16.6229	21.0326	24.4173	28.1055
135.3		6.481	9.6135	12.8595	16.6088	21.0185	24.4009	28.0858
135.4		6.4774	9.6043	12.8481	16.5988	21.0033	24.3812	28.0682
135.5		6.4704	9.5973	12.8382	16.5848	20.9903	24.3628	28.0508
135.6		6.4655	9.5921	12.8308	16.5753	20.9753	24.3493	28.0328
135.7		6.4601	9.58525	12.821	16.5652	20.9616	24.3366	28.016
135.8		6.45275	9.57665	12.8128	16.5552	20.9453	24.322	27.9999
135.9		6.44525	9.57055	12.8052	16.5442	20.9334	24.3083	27.9883
136		6.44395	9.56585	12.7954	16.5304	20.9236	24.2949	27.9683
136.1		6.43855	9.56025	12.783	16.5183	20.9102	24.2818	27.951
136.2		6.43525	9.55595	12.7764	16.5028	20.8978	24.264	27.9295
136.3		6.43675	9.5476	12.767	16.4947	20.8816	24.2425	27.9069
136.4		6.4331	9.5405	12.7539	16.4813	20.8615	24.2285	27.8862
136.5		6.4284	9.5342	12.7412	16.4651	20.8458	24.2127	27.8665
136.6		6.4217	9.5235	12.7317	16.4518	20.8366	24.1979	27.8465
136.7		6.4149	9.51625	12.7255	16.4406	20.8278	24.1833	27.8279
136.8		6.40995	9.50815	12.7197	16.4309	20.8167	24.1653	27.8121
136.9		6.40465	9.5026	12.7111	16.4201	20.8036	24.1453	27.7957
137		6.4012	9.4964	12.7059	16.4092	20.7892	24.1237	27.7808
137.1		6.3993	9.49115	12.6971	16.4019	20.7764	24.1105	27.7655
137.2		6.39565	9.48355	12.6894	16.3898	20.7668	24.0883	27.7419
137.3		6.39315	9.47595	12.6835	16.3773	20.7503	24.074	27.7247
137.4		6.38615	9.4679	12.6715	16.3611	20.7339	24.0558	27.7059
137.5		6.3805	9.4582	12.6629	16.3479	20.7169	24.0408	27.6885
137.6		6.3708	9.44705	12.6543	16.3308	20.7017	24.0243	27.6703
137.7		6.36805	9.43835	12.6457	16.3194	20.6871	24.0066	27.652
137.8		6.36165	9.4331	12.6353	16.3068	20.6746	23.9881	27.635
137.9		6.3564	9.42395	12.6249	16.2936	20.6597	23.9703	27.6203
138		6.34855	9.4181	12.6183	16.283	20.6442	23.9544	27.6046
138.1		6.3467	9.4098	12.6117	16.2742	20.6337	23.9402	27.5886
138.2		6.3432	9.4038	12.6001	16.2638	20.6206	23.927	27.5697
138.3		6.3401	9.39545	12.5903	16.2538	20.61	23.9097	27.5508
138.4		6.33525	9.3908	12.583	16.2455	20.5969	23.894	27.5305
138.5		6.3295	9.38715	12.573	16.2342	20.5815	23.8785	27.5174
138.6		6.32785	9.38545	12.5638	16.2226	20.5687	23.8637	27.4982
138.7		6.32305	9.3776	12.5591	16.2158	20.5549	23.8484	27.4756
138.8		6.3152	9.37445	12.5501	16.2041	20.5381	23.8316	27.4578
138.9		6.31395	9.36985	12.5394	16.194	20.5241	23.8171	27.4429
139		6.30915	9.364	12.5304	16.1821	20.5106	23.8026	27.4267
139.1		6.3011	9.35695	12.525	16.1756	20.4973	23.79	27.4092
139.2		6.29795	9.35325	12.5164	16.1629	20.4873	23.7764	27.3922
139.3		6.29845	9.3482	12.509	16.1521	20.476	23.7644	27.3761
139.4		6.2926	9.34655	12.5	16.1438	20.463	23.7493	27.361
139.5		6.29105	9.3405	12.4941	16.1345	20.4484	23.7339	27.3465
139.6		6.2849	9.3334	12.4854	16.1247	20.4362	23.7209	27.3286
139.7		6.2835	9.3228	12.4829	16.1146	20.4273	23.7029	27.3119
139.8		6.2816	9.3158	12.477	16.1068	20.4116	23.6903	27.2943
139.9		6.2822	9.3073	12.4674	16.0961	20.4017	23.6782	27.2788
140		6.2813	9.2991	12.4576	16.0894	20.3917	23.6635	27.2642
140.1		6.2766	9.29375	12.4515	16.0794	20.3763	23.6492	27.2488
140.2		6.27635	9.28925	12.4417	16.0671	20.3664	23.6356	27.2326
140.3		6.27455	9.2849	12.4348	16.0578	20.3541	23.6228	27.2141
140.4		6.2728	9.27925	12.4269	16.044	20.3421	23.605	27.1972
140.5		6.27295	9.2723	12.4178	16.037	20.3247	23.591	27.1813
140.6		6.2694	9.2679	12.4073	16.0262	20.3091	23.5777	27.1626
140.7		6.2626	9.26265	12.3972	16.0126	20.2943	23.5665	27.1498
140.8		6.25945	9.2566	12.3869	16.0005	20.2812	23.55	27.1334
140.9		6.2558	9.2512	12.3809	15.9948	20.2665	23.5385	27.1193
141		6.2498	9.24645	12.3723	15.9863	20.2588	23.526	27.1052
141.1		6.24845	9.23775	12.3663	15.9787	20.2446	23.5124	27.0858
141.2		6.24495	9.23385	12.361	15.9672	20.2317	23.4959	27.0688
141.3		6.24385	9.2291	12.3521	15.9559	20.2189	23.4824	27.0562
141.4		6.2405	9.22135	12.3456	15.9402	20.2082	23.4687	27.044
141.5		6.23395	9.21565	12.3419	15.9324	20.1995	23.4555	27.0309
141.6		6.22935	9.2099	12.3352	15.9252	20.1899	23.4416	27.0145
141.7		6.2317	9.20375	12.3288	15.9176	20.1769	23.4281	27.0028
141.8		6.23175	9.19815	12.3234	15.9073	20.1671	23.4112	26.9885
141.9		6.23345	9.19285	12.3215	15.9021	20.1541	23.3999	26.9774
142		6.23165	9.18915	12.3114	15.8936	20.1445	23.3854	26.9608
142.1		6.22845	9.1802	12.3033	15.8871	20.1294	23.3707	26.9453
142.2		6.2233	9.1736	12.2948	15.8771	20.1189	23.3521	26.9301
142.3		6.2218	9.1699	12.2879	15.8695	20.1061	23.34	26.9167
142.4		6.2151	9.1674	12.2798	15.8591	20.0963	23.3311	26.9061
142.5		6.2133	9.1612	12.2732	15.8516	20.087	23.3205	26.8955
142.6		6.2083	9.15765	12.2684	15.8427	20.0766	23.3097	26.879
142.7		6.20655	9.15315	12.2628	15.8334	20.0644	23.2972	26.8624
142.8		6.20725	9.14705	12.2523	15.8218	20.0526	23.2826	26.8497
142.9		6.20645	9.139	12.2438	15.8124	20.0397	23.2662	26.8336
143		6.2057	9.12975	12.2363	15.7997	20.0238	23.2526	26.8207
143.1		6.20455	9.1214	12.2242	15.7849	20.0122	23.2415	26.8072
143.2		6.2021	9.1119	12.2152	15.7744	20.0026	23.2273	26.7931
143.3		6.1983	9.10345	12.2074	15.7666	19.9889	23.2165	26.7823
143.4		6.19435	9.09565	12.1986	15.7574	19.9769	23.2054	26.7689
143.5		6.19255	9.0921	12.1924	15.7492	19.9657	23.1954	26.7556
143.6		6.1908	9.09025	12.1836	15.742	19.9562	23.1809	26.7412
143.7		6.19065	9.08795	12.1731	15.7332	19.9451	23.1652	26.7255
143.8		6.18545	9.083	12.1632	15.722	19.9364	23.152	26.7119
143.9		6.1794	9.07885	12.1524	15.7137	19.9253	23.1387	26.6964
144		6.17325	9.07635	12.1462	15.7059	19.9154	23.1278	26.6815
144.1		6.17475	9.0675	12.1377	15.6956	19.9036	23.1179	26.6649
144.2		6.1717	9.06065	12.1329	15.6864	19.8906	23.1042	26.6475
144.3		6.16915	9.0523	12.1259	15.6779	19.8765	23.0899	26.636
144.4		6.1649	9.0458	12.1169	15.6684	19.8613	23.0809	26.6243
144.5		6.16	9.0368	12.1104	15.6581	19.8517	23.0698	26.6102
144.6		6.1544	9.03425	12.1054	15.649	19.8442	23.0585	26.593
144.7		6.14615	9.02775	12.0992	15.6414	19.8308	23.0492	26.5789
144.8		6.14205	9.02575	12.089	15.6333	19.8239	23.0385	26.5651
144.9		6.14335	9.0254	12.083	15.6271	19.8163	23.031	26.5542
145		6.1395	9.02395	12.0792	15.6199	19.8095	23.0197	26.5402
145.1		6.13845	9.02065	12.0731	15.6126	19.8002	23.0096	26.5245
145.2		6.13885	9.0194	12.0683	15.6037	19.7899	22.9974	26.5131
145.3		6.1358	9.01875	12.0663	15.5969	19.7773	22.9867	26.5009
145.4		6.13315	9.0168	12.0603	15.5857	19.7678	22.9732	26.4873
145.5		6.1341	9.0133	12.0564	15.5765	19.758	22.9585	26.4749
145.6		6.1289	9.01215	12.0492	15.5641	19.7491	22.949	26.4638
145.7		6.12405	9.012	12.0407	15.5563	19.7387	22.9372	26.4473
145.8		6.1193	9.0072	12.0286	15.5458	19.7275	22.9307	26.4365
145.9		6.1154	9.0007	12.0185	15.5358	19.7201	22.9204	26.4256
146		6.1068	8.99405	12.0132	15.5303	19.7108	22.9105	26.4141
146.1		6.10175	8.99035	12.0085	15.5235	19.7	22.9024	26.3988
146.2		6.09975	8.98605	12.0007	15.5186	19.6919	22.8876	26.383
146.3		6.09525	8.9845	11.9964	15.5122	19.679	22.8742	26.3681
146.4		6.0907	8.9828	11.992	15.504	19.6674	22.8646	26.3548
146.5		6.086	8.9785	11.9846	15.4978	19.6563	22.8545	26.3428
146.6		6.0808	8.9773	11.9771	15.4909	19.6448	22.8449	26.3264
146.7		6.0763	8.9736	11.9711	15.4839	19.6379	22.8325	26.3174
146.8		6.0747	8.9678	11.9633	15.4752	19.6306	22.8191	26.3077
146.9		6.0734	8.95855	11.9575	15.4687	19.6206	22.806	26.2959
147		6.07125	8.95035	11.9529	15.4592	19.613	22.7962	26.2826
147.1		6.06755	8.9453	11.9492	15.4493	19.6036	22.7874	26.2703
147.2		6.0671	8.94375	11.9414	15.4399	19.5996	22.7761	26.2596
147.3		6.06595	8.9397	11.9349	15.4338	19.5899	22.7703	26.2505
147.4		6.0625	8.9366	11.9295	15.4254	19.5821	22.7599	26.2373
147.5		6.0615	8.9345	11.924	15.4206	19.5728	22.7502	26.225
147.6		6.0601	8.93115	11.9155	15.4109	19.5637	22.7398	26.2113
147.7		6.05775	8.9249	11.9102	15.4028	19.5504	22.7302	26.1993
147.8		6.0504	8.91905	11.9005	15.3906	19.5404	22.7169	26.1864
147.9		6.04565	8.911	11.8907	15.3837	19.5301	22.7035	26.1757
148		6.0393	8.9072	11.8775	15.3755	19.5223	22.6904	26.1622
148.1		6.0395	8.9009	11.8736	15.3666	19.5102	22.6798	26.1512
148.2		6.0348	8.898	11.8686	15.3553	19.501	22.6691	26.1391
148.3		6.0319	8.89305	11.8632	15.3471	19.4906	22.659	26.126
148.4		6.02645	8.88875	11.8534	15.3372	19.481	22.6462	26.1137
148.5		6.02435	8.88485	11.8442	15.3276	19.4702	22.635	26.1019
148.6		6.02045	8.88065	11.8382	15.3176	19.4591	22.6252	26.0882
148.7		6.01555	8.8768	11.8306	15.3088	19.4498	22.6144	26.0784
148.8		6.0109	8.87415	11.8227	15.3007	19.4416	22.6022	26.0673
148.9		6.00455	8.87225	11.8167	15.2939	19.4308	22.5889	26.0543
149		6.00145	8.8669	11.8102	15.2851	19.4226	22.5809	26.0442
149.1		5.9962	8.86005	11.8048	15.2785	19.4158	22.57	26.0359
149.2		5.98925	8.8571	11.7981	15.2713	19.4079	22.5578	26.0179
149.3		5.9838	8.85215	11.7898	15.262	19.3984	22.545	26.0038
149.4		5.98125	8.84805	11.7823	15.2523	19.3908	22.5344	25.9907
149.5		5.97835	8.8445	11.7745	15.2438	19.3838	22.5219	25.9757
149.6		5.9751	8.83945	11.7668	15.2333	19.3752	22.5164	25.9674
149.7		5.97075	8.83115	11.761	15.2231	19.3646	22.5101	25.9608
149.8		5.96325	8.82525	11.7585	15.2187	19.3568	22.5026	25.949
149.9		5.95895	8.8237	11.7552	15.2165	19.35	22.4942	25.9393
150		5.9604	8.8207	11.7502	15.2085	19.3402	22.4853	25.9304
150.1		5.9609	8.81525	11.7437	15.1991	19.3322	22.4728	25.92
150.2		5.95695	8.8114	11.7354	15.1919	19.3245	22.4621	25.9097
150.3		5.9551	8.80735	11.7269	15.1826	19.3163	22.4566	25.8993
150.4		5.95285	8.80735	11.7211	15.1762	19.3126	22.4491	25.8911
150.5		5.95095	8.8022	11.7207	15.1694	19.3084	22.4414	25.8815
150.6		5.949	8.799	11.7165	15.161	19.3004	22.4315	25.8724
150.7		5.9517	8.79215	11.7115	15.1525	19.2925	22.4194	25.8648
150.8		5.95285	8.7861	11.7072	15.148	19.2863	22.4094	25.8554
150.9		5.9506	8.7826	11.7039	15.14	19.2751	22.3999	25.8478
151		5.9449	8.77675	11.6976	15.1298	19.2663	22.3879	25.8364
151.1		5.94045	8.77015	11.6941	15.1229	19.2561	22.3788	25.8274
151.2		5.93675	8.7661	11.6895	15.1143	19.2511	22.3653	25.8145
151.3		5.9327	8.7573	11.6821	15.111	19.243	22.3537	25.8035
151.4		5.9267	8.7519	11.6717	15.1047	19.2337	22.3459	25.7911
151.5		5.9212	8.74555	11.6651	15.098	19.2253	22.3384	25.7809
151.6		5.91325	8.7406	11.66	15.093	19.2146	22.3278	25.769
151.7		5.9117	8.7352	11.6556	15.0899	19.2033	22.3145	25.7557
151.8		5.9123	8.7263	11.6524	15.0815	19.1942	22.3041	25.7457
151.9		5.9133	8.72085	11.6465	15.0721	19.1864	22.2888	25.7285
152		5.90995	8.71655	11.6412	15.0628	19.1773	22.2743	25.7156
152.1		5.90765	8.7118	11.6325	15.051	19.1695	22.2651	25.7027
152.2		5.903	8.7063	11.6262	15.0397	19.1609	22.2525	25.6932
152.3		5.8986	8.6991	11.6208	15.0307	19.1514	22.2464	25.6875
152.4		5.8925	8.6925	11.6145	15.0253	19.1471	22.2397	25.6773
152.5		5.8883	8.68535	11.6094	15.0227	19.1391	22.2303	25.6658
152.6		5.88595	8.6822	11.6059	15.0147	19.1319	22.2236	25.6574
152.7		5.8835	8.6763	11.6031	15.0098	19.1269	22.2149	25.6449
152.8		5.8804	8.67245	11.5982	15.0026	19.1191	22.2067	25.634
152.9		5.87925	8.67035	11.5938	14.9959	19.1119	22.1995	25.6244
153		5.87615	8.67115	11.5882	14.9906	19.1028	22.196	25.6148
153.1		5.87245	8.67075	11.5819	14.9827	19.094	22.1861	25.6046
153.2		5.87085	8.666	11.5742	14.9775	19.0825	22.1758	25.5932
153.3		5.8667	8.66055	11.571	14.9709	19.0723	22.1663	25.5793
153.4		5.86225	8.656	11.5638	14.9622	19.0656	22.1558	25.5703
153.5		5.8564	8.65185	11.5569	14.9559	19.0596	22.1464	25.5589
153.6		5.85135	8.64835	11.5517	14.9486	19.0529	22.1353	25.548
153.7		5.84615	8.6477	11.5482	14.9435	19.0441	22.1273	25.5385
153.8		5.8438	8.6439	11.5412	14.9348	19.0384	22.1205	25.529
153.9		5.8397	8.6382	11.5409	14.9302	19.0302	22.1125	25.5166
154		5.8366	8.63445	11.538	14.9212	19.0197	22.1078	25.5081
154.1		5.83745	8.62675	11.533	14.9127	19.0125	22.0985	25.4985
154.2		5.83305	8.6224	11.5291	14.9084	19.0032	22.0926	25.4885
154.3		5.8322	8.6202	11.5237	14.9025	18.9965	22.0851	25.4807
154.4		5.8327	8.618	11.5192	14.8958	18.9929	22.078	25.4674
154.5		5.8313	8.6129	11.515	14.894	18.9867	22.0707	25.4578
154.6		5.8287	8.6109	11.5134	14.8872	18.9806	22.0599	25.4475
154.7		5.8279	8.6081	11.5075	14.883	18.9742	22.0476	25.4341
154.8		5.8269	8.60395	11.4996	14.8757	18.9647	22.0371	25.4206
154.9		5.82625	8.5993	11.4939	14.8672	18.9572	22.0351	25.4108
155		5.8229	8.591	11.4889	14.8617	18.954	22.0299	25.4002
155.1		5.8178	8.5872	11.4866	14.8582	18.9431	22.0236	25.391
155.2		5.815	8.58845	11.482	14.8516	18.9324	22.0165	25.3797
155.3		5.81665	8.58275	11.4794	14.8475	18.9218	22.0064	25.3705
155.4		5.81675	8.58	11.4743	14.8415	18.9159	21.9997	25.362
155.5		5.817	8.5771	11.4679	14.8335	18.9093	21.9918	25.3531
155.6		5.8136	8.57265	11.4627	14.8275	18.9001	21.9827	25.3403
155.7		5.80815	8.56985	11.4583	14.8234	18.8943	21.9705	25.3275
155.8		5.80635	8.568	11.4524	14.8196	18.8863	21.962	25.3132
155.9		5.8058	8.5656	11.4472	14.8118	18.8761	21.9546	25.3035
156		5.807	8.5598	11.4394	14.8004	18.8695	21.9461	25.2922
156.1		5.7995	8.5563	11.4368	14.795	18.8643	21.9371	25.2815
156.2		5.7971	8.54855	11.4334	14.7901	18.8569	21.9284	25.2722
156.3		5.79735	8.5458	11.4292	14.7828	18.8504	21.9183	25.2638
156.4		5.7941	8.5417	11.4251	14.7759	18.8413	21.9093	25.2519
156.5		5.7893	8.5353	11.4187	14.7667	18.8323	21.901	25.2422
156.6		5.7859	8.53315	11.4103	14.7572	18.8242	21.8896	25.2294
156.7		5.78115	8.52785	11.4051	14.7513	18.8158	21.8801	25.2135
156.8		5.77425	8.5271	11.3966	14.7446	18.804	21.8729	25.2038
156.9		5.7722	8.5245	11.3862	14.7328	18.7945	21.8622	25.1919
157		5.7666	8.51665	11.381	14.7259	18.788	21.8522	25.1799
157.1		5.76495	8.5106	11.3761	14.7197	18.7783	21.8447	25.1707
157.2		5.7654	8.50625	11.3656	14.7127	18.7697	21.8375	25.1567
157.3		5.76185	8.50005	11.3586	14.7082	18.7575	21.8285	25.1466
157.4		5.75915	8.49855	11.35	14.6992	18.7498	21.8193	25.1356
157.5		5.75805	8.49395	11.3446	14.6918	18.7445	21.811	25.125
157.6		5.75385	8.4913	11.3411	14.6835	18.7381	21.8031	25.1146
157.7		5.7537	8.4895	11.3349	14.6745	18.7323	21.7951	25.1069
157.8		5.7517	8.4852	11.3304	14.6684	18.7279	21.7931	25.0998
157.9		5.7487	8.4827	11.3266	14.6632	18.7211	21.7877	25.0915
158		5.7459	8.48025	11.3235	14.6588	18.7123	21.7837	25.0828
158.1		5.74435	8.47785	11.3166	14.6538	18.7047	21.7777	25.0772
158.2		5.74365	8.4746	11.3123	14.6468	18.6972	21.768	25.0672
158.3		5.7444	8.4732	11.3078	14.6404	18.689	21.7609	25.0568
158.4		5.7441	8.4698	11.3009	14.6328	18.6809	21.7531	25.0463
158.5		5.7469	8.4637	11.2935	14.6244	18.6722	21.7456	25.0368
158.6		5.7445	8.4592	11.2861	14.6165	18.6638	21.7381	25.0301
158.7		5.7437	8.4546	11.2792	14.6114	18.656	21.7306	25.0208
158.8		5.742	8.45065	11.274	14.6055	18.6479	21.7239	25.0139
158.9		5.73895	8.44925	11.2685	14.5957	18.6418	21.7162	25.0036
159		5.73565	8.4441	11.2658	14.5911	18.6334	21.7067	24.9944
159.1		5.728	8.43925	11.2623	14.5835	18.6266	21.6932	24.9821
159.2		5.72485	8.4341	11.2579	14.5815	18.6181	21.6856	24.975
159.3		5.7249	8.43185	11.2575	14.5751	18.6108	21.6793	24.9681
159.4		5.72445	8.42725	11.2534	14.5669	18.604	21.6743	24.9602
159.5		5.71995	8.4242	11.2506	14.5631	18.5943	21.6691	24.9476
159.6		5.7189	8.4215	11.2483	14.5601	18.5862	21.6606	24.9407
159.7		5.7195	8.41855	11.2444	14.5586	18.5777	21.65	24.9322
159.8		5.71895	8.41435	11.2393	14.5523	18.5693	21.639	24.9215
159.9		5.71675	8.41155	11.2337	14.5442	18.5641	21.6324	24.9109
160		5.71465	8.4087	11.2247	14.5372	18.5612	21.6247	24.9011
160.1		5.7124	8.4051	11.2222	14.5339	18.5547	21.6154	24.8929
160.2		5.7093	8.40445	11.2159	14.5286	18.5494	21.6096	24.885
160.3		5.70925	8.4027	11.2079	14.5225	18.5432	21.6029	24.875
160.4		5.7048	8.39705	11.2008	14.5174	18.5342	21.5954	24.8638
160.5		5.70185	8.39365	11.198	14.5115	18.5244	21.5864	24.8572
160.6		5.69905	8.38995	11.1962	14.5032	18.5172	21.5774	24.8468
160.7		5.69665	8.38435	11.1911	14.5001	18.5085	21.5741	24.8414
160.8		5.69145	8.3815	11.1851	14.4896	18.4978	21.5662	24.8341
160.9		5.6904	8.37855	11.1803	14.4858	18.4908	21.5611	24.8288
161		5.68375	8.3759	11.1745	14.4797	18.4858	21.5496	24.8187
161.1		5.6815	8.3788	11.175	14.4736	18.4763	21.5413	24.8073
161.2		5.6827	8.3766	11.168	14.4659	18.4696	21.534	24.8006
161.3		5.68	8.37005	11.1587	14.4605	18.4653	21.5281	24.7925
161.4		5.67615	8.3676	11.1535	14.4569	18.4593	21.5194	24.7838
161.5		5.6732	8.36555	11.1536	14.4507	18.4523	21.5119	24.7769
161.6		5.66875	8.35975	11.1513	14.4452	18.446	21.5078	24.7711
161.7		5.66465	8.35875	11.1487	14.4431	18.4391	21.504	24.7661
161.8		5.66575	8.3579	11.1467	14.4397	18.4317	21.4959	24.7585
161.9		5.6641	8.3565	11.1431	14.4338	18.4249	21.4876	24.7522
162		5.6645	8.35355	11.139	14.429	18.4181	21.4764	24.7428
162.1		5.66365	8.35015	11.1382	14.4244	18.4072	21.4679	24.7368
162.2		5.66985	8.3452	11.1303	14.4161	18.3977	21.4589	24.7301
162.3		5.6671	8.34255	11.126	14.4074	18.39	21.4522	24.7242
162.4		5.66195	8.33595	11.1234	14.4023	18.385	21.4476	24.7168
162.5		5.66225	8.3316	11.1194	14.3983	18.3793	21.441	24.7083
162.6		5.6622	8.3288	11.1174	14.3955	18.3745	21.4338	24.6998
162.7		5.6621	8.32595	11.1137	14.3913	18.3658	21.4263	24.6933
162.8		5.66535	8.3271	11.1063	14.3863	18.3596	21.4233	24.6896
162.9		5.6643	8.3209	11.1042	14.3828	18.3583	21.4181	24.6824
163		5.6593	8.31635	11.1047	14.3821	18.354	21.4113	24.6748
163.1		5.65995	8.3142	11.0997	14.3775	18.3486	21.4023	24.6665
163.2		5.6579	8.31375	11.0964	14.3741	18.3437	21.3952	24.6572
163.3		5.65415	8.30985	11.0944	14.3694	18.34	21.3888	24.6491
163.4		5.65235	8.30685	11.0944	14.3617	18.335	21.3823	24.6411
163.5		5.65055	8.30515	11.0948	14.357	18.3258	21.3733	24.6334
163.6		5.65175	8.30665	11.0902	14.3539	18.3196	21.364	24.623
163.7		5.65015	8.3025	11.0854	14.3497	18.3099	21.3562	24.6157
163.8		5.6484	8.29645	11.0806	14.3428	18.3021	21.3528	24.6065
163.9		5.64655	8.29	11.0761	14.3366	18.2925	21.3463	24.5997
164		5.6426	8.28655	11.0709	14.3305	18.2847	21.3369	24.5885
164.1		5.63835	8.2826	11.0663	14.3252	18.2755	21.3325	24.5846
164.2		5.6341	8.2785	11.0631	14.3173	18.2702	21.3254	24.5738
164.3		5.6335	8.2744	11.0622	14.3165	18.2647	21.3192	24.5702
164.4		5.6271	8.27155	11.057	14.3127	18.2636	21.3137	24.5632
164.5		5.62875	8.2684	11.0553	14.3116	18.2591	21.3037	24.5527
164.6		5.624	8.2667	11.0531	14.3082	18.2533	21.2961	24.543
164.7		5.6237	8.26455	11.0496	14.3002	18.25	21.2877	24.5336
164.8		5.62025	8.2602	11.0474	14.2954	18.2448	21.2815	24.5266
164.9		5.6171	8.2598	11.0429	14.2874	18.2371	21.2727	24.5176
165		5.6176	8.25655	11.0364	14.2842	18.2294	21.2646	24.5102
165.1		5.61615	8.2528	11.0321	14.2791	18.2243	21.2567	24.5001
165.2		5.6178	8.2489	11.0279	14.274	18.2194	21.2523	24.4927
165.3		5.6191	8.2467	11.0233	14.2629	18.2125	21.2468	24.4863
165.4		5.6163	8.2433	11.0147	14.2535	18.2065	21.2402	24.474
165.5		5.6076	8.23865	11.0082	14.2495	18.1992	21.2329	24.4645
165.6		5.60495	8.236	11.0037	14.2423	18.1939	21.2266	24.4589
165.7		5.604	8.2303	10.9996	14.2332	18.1876	21.2211	24.4515
165.8		5.6015	8.2272	10.9982	14.227	18.1828	21.2173	24.4432
165.9		5.5997	8.22345	10.9942	14.2217	18.1785	21.2101	24.4352
166		5.60215	8.2199	10.9922	14.2186	18.1686	21.2034	24.4299
166.1		5.6036	8.21745	10.9862	14.2091	18.1579	21.1983	24.424
166.2		5.60375	8.2161	10.9816	14.2018	18.1534	21.1904	24.4118
166.3		5.5988	8.21265	10.9813	14.198	18.1466	21.1831	24.4035
166.4		5.59595	8.20825	10.9803	14.1907	18.1413	21.1743	24.3945
166.5		5.59405	8.20395	10.9788	14.1874	18.1366	21.1673	24.3888
166.6		5.58915	8.2021	10.9705	14.1828	18.1303	21.1621	24.3811
166.7		5.5884	8.20085	10.9622	14.1794	18.1222	21.1587	24.3718
166.8		5.58625	8.1985	10.9553	14.1737	18.1178	21.1542	24.3619
166.9		5.5849	8.19665	10.9527	14.1723	18.1174	21.1469	24.3537
167		5.58465	8.1944	10.95	14.1678	18.1109	21.1391	24.3434
167.1		5.5873	8.19225	10.948	14.1666	18.102	21.1329	24.3357
167.2		5.58955	8.1844	10.9413	14.1624	18.0967	21.1309	24.3284
167.3		5.5889	8.1823	10.9378	14.1585	18.092	21.1254	24.3194
167.4		5.5886	8.17835	10.9383	14.1545	18.086	21.116	24.3096
167.5		5.58525	8.1742	10.934	14.1488	18.0801	21.1086	24.3015
167.6		5.5828	8.16845	10.9284	14.1422	18.0729	21.0975	24.2908
167.7		5.58275	8.16535	10.9218	14.136	18.0643	21.0877	24.28
167.8		5.58255	8.16065	10.9146	14.1256	18.0577	21.0762	24.2709
167.9		5.58125	8.1527	10.905	14.1163	18.05	21.0708	24.2606
168		5.5778	8.1431	10.9005	14.1121	18.0431	21.0648	24.2529
168.1		5.5741	8.1381	10.8982	14.1086	18.0423	21.0623	24.2458
168.2		5.5708	8.13575	10.8949	14.1047	18.0368	21.0547	24.2312
168.3		5.56365	8.13385	10.8927	14.1001	18.0283	21.0486	24.2206
168.4		5.56155	8.13265	10.8845	14.0963	18.0247	21.0433	24.2096
168.5		5.56215	8.12905	10.88	14.0894	18.0184	21.0358	24.1985
168.6		5.55765	8.12515	10.8779	14.0857	18.0113	21.0297	24.1916
168.7		5.55405	8.1207	10.8737	14.0772	18.0063	21.0258	24.1841
168.8		5.5527	8.11465	10.8704	14.0717	18.0025	21.0211	24.1742
168.9		5.54645	8.10915	10.8701	14.0661	17.9968	21.0119	24.163
169		5.54545	8.1095	10.8686	14.062	17.9863	21.0027	24.1523
169.1		5.545	8.1084	10.8618	14.0539	17.9773	20.9945	24.1447
169.2		5.5455	8.1076	10.8587	14.0474	17.9691	20.9858	24.1378
169.3		5.5434	8.10345	10.854	14.0391	17.9659	20.9797	24.1305
169.4		5.54245	8.10255	10.8502	14.0356	17.96	20.9714	24.1233
169.5		5.53935	8.1007	10.8447	14.0311	17.9552	20.9658	24.1152
169.6		5.5382	8.09925	10.8388	14.0244	17.9525	20.9602	24.113
169.7		5.53555	8.09345	10.8364	14.0165	17.9469	20.9562	24.1111
169.8		5.53415	8.09345	10.8313	14.0132	17.9436	20.9486	24.1035
169.9		5.53475	8.0947	10.8294	14.0128	17.9358	20.9412	24.097
170		5.5345	8.09485	10.8272	14.0086	17.9343	20.932	24.0875
170.1		5.53365	8.0944	10.8244	14.0058	17.9296	20.9277	24.0814
170.2		5.5325	8.0916	10.8216	14.0006	17.9275	20.9182	24.0706
170.3		5.5345	8.08945	10.822	13.9978	17.9216	20.9102	24.0645
170.4		5.52935	8.08885	10.8162	13.9899	17.9153	20.9021	24.0547
170.5		5.53135	8.08305	10.8139	13.9823	17.9061	20.8949	24.0479
170.6		5.52635	8.08355	10.8086	13.9758	17.9013	20.8891	24.0427
170.7		5.52345	8.0814	10.8052	13.9747	17.8942	20.8811	24.0369
170.8		5.5208	8.0807	10.8024	13.9706	17.888	20.8776	24.0314
170.9		5.52	8.08035	10.7961	13.9657	17.8826	20.867	24.0192
171		5.51875	8.0787	10.7911	13.9624	17.8737	20.8631	24.0112
171.1		5.518	8.0752	10.7853	13.9549	17.8676	20.8569	24.0045
171.2		5.5156	8.0702	10.7832	13.9509	17.86	20.8474	23.9971
171.3		5.5107	8.06875	10.7803	13.9483	17.8517	20.8387	23.9895
171.4		5.50715	8.0646	10.7736	13.9471	17.8438	20.8325	23.9812
171.5		5.5062	8.05865	10.7727	13.9473	17.8387	20.8248	23.9781
171.6		5.50665	8.0578	10.7701	13.9445	17.8342	20.8189	23.9761
171.7		5.5083	8.05445	10.7648	13.9403	17.8264	20.8136	23.9655
171.8		5.50715	8.05285	10.7593	13.9366	17.819	20.8096	23.958
171.9		5.50615	8.05125	10.7513	13.9293	17.8103	20.8021	23.9492
172		5.50545	8.04915	10.7466	13.9251	17.8025	20.7978	23.9436
172.1		5.50225	8.0457	10.7396	13.9242	17.7969	20.7923	23.9333
172.2		5.5026	8.042	10.7372	13.9228	17.7909	20.7843	23.9247
172.3		5.5002	8.0381	10.733	13.9172	17.7838	20.7753	23.918
172.4		5.5027	8.03895	10.7291	13.91	17.776	20.7678	23.9099
172.5		5.49915	8.0393	10.7214	13.9058	17.7664	20.7625	23.9024
172.6		5.4961	8.0367	10.7163	13.8993	17.7607	20.7554	23.8956
172.7		5.4962	8.03105	10.7137	13.8942	17.7555	20.7463	23.8869
172.8		5.49335	8.02715	10.7124	13.8869	17.748	20.7396	23.8822
172.9		5.49385	8.02715	10.7113	13.8801	17.7408	20.7316	23.8752
173		5.49245	8.02305	10.7095	13.8755	17.7314	20.7265	23.8683
173.1		5.48735	8.02175	10.7043	13.8706	17.7278	20.7231	23.8596
173.2		5.48685	8.0201	10.6976	13.8637	17.7219	20.7163	23.8522
173.3		5.4835	8.0197	10.6908	13.8565	17.7136	20.7059	23.8467
173.4		5.4783	8.01595	10.6855	13.8511	17.7088	20.6979	23.8405
173.5		5.47475	8.01565	10.6817	13.8461	17.7014	20.6951	23.8364
173.6		5.47385	8.01455	10.6791	13.843	17.6963	20.6899	23.8281
173.7		5.47325	8.01385	10.6751	13.8429	17.6924	20.6871	23.8206
173.8		5.47215	8.0141	10.6753	13.8414	17.6875	20.6836	23.8162
173.9		5.4726	8.0093	10.6747	13.8396	17.6869	20.6791	23.8084
174		5.4703	8.00695	10.6745	13.8377	17.6832	20.6714	23.8028
174.1		5.47205	8.0111	10.6698	13.8306	17.6769	20.6705	23.7986
174.2		5.4724	8.0082	10.664	13.8219	17.6708	20.6643	23.7924
174.3		5.4699	8.003	10.6605	13.8157	17.6641	20.6619	23.7934
174.4		5.4679	8.0016	10.6567	13.8105	17.6665	20.6546	23.7855
174.5		5.4672	7.9993	10.6581	13.8092	17.6608	20.6466	23.7799
174.6		5.4646	8.00025	10.6533	13.8064	17.6533	20.6386	23.7756
174.7		5.46505	7.99845	10.6483	13.7991	17.6475	20.6309	23.7667
174.8		5.46445	7.99715	10.6429	13.7976	17.637	20.6232	23.7577
174.9		5.46145	7.9936	10.6387	13.7937	17.6303	20.6126	23.7508
175		5.4612	7.98695	10.632	13.7904	17.6227	20.6046	23.7431
175.1		5.45895	7.9808	10.6247	13.7826	17.617	20.6016	23.7359
175.2		5.4605	7.97515	10.6202	13.7789	17.6111	20.5955	23.7332
175.3		5.45985	7.97345	10.6168	13.7769	17.6067	20.5903	23.7255
175.4		5.45735	7.9715	10.6135	13.7752	17.5969	20.5863	23.7194
175.5		5.456	7.9701	10.6104	13.7668	17.5877	20.5831	23.7135
175.6		5.4542	7.96695	10.6067	13.7629	17.5825	20.5746	23.7089
175.7		5.45145	7.962	10.6038	13.7614	17.575	20.5696	23.6987
175.8		5.4505	7.95965	10.603	13.7559	17.5712	20.5643	23.6896
175.9		5.45005	7.9548	10.602	13.7537	17.565	20.5612	23.684
176		5.4501	7.9509	10.5994	13.7481	17.5632	20.5553	23.6751
176.1		5.4493	7.9485	10.5966	13.7459	17.5535	20.5455	23.6665
176.2		5.4492	7.94805	10.5929	13.7397	17.5458	20.5383	23.6628
176.3		5.44835	7.9432	10.587	13.7342	17.5393	20.5294	23.6577
176.4		5.4441	7.93495	10.5789	13.732	17.5313	20.524	23.6511
176.5		5.44245	7.93215	10.5749	13.7285	17.5253	20.5178	23.6465
176.6		5.44075	7.9307	10.5673	13.7269	17.5212	20.5129	23.6406
176.7		5.4402	7.9277	10.5657	13.7231	17.5144	20.509	23.6322
176.8		5.4402	7.9249	10.5647	13.7153	17.511	20.5032	23.623
176.9		5.4385	7.9194	10.5603	13.7091	17.5064	20.4955	23.6151
177		5.4385	7.9141	10.5606	13.7007	17.4994	20.4916	23.6096
177.1		5.4375	7.9076	10.5583	13.6955	17.498	20.4834	23.6019
177.2		5.4343	7.90605	10.5597	13.6927	17.4902	20.4747	23.5921
177.3		5.43315	7.9059	10.5513	13.6831	17.4843	20.473	23.5871
177.4		5.4373	7.9009	10.5442	13.6739	17.4813	20.4692	23.58
177.5		5.4364	7.8967	10.5453	13.6688	17.4783	20.4616	23.5724
177.6		5.4318	7.89775	10.5418	13.6617	17.4719	20.4571	23.5655
177.7		5.43015	7.89155	10.5406	13.655	17.4685	20.4507	23.5504
177.8		5.43055	7.8905	10.5377	13.6509	17.4649	20.4416	23.5432
177.9		5.4286	7.8889	10.5336	13.6466	17.4616	20.4337	23.5363
178		5.426	7.8851	10.5305	13.6431	17.457	20.4298	23.5314
178.1		5.4203	7.87735	10.5261	13.6389	17.4516	20.4256	23.5222
178.2		5.41595	7.87345	10.5274	13.6313	17.4509	20.4203	23.5143
178.3		5.41015	7.8726	10.5264	13.628	17.4459	20.4162	23.5083
178.4		5.4087	7.8725	10.5214	13.6228	17.4414	20.4132	23.5013
178.5		5.4054	7.86795	10.5198	13.6205	17.4371	20.4078	23.4958
178.6		5.40345	7.8624	10.5188	13.6159	17.4355	20.4034	23.4927
178.7		5.4048	7.86075	10.5154	13.6121	17.4348	20.3969	23.484
178.8		5.40285	7.85865	10.5169	13.6099	17.4296	20.3921	23.4778
178.9		5.40545	7.85535	10.5122	13.6055	17.4281	20.3863	23.4714
179		5.40535	7.8494	10.5087	13.603	17.4238	20.3819	23.4657
179.1		5.4025	7.84695	10.5061	13.5992	17.4221	20.3798	23.464
179.2		5.40145	7.83965	10.5071	13.5973	17.4138	20.3735	23.4597
179.3		5.39915	7.8401	10.5055	13.5956	17.4071	20.3683	23.4573
179.4		5.3974	7.83775	10.5042	13.5935	17.4068	20.361	23.4471
179.5		5.39695	7.8339	10.5025	13.5911	17.4027	20.3537	23.4373
179.6		5.3953	7.8321	10.5001	13.5875	17.3978	20.3463	23.4305
179.7		5.3962	7.8244	10.4937	13.5815	17.3939	20.3429	23.4266
179.8		5.3943	7.8198	10.4886	13.5742	17.3899	20.3337	23.4226
179.9		5.3899	7.81495	10.4815	13.5684	17.3857	20.324	23.4142
180		5.38905	7.81555	10.4781	13.5623	17.3758	20.3197	23.4072
180.1		5.38945	7.8119	10.4768	13.5565	17.371	20.3156	23.3989
180.2		5.3864	7.80705	10.4754	13.5528	17.3651	20.3079	23.3903
180.3		5.38265	7.8033	10.4713	13.5477	17.3581	20.3028	23.3856
180.4		5.379	7.80275	10.4679	13.545	17.3549	20.2969	23.3769
180.5		5.37755	7.80035	10.4651	13.5456	17.347	20.2948	23.3756
180.6		5.37605	7.8004	10.4594	13.5429	17.3422	20.2908	23.3715
180.7		5.3755	7.79735	10.4552	13.5386	17.3363	20.2861	23.3614
180.8		5.37415	7.79735	10.4513	13.5342	17.3325	20.28	23.3565
180.9		5.37435	7.7944	10.4514	13.5306	17.3296	20.2715	23.3509
181		5.3715	7.79335	10.45	13.5258	17.323	20.2723	23.3487
181.1		5.36805	7.7947	10.4476	13.5193	17.3203	20.2674	23.344
181.2		5.3674	7.7923	10.4465	13.518	17.3135	20.2588	23.3389
181.3		5.3605	7.7937	10.4451	13.5098	17.3088	20.2518	23.3318
181.4		5.3589	7.79085	10.4397	13.5028	17.303	20.2456	23.3272
181.5		5.35635	7.7863	10.4378	13.4993	17.299	20.2371	23.3208
181.6		5.3535	7.78185	10.431	13.498	17.2947	20.2292	23.312
181.7		5.35245	7.7774	10.4266	13.4933	17.2902	20.2274	23.3028
181.8		5.3529	7.775	10.4238	13.4854	17.2867	20.222	23.299
181.9		5.3497	7.77005	10.4179	13.4819	17.2802	20.2157	23.2963
182		5.34715	7.76985	10.4142	13.4753	17.276	20.207	23.2876
182.1		5.34295	7.7687	10.4082	13.4721	17.269	20.2011	23.2862
182.2		5.3412	7.76735	10.4006	13.4636	17.2676	20.1976	23.2828
182.3		5.33685	7.7606	10.395	13.4602	17.267	20.1918	23.274
182.4		5.3309	7.76005	10.3926	13.4564	17.2606	20.189	23.2679
182.5		5.32995	7.76015	10.3898	13.4491	17.2539	20.1864	23.2628
182.6		5.32835	7.75625	10.387	13.4433	17.2515	20.1796	23.256
182.7		5.32445	7.7545	10.3873	13.4388	17.248	20.1704	23.2477
182.8		5.3229	7.75225	10.3842	13.4331	17.2421	20.1637	23.2416
182.9		5.32475	7.7504	10.3768	13.4299	17.2353	20.1581	23.2379
183		5.3224	7.7503	10.3729	13.4274	17.2277	20.1524	23.2327
183.1		5.3187	7.74905	10.3683	13.4257	17.2242	20.1484	23.2282
183.2		5.31315	7.7481	10.3635	13.4216	17.2179	20.1442	23.2214
183.3		5.3118	7.7459	10.3576	13.4171	17.2151	20.1429	23.2167
183.4		5.3128	7.7425	10.3548	13.4161	17.2133	20.1336	23.2073
183.5		5.308	7.7405	10.3523	13.4135	17.2048	20.1253	23.1998
183.6		5.3046	7.74025	10.3443	13.4069	17.1994	20.1218	23.1946
183.7		5.30435	7.73645	10.3405	13.4039	17.1936	20.117	23.1905
183.8		5.30465	7.7372	10.3366	13.3993	17.1877	20.1121	23.1886
183.9		5.3014	7.7329	10.3344	13.395	17.1845	20.1037	23.1841
184		5.2972	7.73205	10.3331	13.391	17.1773	20.0961	23.1772
184.1		5.29455	7.72815	10.3267	13.3858	17.1719	20.0884	23.1685
184.2		5.29795	7.7282	10.3265	13.3808	17.169	20.0822	23.164
184.3		5.2974	7.72835	10.3226	13.3753	17.158	20.0752	23.1619
184.4		5.29635	7.7267	10.3193	13.3719	17.1555	20.072	23.158
184.5		5.2913	7.7237	10.3189	13.3678	17.1539	20.0662	23.1494
184.6		5.2876	7.7216	10.3171	13.3621	17.1477	20.0591	23.1424
184.7		5.2866	7.719	10.314	13.3603	17.1409	20.0512	23.1349
184.8		5.284	7.7167	10.3099	13.3563	17.1295	20.0467	23.1313
184.9		5.2835	7.71495	10.302	13.3513	17.125	20.0422	23.1234
185		5.28035	7.71305	10.2996	13.3471	17.1195	20.0349	23.1155
185.1		5.27665	7.71125	10.2926	13.3395	17.114	20.0271	23.1094
185.2		5.27825	7.70565	10.2856	13.3316	17.1079	20.0207	23.1005
185.3		5.27715	7.70465	10.2784	13.3251	17.1038	20.0134	23.095
185.4		5.27435	7.69745	10.2778	13.3181	17.0983	20.0066	23.0887
185.5		5.27285	7.6973	10.2761	13.3141	17.0898	20.0008	23.0864
185.6		5.27	7.69575	10.2686	13.3097	17.0806	19.9944	23.0827
185.7		5.27085	7.69075	10.2648	13.3061	17.0794	19.9894	23.0765
185.8		5.26775	7.692	10.266	13.3033	17.0775	19.9839	23.0682
185.9		5.2674	7.69115	10.2674	13.305	17.0711	19.9819	23.0626
186		5.26675	7.6908	10.2654	13.3023	17.0664	19.981	23.0595
186.1		5.2646	7.68735	10.2627	13.2986	17.0633	19.9742	23.0549
186.2		5.25855	7.6871	10.2609	13.2981	17.0547	19.969	23.0488
186.3		5.2548	7.6854	10.2576	13.2961	17.0519	19.9632	23.0416
186.4		5.2564	7.6873	10.2563	13.2957	17.0442	19.9556	23.0306
186.5		5.2562	7.68545	10.2522	13.2925	17.0388	19.9488	23.0214
186.6		5.25455	7.68635	10.2509	13.2836	17.0332	19.9411	23.0131
186.7		5.25315	7.681	10.2505	13.2754	17.0258	19.9344	23.0036
186.8		5.2488	7.6783	10.2515	13.2719	17.0211	19.9293	23
186.9		5.2455	7.67385	10.249	13.2685	17.0169	19.9269	22.9927
187		5.24325	7.6703	10.2423	13.2615	17.0148	19.924	22.9864
187.1		5.2418	7.668	10.2385	13.2597	17.0091	19.9151	22.9795
187.2		5.2407	7.6669	10.2365	13.2577	17.0022	19.9084	22.9733
187.3		5.2415	7.66335	10.2346	13.2514	17.001	19.9039	22.9662
187.4		5.24135	7.6593	10.2327	13.2498	16.9976	19.9011	22.9565
187.5		5.2351	7.65485	10.231	13.245	16.9912	19.8999	22.9496
187.6		5.23615	7.6542	10.2267	13.2377	16.9899	19.9	22.9447
187.7		5.2386	7.6504	10.2282	13.234	16.9883	19.8957	22.9412
187.8		5.2365	7.6508	10.2272	13.2304	16.9812	19.8885	22.9379
187.9		5.2353	7.64975	10.2226	13.2274	16.9744	19.8833	22.9307
188		5.23755	7.6505	10.2193	13.2245	16.9687	19.8763	22.9172
188.1		5.2362	7.6474	10.2165	13.2199	16.9611	19.871	22.91
188.2		5.2346	7.64485	10.2131	13.2136	16.9562	19.8659	22.9015
188.3		5.23145	7.63715	10.2114	13.2107	16.9508	19.8627	22.8963
188.4		5.22935	7.63425	10.2102	13.2067	16.9438	19.8604	22.8917
188.5		5.22975	7.63215	10.2117	13.2043	16.9411	19.8559	22.8871
188.6		5.22695	7.6313	10.2113	13.2036	16.9406	19.8483	22.8793
188.7		5.227	7.63035	10.2117	13.2021	16.9336	19.8477	22.8743
188.8		5.22845	7.62705	10.2106	13.1988	16.9284	19.8439	22.8702
188.9		5.22635	7.6193	10.2093	13.1963	16.9251	19.8386	22.8656
189		5.2187	7.6192	10.2081	13.192	16.92	19.8345	22.8565
189.1		5.219	7.6147	10.2055	13.1891	16.9156	19.8301	22.8476
189.2		5.2184	7.61165	10.2025	13.1856	16.9097	19.8236	22.8428
189.3		5.21915	7.6074	10.1996	13.1834	16.9039	19.8178	22.841
189.4		5.2165	7.60265	10.1987	13.1811	16.8998	19.8106	22.8356
189.5		5.21215	7.60155	10.1981	13.178	16.8942	19.8073	22.829
189.6		5.20925	7.6019	10.1984	13.1754	16.8912	19.8055	22.8231
189.7		5.2101	7.60065	10.1985	13.1724	16.8854	19.7996	22.8144
189.8		5.20745	7.59945	10.1923	13.1674	16.8806	19.7922	22.803
189.9		5.20425	7.59755	10.1886	13.1649	16.8719	19.7901	22.7977
190		5.20155	7.5928	10.1833	13.1603	16.8672	19.7901	22.7907
190.1		5.2026	7.58695	10.1839	13.158	16.8665	19.7873	22.7842
190.2		5.20025	7.58525	10.1841	13.1566	16.8631	19.7839	22.7788
190.3		5.19835	7.5848	10.1795	13.1525	16.8565	19.7778	22.7735
190.4		5.1976	7.58165	10.1772	13.1507	16.8545	19.7744	22.7685
190.5		5.19465	7.57745	10.1743	13.1476	16.8488	19.7676	22.7626
190.6		5.19635	7.5733	10.1678	13.1463	16.842	19.7632	22.7587
190.7		5.1986	7.57075	10.1612	13.1427	16.8378	19.7614	22.7535
190.8		5.19895	7.5713	10.1575	13.1367	16.8353	19.7588	22.7475
190.9		5.1966	7.56925	10.1577	13.133	16.8354	19.7531	22.7396
191		5.19425	7.56725	10.1583	13.1316	16.8314	19.749	22.7366
191.1		5.19225	7.56675	10.1564	13.1283	16.8259	19.7454	22.734
191.2		5.19155	7.56235	10.1591	13.1266	16.8229	19.741	22.7277
191.3		5.18715	7.562	10.157	13.1259	16.8164	19.7346	22.7199
191.4		5.1865	7.5596	10.1573	13.1236	16.8111	19.7316	22.715
191.5		5.1845	7.5588	10.1517	13.1208	16.8104	19.7305	22.7065
191.6		5.1848	7.5521	10.1485	13.1182	16.8071	19.7299	22.7001
191.7		5.1838	7.55045	10.1496	13.1137	16.8059	19.7292	22.6939
191.8		5.18495	7.54975	10.1474	13.1114	16.7999	19.7247	22.689
191.9		5.18225	7.5503	10.1449	13.1057	16.7923	19.7194	22.687
192		5.18	7.54755	10.1381	13.0977	16.7879	19.7185	22.6789
192.1		5.17685	7.5413	10.1332	13.0936	16.7808	19.7129	22.6702
192.2		5.1723	7.54	10.1278	13.0909	16.7755	19.7094	22.6636
192.3		5.1729	7.5381	10.1237	13.0847	16.7749	19.7045	22.6599
192.4		5.1725	7.53635	10.1197	13.0785	16.7696	19.6972	22.6571
192.5		5.16615	7.53365	10.1163	13.0736	16.7643	19.692	22.6537
192.6		5.16565	7.5301	10.115	13.0673	16.7579	19.6877	22.6492
192.7		5.1664	7.52755	10.1121	13.065	16.7535	19.6857	22.6429
192.8		5.16325	7.52385	10.1084	13.064	16.7474	19.6843	22.6379
192.9		5.15985	7.5186	10.1027	13.0583	16.7442	19.6798	22.6309
193		5.1581	7.518	10.0991	13.0543	16.7389	19.6752	22.6255
193.1		5.156	7.51825	10.0981	13.0509	16.7305	19.6726	22.6212
193.2		5.15525	7.51865	10.0958	13.0459	16.7289	19.6688	22.6145
193.3		5.15585	7.51615	10.0927	13.0428	16.7259	19.6647	22.6096
193.4		5.15055	7.51665	10.0907	13.0436	16.7181	19.6626	22.6048
193.5		5.15125	7.51535	10.0883	13.0434	16.7135	19.6575	22.5997
193.6		5.15295	7.51385	10.0894	13.0445	16.7109	19.6522	22.5945
193.7		5.14865	7.5134	10.0865	13.0404	16.7014	19.6454	22.587
193.8		5.1441	7.5144	10.0835	13.0348	16.6943	19.6394	22.5809
193.9		5.1449	7.5115	10.0793	13.0307	16.6884	19.6317	22.5729
194		5.1456	7.50525	10.0784	13.0249	16.6829	19.629	22.569
194.1		5.14275	7.50215	10.0756	13.0189	16.6822	19.6256	22.5662
194.2		5.14275	7.50125	10.0733	13.0158	16.6776	19.6196	22.5625
194.3		5.13955	7.4979	10.0689	13.0113	16.672	19.6169	22.5575
194.4		5.1393	7.5006	10.0653	13.0079	16.6682	19.6128	22.5501
194.5		5.14	7.4953	10.065	13.0058	16.6652	19.6045	22.5421
194.6		5.1412	7.49435	10.0586	13.0013	16.6591	19.5989	22.5348
194.7		5.14215	7.49455	10.0548	12.9948	16.6528	19.594	22.5298
194.8		5.13945	7.4942	10.0498	12.9916	16.6488	19.5885	22.523
194.9		5.1368	7.49145	10.0466	12.9891	16.6462	19.5824	22.5173
195		5.13355	7.49305	10.0446	12.9856	16.6381	19.5787	22.5106
195.1		5.13265	7.4923	10.0413	12.9794	16.6354	19.5728	22.5048
195.2		5.1302	7.49105	10.0401	12.975	16.6312	19.5686	22.5017
195.3		5.12705	7.4912	10.0373	12.9704	16.6247	19.565	22.4966
195.4		5.1267	7.49105	10.0377	12.9668	16.6213	19.561	22.4893
195.5		5.12485	7.48985	10.0343	12.9629	16.6175	19.5575	22.4833
195.6		5.12335	7.48885	10.0319	12.9589	16.6116	19.5552	22.4807
195.7		5.12365	7.48455	10.0262	12.9547	16.6085	19.5491	22.4779
195.8		5.12155	7.4797	10.0225	12.9533	16.6036	19.5449	22.4758
195.9		5.1198	7.47815	10.02	12.9526	16.6013	19.5398	22.4721
196		5.11935	7.47715	10.0183	12.9492	16.5991	19.5358	22.4673
196.1		5.11765	7.47825	10.0158	12.9459	16.5952	19.5312	22.4661
196.2		5.11795	7.47905	10.0105	12.9412	16.5902	19.5286	22.4639
196.3		5.11515	7.4787	10.0108	12.9356	16.587	19.5243	22.4605
196.4		5.1137	7.4733	10.0081	12.9315	16.5837	19.5175	22.4521
196.5		5.1121	7.46845	10.0054	12.9276	16.5796	19.5122	22.4465
196.6		5.11375	7.4671	10.0032	12.9224	16.5779	19.508	22.4385
196.7		5.1131	7.46375	10.0048	12.921	16.5755	19.5045	22.4341
196.8		5.10925	7.4627	10.003	12.9192	16.5718	19.4978	22.4296
196.9		5.109	7.45825	10.001	12.9168	16.566	19.4927	22.424
197		5.10885	7.45695	9.9972	12.9123	16.5598	19.49	22.4193
197.1		5.10755	7.4551	9.9937	12.9059	16.5542	19.4874	22.4166
197.2		5.1046	7.451	9.99045	12.9008	16.5526	19.4852	22.412
197.3		5.103	7.45165	9.98755	12.9014	16.5493	19.4805	22.4057
197.4		5.10205	7.45295	9.9865	12.9002	16.5463	19.4768	22.4005
197.5		5.10145	7.452	9.98275	12.8966	16.5428	19.4685	22.3939
197.6		5.1017	7.44885	9.98205	12.8953	16.5355	19.4617	22.391
197.7		5.09895	7.45005	9.9798	12.8904	16.5325	19.4545	22.385
197.8		5.09875	7.4468	9.9775	12.8902	16.5268	19.4502	22.3813
197.9		5.0942	7.4465	9.9746	12.8847	16.5226	19.4477	22.3769
198		5.0958	7.4424	9.97225	12.8799	16.519	19.4413	22.3704
198.1		5.0936	7.44105	9.9719	12.8777	16.5155	19.4338	22.3674
198.2		5.09445	7.4406	9.9742	12.8739	16.5135	19.4289	22.3665
198.3		5.0955	7.4383	9.9758	12.8718	16.512	19.4242	22.3621
198.4		5.0932	7.4385	9.97295	12.8687	16.5092	19.4205	22.3567
198.5		5.0942	7.43855	9.97265	12.8688	16.5061	19.4131	22.3484
198.6		5.09745	7.43645	9.9692	12.8678	16.5034	19.409	22.3432
198.7		5.09865	7.4338	9.9614	12.8618	16.5006	19.4046	22.3398
198.8		5.0954	7.4256	9.95785	12.8567	16.4962	19.3992	22.3357
198.9		5.0934	7.42435	9.9556	12.8511	16.4974	19.3934	22.332
199		5.09475	7.4253	9.9562	12.8498	16.4939	19.3882	22.3305
199.1		5.0953	7.4241	9.9556	12.8492	16.4894	19.3805	22.3264
199.2		5.0935	7.421	9.9551	12.8497	16.4866	19.3767	22.3249
199.3		5.0926	7.4204	9.9521	12.8453	16.4828	19.3712	22.3206
199.4		5.093	7.4178	9.95135	12.8439	16.4763	19.3718	22.3172
199.5		5.0937	7.41755	9.9451	12.838	16.4764	19.3653	22.3119
199.6		5.09425	7.4138	9.94255	12.8318	16.476	19.3589	22.3062
199.7		5.0909	7.41225	9.9369	12.8262	16.4728	19.3517	22.3033
199.8		5.08975	7.4082	9.9316	12.8224	16.4722	19.3486	22.299
[truncated: 1,702 more rows]

## Sheet: Figure 5d
Time		39.0625 nM	78.125 nM	156.25 nM	312.5 nM	625 nM	1250 nM	2500 nM
0		0.0619495	0.0462501	0.130003	0.380211	0.8511	2.241	3.6704
0.100002		0.0623	0.0462501	0.196011	0.4215	0.8511	2.241	3.6704
0.200001		0.0698486	0.0462501	0.19835	0.4215	0.8511	2.241	3.6704
0.300003		0.0698508	0.0462501	0.19835	0.421505	0.8511	2.241	3.6704
0.400002		0.0743	0.0462501	0.19835	0.439	0.8511	2.241	3.6704
0.5		0.0743	0.0462501	0.19835	0.4574	0.8511	2.241	3.6704
0.600002		0.0743	0.0462501	0.19835	0.463699	0.8511	2.241	3.6875
0.700001		0.0743	0.0462501	0.19835	0.467049	0.8511	2.2581	3.6875
0.800003		0.0743	0.0462501	0.19835	0.4685	0.8511	2.2581	3.6875
0.900002		0.0743	0.0462501	0.198352	0.4808	0.8511	2.2581	3.6875
1		0.0743	0.0462501	0.226	0.4808	0.8511	2.2581	3.6875
1.1		0.0907501	0.0412	0.226	0.4808	0.8511	2.2581	3.6875
1.2		0.0907501	0.0412	0.226	0.522048	0.8511	2.2581	3.6875
1.3		0.1023	0.0412	0.226	0.522048	0.8511	2.2581	3.6704
1.4		0.1023	0.0315993	0.226	0.555598	0.7791	2.241	3.338
1.5		0.0907501	0.0149	0.226	0.5687	0.744899	2.0056	3.0772
1.6		0.0907501	0.0138501	0.198352	0.5701	0.706	1.7038	2.69115
1.7		0.0743	0.0138501	0.19835	0.5687	0.6848	1.61055	2.43365
1.8		0.0743	0.0114003	0.188348	0.555598	0.6478	1.50915	2.3443
1.9		0.0698508	0.00389972	0.187	0.522048	0.6435	1.4161	2.0549
2		0.0698508	0.00109994	0.1849	0.522048	0.6355	1.3972	2.0549
2.1		0.0684999	-0.00429998	0.184749	0.5687	0.6435	1.3253	1.8741
2.2		0.0672	-0.00429998	0.1613	0.5701	0.6478	1.2313	1.92535
2.3		0.0672	0.00109994	0.1613	0.5731	0.694401	1.16255	1.85065
2.4		0.0684999	-0.00429998	0.205	0.5683	0.70415	1.06375	1.81525
2.5		0.1023	0.0239998	0.266349	0.607549	0.67795	1.11365	1.70005
2.6		0.106801	0.03875	0.23565	0.59675	0.69735	1.13165	1.63785
2.7		0.09395	0.0106503	0.22655	0.59715	0.67385	1.15485	1.55035
2.8		0.0906499	0.00785013	0.23195	0.59725	0.69065	1.07665	1.6209
2.9		0.0769501	0.00834998	0.25015	0.61055	0.71435	1.1027	1.7188
3		0.06545	0.0051498	0.22155	0.60715	0.7356	1.0899	1.761
3.1		0.0403496	0.01125	0.2474	0.6519	0.7345	1.1574	1.7403
3.2		0.04785	0.0291999	0.2706	0.6809	0.7362	1.1554	1.82165
3.3		0.0496003	0.0422998	0.2585	0.6976	0.7554	1.22805	1.85295
3.4		0.0514998	0.0361	0.2828	0.718	0.78095	1.27875	1.90295
3.5		0.0505	0.0446999	0.30515	0.75955	0.79595	1.30745	1.91135
3.6		0.0555002	0.05785	0.32135	0.78545	0.79935	1.33715	1.92745
3.7		0.06705	0.0594497	0.30825	0.79355	0.81795	1.39035	1.9616
3.8		0.0808498	0.0508501	0.33195	0.80585	0.83655	1.4359	2.0142
3.9		0.0782501	0.05835	0.34975	0.83095	0.8598	1.4731	2.05185
4		0.08105	0.0606499	0.3685	0.8573	0.8785	1.52065	2.10675
4.1		0.0801503	0.0682	0.3696	0.8659	0.91565	1.55295	2.15605
4.2		0.0739	0.0590001	0.39045	0.90295	0.93555	1.59375	2.2022
4.3		0.0737003	0.0738501	0.40395	0.92475	0.96635	1.6082	2.2529
4.4		0.0824501	0.07505	0.42135	0.94055	0.9909	1.6445	2.3036
4.5		0.08385	0.07035	0.4356	0.9623	1.0045	1.6911	2.3443
4.6		0.0911501	0.0641	0.4522	0.9854	1.0299	1.7181	2.3722
4.7		0.0924	0.0661999	0.4627	1.0074	1.0464	1.7455	2.42565
4.8		0.1007	0.0655001	0.4796	1.0217	1.0693	1.78685	2.4728
4.9		0.1046	0.0645	0.4863	1.0421	1.09885	1.8228	2.5209
5		0.1072	0.0705	0.50055	1.06565	1.123	1.8574	2.55665
5.1		0.1078	0.07615	0.5127	1.0844	1.1458	1.88305	2.59685
5.2		0.11515	0.0739998	0.5277	1.1048	1.15355	1.91235	2.64205
5.3		0.1184	0.071	0.53295	1.11875	1.17375	1.93775	2.6781
5.4		0.1216	0.07135	0.54375	1.13215	1.19285	1.9692	2.7127
5.5		0.12405	0.0737499	0.55345	1.15175	1.22	1.9993	2.75795
5.6		0.12885	0.07415	0.5683	1.1733	1.2381	2.03575	2.79615
5.7		0.12855	0.0734	0.5804	1.1969	1.25975	2.06615	2.8265
5.8		0.1296	0.0721002	0.59125	1.22185	1.28185	2.0939	2.86935
5.9		0.1366	0.07785	0.60455	1.24055	1.2966	2.11935	2.9148
6		0.14025	0.0783499	0.6198	1.2582	1.31525	2.148	2.95325
6.1		0.14165	0.081	0.62905	1.27105	1.3402	2.17645	2.9865
6.2		0.1448	0.0843499	0.6429	1.2895	1.36025	2.2097	3.0287
6.3		0.14715	0.0877001	0.65575	1.30205	1.3813	2.2453	3.06585
6.4		0.1493	0.08515	0.6696	1.3207	1.4059	2.27795	3.1061
6.5		0.15205	0.0863998	0.6824	1.3358	1.43055	2.3116	3.13655
6.6		0.1561	0.0909	0.69805	1.35535	1.4545	2.33475	3.1768
6.7		0.1618	0.0923499	0.7136	1.3726	1.47645	2.3656	3.2122
6.8		0.16605	0.0964001	0.72445	1.38475	1.4989	2.3913	3.2473
6.9		0.1672	0.09805	0.7383	1.404	1.5177	2.4206	3.288
7		0.16585	0.0976998	0.7489	1.421	1.5364	2.451	3.3183
7.1		0.1694	0.0974	0.7559	1.4348	1.559	2.4783	3.35155
7.2		0.1679	0.0973999	0.7708	1.456	1.5773	2.50785	3.38435
7.3		0.1658	0.1012	0.7808	1.4681	1.59275	2.53165	3.4152
7.4		0.1692	0.1004	0.79015	1.48115	1.60945	2.5555	3.44275
7.5		0.1675	0.10305	0.79625	1.49555	1.6287	2.57525	3.47495
7.6		0.16905	0.10365	0.8083	1.5101	1.64505	2.60115	3.5088
7.7		0.16775	0.1026	0.81895	1.52395	1.66935	2.6323	3.5394
7.8		0.1657	0.10445	0.82955	1.53875	1.693	2.6574	3.5704
7.9		0.16215	0.10415	0.8373	1.553	1.7057	2.6788	3.5989
8		0.16175	0.1027	0.8452	1.5681	1.7203	2.702	3.62815
8.1		0.1615	0.1042	0.8553	1.584	1.7306	2.72315	3.656
8.2		0.1608	0.1057	0.8637	1.599	1.74275	2.748	3.68065
8.3		0.1604	0.1032	0.87235	1.60785	1.7559	2.77045	3.70765
8.4		0.1603	0.10375	0.8826	1.6236	1.77315	2.79515	3.73265
8.5		0.16185	0.1036	0.89345	1.63745	1.78895	2.82095	3.75475
8.6		0.1677	0.10405	0.90575	1.64725	1.80125	2.84615	3.7813
8.7		0.16885	0.10375	0.90885	1.65485	1.81695	2.866	3.8093
8.8		0.16655	0.09985	0.91625	1.66365	1.8306	2.8896	3.8397
8.9		0.16695	0.09675	0.9222	1.6753	1.8484	2.9103	3.8683
9		0.16525	0.0935999	0.9284	1.685	1.8655	2.9342	3.90195
9.1		0.1648	0.0937	0.937	1.6974	1.8823	2.95855	3.9336
9.2		0.1668	0.0959999	0.9405	1.7091	1.90075	2.9812	3.9615
9.3		0.164	0.0977001	0.95255	1.72515	1.9231	3.0021	3.99105
9.4		0.161	0.10195	0.9643	1.7385	1.94	3.02415	4.0202
9.5		0.16265	0.106	0.9701	1.7517	1.95295	3.0476	4.0443
9.6		0.1634	0.104	0.97965	1.76465	1.9658	3.0693	4.0715
9.7		0.1616	0.10625	0.9909	1.7761	1.9805	3.0891	4.09515
9.8		0.15945	0.1086	0.9988	1.789	1.9946	3.10715	4.11735
9.9		0.1579	0.1058	1.0035	1.7988	2.00515	3.12675	4.14785
10		0.1552	0.1052	1.00995	1.80775	2.01555	3.14515	4.17225
10.1		0.1506	0.10295	1.01595	1.81395	2.03165	3.16615	4.2001
10.2		0.14775	0.0991499	1.02415	1.82715	2.04655	3.1862	4.22585
10.3		0.14615	0.09675	1.03275	1.83665	2.0601	3.20665	4.25035
10.4		0.14835	0.09535	1.0391	1.8485	2.07625	3.22535	4.27455
10.5		0.14575	0.0948999	1.04675	1.85935	2.08955	3.24455	4.30205
10.6		0.1419	0.09695	1.05485	1.87085	2.10295	3.26135	4.3277
10.7		0.14065	0.09895	1.06405	1.88015	2.11635	3.2825	4.3481
10.8		0.13745	0.0987501	1.07155	1.88965	2.1311	3.3022	4.3755
10.9		0.13405	0.10195	1.0822	1.9024	2.1441	3.3252	4.4009
11		0.13195	0.1028	1.0901	1.9143	2.1576	3.345	4.4224
11.1		0.1291	0.1005	1.103	1.9248	2.168	3.3656	4.4418
11.2		0.1303	0.1049	1.1082	1.9325	2.1827	3.3842	4.4656
11.3		0.132	0.1022	1.1124	1.943	2.1962	3.4047	4.49165
11.4		0.128	0.0998	1.1212	1.9559	2.2076	3.42485	4.51585
11.5		0.1277	0.1007	1.1276	1.9659	2.22495	3.44135	4.53875
11.6		0.1304	0.1005	1.13665	1.97895	2.23715	3.45675	4.56625
11.7		0.1275	0.0992499	1.14465	1.98905	2.24835	3.47485	4.5912
11.8		0.12825	0.09715	1.15225	2.00205	2.26055	3.4927	4.61145
11.9		0.12475	0.09595	1.16285	2.01415	2.2734	3.50735	4.63435
12		0.12185	0.0966499	1.1714	2.0256	2.28645	3.52465	4.65865
12.1		0.12365	0.0994	1.17855	2.03705	2.30005	3.53985	4.6824
12.2		0.1252	0.09785	1.18655	2.04865	2.31165	3.5596	4.7036
12.3		0.12425	0.09705	1.19635	2.05655	2.3205	3.5747	4.7299
12.4		0.12665	0.09835	1.2017	2.0647	2.3299	3.591	4.75335
12.5		0.12465	0.0993999	1.2078	2.0695	2.3391	3.60555	4.7767
12.6		0.1241	0.0957	1.2164	2.0831	2.34895	3.6206	4.79955
12.7		0.1236	0.0951999	1.22095	2.09245	2.3564	3.63995	4.81695
12.8		0.1219	0.09585	1.2252	2.1011	2.36505	3.65265	4.8416
12.9		0.12105	0.0911	1.23095	2.11265	2.37695	3.67	4.86375
13		0.1177	0.08815	1.23415	2.12125	2.3902	3.68455	4.8835
13.1		0.11945	0.08735	1.2428	2.1341	2.40065	3.6991	4.9066
13.2		0.11635	0.0867999	1.25225	2.14465	2.4077	3.7159	4.92825
13.3		0.1181	0.08125	1.2588	2.1501	2.4179	3.72955	4.94985
13.4		0.11995	0.0769	1.2699	2.1644	2.42855	3.74595	4.9696
13.5		0.1226	0.0777999	1.27965	2.17815	2.44025	3.7628	4.9917
13.6		0.1255	0.07765	1.29175	2.18715	2.4539	3.7825	5.01405
13.7		0.12585	0.0774499	1.2996	2.1958	2.4652	3.80265	5.0356
13.8		0.12595	0.0759001	1.3094	2.21	2.47355	3.8194	5.05855
13.9		0.1289	0.0737	1.31665	2.22445	2.4843	3.84035	5.0777
14		0.1315	0.0758499	1.3263	2.236	2.49745	3.8574	5.10135
14.1		0.13285	0.0771	1.33495	2.24805	2.5108	3.87695	5.12145
14.2		0.133	0.0776499	1.3437	2.258	2.52255	3.89655	5.1369
14.3		0.13635	0.0786001	1.35185	2.27015	2.53555	3.9113	5.15915
14.4		0.1355	0.07965	1.36235	2.28585	2.5446	3.92785	5.17945
14.5		0.13635	0.0794499	1.3712	2.2971	2.55385	3.94305	5.20005
14.6		0.14025	0.0787	1.37935	2.30685	2.56165	3.96065	5.22025
14.7		0.1331	0.07465	1.38275	2.31585	2.57525	3.97605	5.24265
14.8		0.13195	0.0712501	1.39555	2.32775	2.58495	3.99495	5.26095
14.9		0.13385	0.07375	1.40575	2.33915	2.59625	4.01415	5.2784
15		0.13655	0.0748499	1.41545	2.35295	2.60595	4.023	5.2992
15.1		0.13755	0.08095	1.42395	2.36825	2.6102	4.0364	5.31535
15.2		0.13785	0.0841499	1.4294	2.3764	2.6197	4.05165	5.33345
15.3		0.13785	0.0837	1.443	2.3871	2.63355	4.06405	5.35515
15.4		0.1372	0.0829	1.44815	2.39485	2.64095	4.07995	5.3774
15.5		0.1415	0.08085	1.45175	2.40675	2.64935	4.0982	5.3964
15.6		0.13965	0.07995	1.46095	2.41845	2.6646	4.1126	5.4142
15.7		0.13605	0.0820499	1.467	2.4295	2.675	4.1265	5.4379
15.8		0.13555	0.0832001	1.4721	2.4418	2.6837	4.1458	5.461
15.9		0.1358	0.084	1.4785	2.4508	2.6938	4.1626	5.48515
16		0.1349	0.0865	1.4873	2.4637	2.7084	4.17925	5.50085
16.1		0.1347	0.0902	1.4962	2.4776	2.71955	4.19315	5.5237
16.2		0.1408	0.0926999	1.50495	2.49495	2.72945	4.2092	5.54315
16.3		0.1445	0.0940501	1.51095	2.50525	2.7415	4.22575	5.5647
16.4		0.14565	0.09455	1.5193	2.5164	2.75175	4.2367	5.5869
16.5		0.14285	0.0958	1.52675	2.52805	2.76	4.2496	5.6019
16.6		0.1414	0.09465	1.5356	2.5392	2.7684	4.2608	5.6161
16.7		0.14435	0.0936	1.5437	2.5487	2.7732	4.2746	5.6356
16.8		0.1436	0.0908	1.5447	2.5571	2.7767	4.2887	5.65765
16.9		0.1454	0.0888	1.5502	2.5664	2.7841	4.30465	5.6764
17		0.1439	0.0869	1.5555	2.5757	2.79545	4.3186	5.6937
17.1		0.1429	0.0832	1.56425	2.58675	2.8081	4.3323	5.70915
17.2		0.1422	0.0872499	1.569	2.5955	2.818	4.34505	5.72845
17.3		0.14105	0.0859001	1.5751	2.6085	2.82625	4.35915	5.7487
17.4		0.1347	0.087	1.58195	2.61835	2.83085	4.3757	5.76815
17.5		0.1348	0.0884499	1.58495	2.62745	2.8364	4.38685	5.786
17.6		0.13425	0.08825	1.5927	2.6388	2.84265	4.4013	5.8022
17.7		0.13325	0.0875999	1.60065	2.65025	2.8533	4.4184	5.8197
17.8		0.1339	0.0893501	1.6083	2.6577	2.8616	4.4344	5.83315
17.9		0.13355	0.0918	1.6119	2.6643	2.8679	4.44705	5.8516
18		0.1311	0.0889999	1.6175	2.6761	2.87295	4.4623	5.8703
18.1		0.1272	0.0862	1.61895	2.68315	2.884	4.4814	5.8847
18.2		0.1265	0.08075	1.6278	2.6896	2.8917	4.4965	5.90435
18.3		0.11925	0.0802001	1.6344	2.7	2.8967	4.50765	5.9272
18.4		0.1191	0.0778	1.6377	2.7065	2.90515	4.5218	5.9436
18.5		0.1164	0.0769	1.64435	2.71885	2.9158	4.5374	5.95865
18.6		0.1172	0.07965	1.652	2.7325	2.9247	4.55145	5.9739
18.7		0.11775	0.0875999	1.657	2.7407	2.93355	4.5672	5.99115
18.8		0.1172	0.0862	1.66405	2.74955	2.9451	4.58355	6.008
18.9		0.1194	0.08455	1.672	2.76	2.95315	4.5991	6.0249
19		0.11965	0.087	1.68005	2.77275	2.9597	4.6121	6.045
19.1		0.1193	0.09115	1.6846	2.7815	2.9686	4.6263	6.0641
19.2		0.12115	0.0907	1.69	2.7913	2.9809	4.6371	6.084
19.3		0.1212	0.0903	1.6953	2.8011	2.9881	4.6524	6.09885
19.4		0.1218	0.0962	1.7038	2.8153	2.995	4.66285	6.11755
19.5		0.123	0.0985999	1.7104	2.8255	3.00195	4.67595	6.13415
19.6		0.1197	0.1028	1.71485	2.83335	3.00785	4.68825	6.1515
19.7		0.1184	0.10005	1.72055	2.84305	3.01395	4.7	6.16895
19.8		0.11345	0.10005	1.72545	2.85305	3.0226	4.70825	6.1879
19.9		0.11155	0.10085	1.7298	2.8647	3.03005	4.7203	6.20795
20		0.10985	0.1016	1.73705	2.87725	3.0384	4.73345	6.2241
20.1		0.1122	0.09885	1.7426	2.8899	3.04605	4.7474	6.23565
20.2		0.11415	0.1004	1.75215	2.90105	3.0557	4.75975	6.2507
20.3		0.114	0.09935	1.757	2.9092	3.06215	4.7711	6.2708
20.4		0.11155	0.0967	1.75925	2.91565	3.0678	4.784	6.2885
20.5		0.1109	0.09415	1.7636	2.9202	3.0758	4.7975	6.3094
20.6		0.10825	0.0933	1.7692	2.9344	3.0893	4.8129	6.32595
20.7		0.1024	0.0961999	1.7743	2.948	3.1008	4.82455	6.34525
20.8		0.1044	0.0976	1.784	2.956	3.10665	4.83835	6.35925
20.9		0.1053	0.1004	1.78665	2.96455	3.11505	4.84965	6.3722
21		0.1035	0.10005	1.79285	2.97645	3.12355	4.8581	6.3885
21.1		0.0992501	0.10045	1.79975	2.98565	3.1325	4.8724	6.40325
21.2		0.09965	0.09725	1.8091	2.9962	3.1416	4.88795	6.42305
21.3		0.0992501	0.0946001	1.8147	3.0062	3.14975	4.90195	6.44195
21.4		0.0995001	0.0946	1.81555	3.01245	3.15575	4.91685	6.4537
21.5		0.1018	0.09555	1.82075	3.01915	3.16425	4.9324	6.46845
21.6		0.10055	0.09445	1.82885	3.02625	3.1717	4.94195	6.48505
21.7		0.10275	0.0938499	1.8329	3.0337	3.17595	4.95415	6.499
21.8		0.10405	0.0929	1.83955	3.04235	3.18375	4.9667	6.51365
21.9		0.1049	0.09025	1.84445	3.05005	3.1898	4.97985	6.5279
22		0.10495	0.0894499	1.8483	3.0588	3.19865	4.9931	6.54085
22.1		0.10365	0.088	1.85655	3.06815	3.207	5.00445	6.5566
22.2		0.1039	0.08645	1.8636	3.0799	3.21445	5.0164	6.574
22.3		0.10085	0.089	1.87155	3.08705	3.2212	5.0277	6.59175
22.4		0.101	0.08995	1.8797	3.0957	3.2298	5.04025	6.60715
22.5		0.10095	0.0902999	1.8852	3.1035	3.23735	5.05445	6.6206
22.6		0.1005	0.0914	1.89225	3.11055	3.24515	5.0665	6.6395
22.7		0.1005	0.0927499	1.89665	3.12135	3.2528	5.0797	6.659
22.8		0.10095	0.09105	1.8985	3.1316	3.2646	5.096	6.67285
22.9		0.10225	0.0925	1.905	3.1453	3.2788	5.10765	6.6894
23		0.1024	0.0952999	1.9158	3.1623	3.28765	5.1183	6.70335
23.1		0.1061	0.0973	1.92215	3.17085	3.2967	5.13075	6.718
23.2		0.1076	0.09675	1.9283	3.1794	3.30425	5.1418	6.73295
23.3		0.10695	0.0942	1.93485	3.19135	3.3095	5.15135	6.74505
23.4		0.108	0.09205	1.9433	3.1973	3.32095	5.15945	6.76115
23.5		0.11125	0.0916999	1.94905	3.20505	3.33235	5.16915	6.77645
23.6		0.1106	0.09295	1.95845	3.21295	3.34725	5.18465	6.79365
23.7		0.11015	0.09215	1.96585	3.22445	3.35905	5.19725	6.81355
23.8		0.10675	0.09475	1.97295	3.23475	3.36395	5.20685	6.8319
23.9		0.10825	0.09755	1.97835	3.24605	3.36725	5.2184	6.84925
24		0.10765	0.0975499	1.98325	3.25485	3.3774	5.23095	6.86605
24.1		0.10705	0.09885	1.9892	3.2654	3.38775	5.24635	6.8842
24.2		0.11165	0.0992999	1.99875	3.27515	3.39425	5.2606	6.89755
24.3		0.1114	0.09965	2.00275	3.28595	3.4002	5.27125	6.9117
24.4		0.11725	0.09945	2.013	3.2931	3.40975	5.2813	6.92675
24.5		0.11645	0.1019	2.01935	3.30175	3.4147	5.29335	6.9419
24.6		0.1156	0.09915	2.0274	3.3088	3.42095	5.304	6.96205
24.7		0.11325	0.0986	2.03325	3.31675	3.4285	5.31715	6.9769
24.8		0.1106	0.09285	2.0372	3.3256	3.43605	5.3299	6.9921
24.9		0.10715	0.0919	2.04275	3.33345	3.4466	5.3427	7.008
25		0.1046	0.08995	2.0512	3.3438	3.4556	5.3551	7.0217
25.1		0.10175	0.0882	2.0586	3.351	3.4641	5.371	7.03755
25.2		0.1052	0.0852999	2.0645	3.3582	3.4754	5.38185	7.0512
25.3		0.104	0.0847001	2.0698	3.3664	3.48155	5.3953	7.0643
25.4		0.1048	0.0846	2.07615	3.37615	3.4921	5.4066	7.0841
25.5		0.1034	0.08415	2.0809	3.383	3.5041	5.4225	7.09845
25.6		0.10105	0.0816	2.084	3.3898	3.514	5.43265	7.11355
25.7		0.0998	0.0777999	2.0914	3.3988	3.52325	5.44265	7.1279
25.8		0.0990001	0.0806	2.09385	3.40525	3.53455	5.4558	7.1404
25.9		0.102	0.07855	2.09865	3.41415	3.5424	5.4671	7.1567
26		0.10245	0.07995	2.1067	3.4199	3.5477	5.4779	7.17355
26.1		0.10245	0.0811998	2.1123	3.4234	3.5556	5.49015	7.1919
26.2		0.0976001	0.0838001	2.1184	3.4324	3.56175	5.5014	7.2096
26.3		0.0939001	0.0854001	2.12375	3.44165	3.5697	5.5123	7.22535
26.4		0.0955001	0.0880501	2.1333	3.4519	3.5787	5.52095	7.2394
26.5		0.0961501	0.0915999	2.1444	3.4577	3.58475	5.5294	7.2556
26.6		0.0962999	0.0951998	2.14555	3.46395	3.5925	5.5379	7.2672
26.7		0.099	0.09415	2.149	3.4693	3.5976	5.5473	7.28135
26.8		0.09825	0.0911001	2.1551	3.4744	3.6044	5.55645	7.2961
26.9		0.0966001	0.0917001	2.1593	3.4817	3.61335	5.568	7.3122
27		0.0972001	0.0910999	2.16685	3.48995	3.6178	5.5796	7.33025
27.1		0.0977999	0.09155	2.1733	3.4947	3.6236	5.59165	7.34585
27.2		0.09475	0.0904	2.1801	3.5022	3.62955	5.60275	7.3577
27.3		0.0947	0.0888001	2.18255	3.50985	3.63805	5.6142	7.36815
27.4		0.0944001	0.09025	2.19095	3.51815	3.644	5.62725	7.3837
27.5		0.09375	0.09115	2.2009	3.5265	3.65175	5.6383	7.40175
27.6		0.09405	0.0928999	2.20965	3.53485	3.6577	5.64575	7.4139
27.7		0.0938	0.0929501	2.215	3.544	3.66585	5.6578	7.4303
27.8		0.0933501	0.0922	2.22125	3.55205	3.6753	5.6718	7.4487
27.9		0.0933	0.09235	2.2277	3.5615	3.6835	5.6863	7.46265
28		0.09145	0.091	2.2341	3.5705	3.6956	5.69725	7.47395
28.1		0.0906	0.0917	2.2412	3.58	3.70225	5.70755	7.4886
28.2		0.0927001	0.0927001	2.24695	3.58885	3.70725	5.7212	7.504
28.3		0.0966001	0.09405	2.25235	3.59215	3.7155	5.7321	7.51795
28.4		0.09815	0.0943501	2.2564	3.5981	3.7235	5.74355	7.5356
28.5		0.0975501	0.0951999	2.26	3.6044	3.72795	5.7531	7.5535
28.6		0.0986999	0.0962999	2.26605	3.61385	3.7338	5.7643	7.5691
28.7		0.0999	0.0945501	2.2711	3.6212	3.7416	5.7791	7.58275
28.8		0.10085	0.0954001	2.279	3.6306	3.7506	5.79105	7.5962
28.9		0.0984001	0.0969001	2.2883	3.6401	3.76105	5.8003	7.6144
29		0.0999001	0.0977999	2.29695	3.64665	3.7675	5.8147	7.62915
29.1		0.0985999	0.0984499	2.3011	3.6546	3.7769	5.82725	7.64745
29.2		0.09635	0.0985001	2.3104	3.6657	3.78695	5.83795	7.66435
29.3		0.0990001	0.1014	2.31645	3.67255	3.79175	5.84625	7.68135
29.4		0.102	0.10275	2.32605	3.67875	3.80175	5.86105	7.7001
29.5		0.10105	0.10485	2.32875	3.68705	3.80715	5.8772	7.71
29.6		0.10315	0.10945	2.33665	3.69785	3.8161	5.8901	7.726
29.7		0.10885	0.11055	2.3432	3.709	3.8196	5.8973	7.7368
29.8		0.11045	0.1124	2.347	3.7119	3.8229	5.9092	7.7496
29.9		0.1132	0.1121	2.3505	3.7195	3.8302	5.9239	7.76375
30		0.1113	0.112	2.3568	3.7246	3.8416	5.93665	7.77725
30.1		0.1101	0.1136	2.3654	3.7303	3.85225	5.94915	7.78935
30.2		0.1101	0.1148	2.37325	3.73565	3.85985	5.95485	7.80335
30.3		0.1073	0.11645	2.37875	3.74385	3.86865	5.96505	7.81995
30.4		0.10705	0.12025	2.38285	3.75245	3.87985	5.97535	7.83445
30.5		0.10705	0.12145	2.38465	3.76285	3.89005	5.98755	7.84505
30.6		0.10625	0.12195	2.39105	3.77045	3.89525	5.99675	7.85775
30.7		0.10935	0.12575	2.39575	3.77475	3.90015	6.00575	7.8685
30.8		0.11165	0.12325	2.39885	3.77895	3.90445	6.0143	7.8831
30.9		0.11235	0.12305	2.40875	3.78735	3.9135	6.0261	7.89725
31		0.11295	0.12385	2.4154	3.797	3.9197	6.03405	7.91085
31.1		0.11325	0.1283	2.4185	3.8062	3.92465	6.04605	7.92625
31.2		0.1163	0.1333	2.42155	3.81335	3.93235	6.05555	7.93625
31.3		0.1146	0.13325	2.42795	3.82305	3.93705	6.07015	7.94935
31.4		0.11435	0.13375	2.43345	3.83415	3.94265	6.08095	7.96255
31.5		0.11565	0.13695	2.43885	3.84345	3.94625	6.09025	7.9748
31.6		0.11755	0.13865	2.44195	3.85325	3.94795	6.0968	7.99
31.7		0.11885	0.14155	2.44875	3.86045	3.9527	6.1084	8.0015
31.8		0.11955	0.14325	2.4547	3.8695	3.9584	6.1184	8.0163
31.9		0.12025	0.1428	2.4617	3.8769	3.9624	6.13	8.03085
32		0.1195	0.1432	2.4681	3.8805	3.9715	6.13985	8.04525
32.1		0.1196	0.141	2.4735	3.8889	3.98035	6.15215	8.05765
32.2		0.119	0.1425	2.47715	3.89695	3.98955	6.16175	8.06985
32.3		0.1226	0.14055	2.48355	3.90515	3.99585	6.17105	8.08385
32.4		0.12185	0.13835	2.48835	3.90755	4.00255	6.18135	8.0993
32.5		0.12265	0.13745	2.48955	3.91115	4.01075	6.1949	8.11415
32.6		0.12485	0.13585	2.49525	3.91995	4.0225	6.20535	8.1269
32.7		0.12435	0.13585	2.5075	3.9305	4.03085	6.2144	8.1433
32.8		0.12305	0.1387	2.51155	3.93615	4.0357	6.2253	8.15805
32.9		0.1291	0.13875	2.5175	3.9465	4.0403	6.23515	8.174
33		0.12855	0.1385	2.5253	3.954	4.04435	6.2441	8.19105
33.1		0.126	0.1403	2.53255	3.96585	4.0571	6.25415	8.2023
33.2		0.1271	0.13995	2.5382	3.9761	4.06635	6.2641	8.21725
33.3		0.13115	0.1402	2.54295	3.98555	4.0722	6.27735	8.23205
33.4		0.1339	0.14275	2.5472	3.9879	4.07985	6.28655	8.25035
33.5		0.13725	0.1423	2.55155	3.99465	4.08745	6.29525	8.26605
33.6		0.1375	0.14195	2.55495	4.00285	4.09635	6.30605	8.2821
33.7		0.13645	0.13735	2.56135	4.01345	4.10505	6.3184	8.2995
33.8		0.13355	0.14155	2.56805	4.02045	4.114	6.3297	8.3112
33.9		0.13265	0.14365	2.574	4.0307	4.1214	6.3365	8.32425
34		0.13315	0.1472	2.5805	4.0391	4.127	6.34505	8.3371
34.1		0.1351	0.1511	2.5869	4.0454	4.13325	6.3557	8.3514
34.2		0.136	0.15	2.59225	4.05225	4.1422	6.3688	8.3654
34.3		0.1362	0.14975	2.5957	4.0588	4.153	6.3765	8.3783
34.4		0.13555	0.1513	2.6006	4.0664	4.161	6.385	8.39005
34.5		0.1351	0.1518	2.6068	4.0754	4.1658	6.39165	8.40305
34.6		0.1359	0.1514	2.6107	4.0842	4.17345	6.40185	8.4189
34.7		0.135	0.151	2.61335	4.08975	4.18115	6.413	8.43435
34.8		0.1319	0.15115	2.61805	4.09795	4.1903	6.42115	8.4493
34.9		0.12845	0.14915	2.6228	4.1051	4.19745	6.4304	8.45985
35		0.13065	0.1524	2.62825	4.11105	4.2031	6.44015	8.47325
35.1		0.1332	0.15365	2.6338	4.1211	4.20945	6.44845	8.4892
35.2		0.13525	0.1553	2.63965	4.12565	4.21745	6.4557	8.5036
35.3		0.1341	0.15655	2.64225	4.13105	4.2218	6.4668	8.5207
35.4		0.12765	0.16095	2.6459	4.137	4.2304	6.4807	8.53295
35.5		0.12545	0.1608	2.6483	4.1464	4.2373	6.48955	8.5438
35.6		0.1262	0.1609	2.6573	4.1589	4.24275	6.4951	8.55745
35.7		0.1248	0.1566	2.66235	4.16745	4.2476	6.50085	8.5668
35.8		0.1225	0.15505	2.6661	4.1722	4.25085	6.5098	8.58255
35.9		0.12075	0.1533	2.66945	4.17655	4.2559	6.52135	8.5983
36		0.1187	0.15045	2.6751	4.1812	4.26335	6.5319	8.60845
36.1		0.11675	0.1485	2.68075	4.18945	4.2679	6.54155	8.6223
36.2		0.1146	0.14885	2.6874	4.2033	4.26975	6.5522	8.638
36.3		0.11305	0.1535	2.68915	4.21205	4.2758	6.5671	8.64925
36.4		0.1163	0.15255	2.6947	4.2182	4.2831	6.57475	8.66455
36.5		0.11755	0.1496	2.7052	4.2273	4.28595	6.58655	8.67755
36.6		0.1158	0.1499	2.71055	4.23295	4.29255	6.59845	8.6927
36.7		0.1177	0.15015	2.71235	4.23855	4.30245	6.6093	8.7117
36.8		0.11565	0.15015	2.71655	4.24515	4.3111	6.6205	8.72705
36.9		0.11625	0.15145	2.7248	4.2568	4.32	6.63125	8.73915
37		0.11965	0.1512	2.7278	4.2635	4.32525	6.64095	8.75505
37.1		0.1211	0.1499	2.73545	4.26815	4.33125	6.65255	8.77275
37.2		0.1224	0.14745	2.74085	4.27195	4.34095	6.66255	8.7864
37.3		0.12275	0.14255	2.74555	4.27835	4.34935	6.6721	8.8019
37.4		0.12115	0.14475	2.75185	4.28675	4.3556	6.6791	8.8173
37.5		0.12075	0.14775	2.7587	4.293	4.3607	6.6859	8.83245
37.6		0.12025	0.1447	2.7632	4.2983	4.3684	6.69925	8.847
37.7		0.1199	0.1437	2.7699	4.3036	4.37875	6.7144	8.85925
37.8		0.1206	0.1443	2.77645	4.31325	4.3874	6.72545	8.87035
37.9		0.1209	0.14355	2.7822	4.3201	4.39655	6.73275	8.8845
38		0.12145	0.1454	2.78815	4.33145	4.40445	6.7398	8.90155
38.1		0.1241	0.14875	2.79275	4.34245	4.4078	6.75295	8.913
38.2		0.12725	0.15115	2.7939	4.3498	4.41275	6.7595	8.9239
38.3		0.12845	0.1508	2.79935	4.35855	4.4188	6.7673	8.9344
38.4		0.1273	0.15635	2.8011	4.3657	4.4248	6.7795	8.9454
38.5		0.12755	0.1579	2.8058	4.3724	4.4325	6.7871	8.9562
38.6		0.124	0.1574	2.8119	4.3809	4.4368	6.7973	8.9695
38.7		0.1208	0.159	2.8146	4.3867	4.4406	6.8107	8.982
38.8		0.1234	0.161	2.8172	4.3942	4.4459	6.8223	8.99515
38.9		0.1245	0.1628	2.8263	4.4056	4.4514	6.83565	9.0082
39		0.1197	0.1676	2.8313	4.4122	4.45875	6.8488	9.01895
39.1		0.1226	0.1687	2.83315	4.41995	4.4646	6.85605	9.02635
39.2		0.1238	0.16995	2.8346	4.4242	4.46695	6.86515	9.03945
39.3		0.12275	0.1709	2.83575	4.42755	4.47075	6.87455	9.05125
39.4		0.1201	0.16835	2.84045	4.43195	4.47815	6.87945	9.06235
39.5		0.11845	0.16565	2.84825	4.44115	4.48115	6.89045	9.0718
39.6		0.11565	0.16475	2.85035	4.44705	4.48565	6.8995	9.08055
39.7		0.11425	0.16285	2.85475	4.45165	4.4893	6.90775	9.09025
39.8		0.11205	0.16635	2.8559	4.4564	4.49395	6.91595	9.1023
39.9		0.11425	0.163	2.85825	4.46285	4.49745	6.925	9.1188
40		0.1156	0.16305	2.86215	4.46705	4.501	6.9398	9.13305
40.1		0.11555	0.16115	2.8639	4.4711	4.5077	6.95205	9.14745
40.2		0.11535	0.1605	2.8707	4.4817	4.51155	6.96245	9.16185
40.3		0.1137	0.1654	2.87795	4.48885	4.51525	6.96755	9.1756
40.4		0.1132	0.16575	2.88355	4.49495	4.51865	6.9784	9.18815
40.5		0.11395	0.16565	2.88925	4.49925	4.5237	6.98805	9.20195
40.6		0.11875	0.16655	2.8945	4.5072	4.53375	7.00105	9.21545
40.7		0.11735	0.1685	2.90135	4.51395	4.53995	7.01225	9.22845
40.8		0.1176	0.16905	2.90765	4.52105	4.54615	7.02115	9.2394
40.9		0.11725	0.16965	2.91375	4.52845	4.55165	7.0296	9.25195
41		0.12025	0.17195	2.91745	4.53675	4.5563	7.03785	9.26605
41.1		0.12015	0.17065	2.9191	4.5443	4.56035	7.04665	9.2786
41.2		0.11675	0.1708	2.92355	4.55025	4.56445	7.0549	9.28575
41.3		0.1152	0.16795	2.92455	4.55745	4.5719	7.06565	9.2979
41.4		0.11455	0.16435	2.9294	4.5629	4.57535	7.0763	9.30545
41.5		0.11765	0.1596	2.93155	4.56865	4.5835	7.08365	9.31795
41.6		0.1178	0.16005	2.9369	4.5739	4.58805	7.09305	9.32985
41.7		0.11495	0.162	2.93845	4.57685	4.59395	7.10205	9.34405
41.8		0.1179	0.16245	2.94155	4.57945	4.60155	7.11285	9.35605
41.9		0.11685	0.16105	2.94725	4.58475	4.61075	7.12335	9.368
42		0.11825	0.16095	2.95435	4.59625	4.61595	7.1299	9.37885
42.1		0.11925	0.16635	2.95575	4.60195	4.6201	7.13545	9.39185
42.2		0.12025	0.16715	2.9573	4.6069	4.62855	7.14085	9.4026
42.3		0.12115	0.1658	2.96095	4.61035	4.63485	7.1486	9.41375
42.4		0.1214	0.16515	2.96905	4.61445	4.6387	7.15615	9.42755
42.5		0.11965	0.16635	2.9732	4.6201	4.63895	7.16795	9.4399
42.6		0.12015	0.1693	2.97345	4.62225	4.64665	7.1783	9.4529
42.7		0.1197	0.17045	2.97805	4.62855	4.6512	7.1862	9.46545
42.8		0.11875	0.17395	2.986	4.6386	4.6552	7.19415	9.4732
42.9		0.11945	0.1759	2.9905	4.6484	4.65655	7.2023	9.48175
43		0.1187	0.1783	2.99225	4.65245	4.6597	7.20995	9.4968
43.1		0.1149	0.17895	2.9977	4.6591	4.66345	7.2185	9.5073
43.2		0.11695	0.1825	2.99815	4.66325	4.6695	7.227	9.51725
43.3		0.1168	0.18125	3.0018	4.6696	4.6711	7.23325	9.52475
43.4		0.11535	0.1831	3.0069	4.6735	4.67235	7.23875	9.53385
43.5		0.1176	0.1807	3.00845	4.67525	4.67755	7.24545	9.54395
43.6		0.1163	0.17875	3.00905	4.67645	4.68645	7.25405	9.5541
43.7		0.11495	0.17695	3.01485	4.68305	4.69235	7.2587	9.5642
43.8		0.11015	0.17495	3.01915	4.68735	4.696	7.2625	9.57575
43.9		0.10955	0.17295	3.0207	4.6897	4.7018	7.26765	9.5891
44		0.10945	0.172	3.0233	4.6952	4.70355	7.2802	9.60055
44.1		0.1086	0.1726	3.02685	4.69795	4.7076	7.28985	9.6081
44.2		0.109	0.17145	3.0308	4.7009	4.71525	7.2963	9.6195
44.3		0.10655	0.1679	3.03745	4.70545	4.722	7.3082	9.6311
44.4		0.1036	0.16745	3.0432	4.7117	4.7257	7.3144	9.6452
44.5		0.10525	0.1635	3.046	4.716	4.7292	7.3226	9.65995
44.6		0.1067	0.162	3.0471	4.7214	4.7319	7.33205	9.6687
44.7		0.1082	0.1612	3.0474	4.7283	4.73645	7.338	9.6796
44.8		0.1061	0.1593	3.05065	4.73405	4.7399	7.3436	9.6901
44.9		0.1064	0.15895	3.0517	4.7356	4.7442	7.3515	9.7004
45		0.10305	0.1569	3.053	4.7383	4.7496	7.3552	9.7123
45.1		0.1014	0.1535	3.0563	4.7434	4.7549	7.3583	9.7256
45.2		0.1009	0.1533	3.0607	4.7497	4.7612	7.3689	9.73955
45.3		0.0985	0.1535	3.0634	4.754	4.7668	7.37665	9.75105
45.4		0.0971	0.1526	3.0677	4.764	4.77255	7.38395	9.76145
45.5		0.0989001	0.1586	3.07015	4.77095	4.77725	7.39505	9.77465
45.6		0.1015	0.15965	3.07185	4.77835	4.78335	7.40035	9.78715
45.7		0.10155	0.16095	3.07815	4.78625	4.78905	7.40795	9.8001
45.8		0.10185	0.16565	3.08385	4.79185	4.79465	7.4148	9.8139
45.9		0.10525	0.16555	3.09175	4.79605	4.7967	7.4225	9.82655
46		0.10345	0.16635	3.099	4.8008	4.8034	7.43035	9.83755
46.1		0.10415	0.1672	3.1067	4.8079	4.80975	7.43445	9.84905
46.2		0.1049	0.1655	3.11375	4.81885	4.81515	7.43645	9.85725
46.3		0.1062	0.16535	3.11605	4.82315	4.82095	7.44295	9.868
46.4		0.10685	0.16255	3.11965	4.82905	4.82545	7.4518	9.8785
46.5		0.10775	0.16545	3.12205	4.83625	4.8278	7.4589	9.88975
46.6		0.10695	0.16325	3.1269	4.8459	4.8318	7.47105	9.9015
46.7		0.10045	0.163	3.1308	4.8498	4.83235	7.4796	9.9129
46.8		0.102	0.1582	3.13375	4.85825	4.8375	7.486	9.92235
46.9		0.1019	0.15685	3.1377	4.8658	4.8422	7.49355	9.93345
47		0.10425	0.1582	3.1413	4.8718	4.84575	7.50065	9.94405
47.1		0.104	0.157	3.14665	4.87625	4.84925	7.51035	9.95455
47.2		0.1051	0.15845	3.15255	4.87925	4.85315	7.52045	9.96545
47.3		0.10765	0.15815	3.15475	4.88155	4.86085	7.52705	9.97615
47.4		0.10845	0.15715	3.16265	4.88475	4.86295	7.53215	9.98745
47.5		0.10945	0.16055	3.16625	4.89115	4.86775	7.53885	10.0007
47.6		0.10895	0.15985	3.17285	4.89615	4.86805	7.5461	10.0112
47.7		0.10875	0.15835	3.17475	4.90245	4.8721	7.55045	10.0228
47.8		0.10915	0.15405	3.1817	4.9084	4.87705	7.56015	10.0357
47.9		0.10495	0.1544	3.18385	4.91335	4.88185	7.56765	10.0502
48		0.1034	0.15565	3.18675	4.91725	4.88485	7.57395	10.0614
48.1		0.10145	0.15645	3.19205	4.92185	4.89025	7.58545	10.073
48.2		0.10045	0.15245	3.19645	4.92875	4.89655	7.59195	10.0856
48.3		0.10015	0.14995	3.20285	4.93395	4.89995	7.6004	10.0994
48.4		0.10105	0.15095	3.20605	4.93765	4.9048	7.60735	10.112
48.5		0.10205	0.14815	3.2081	4.9432	4.91255	7.6153	10.1212
48.6		0.10185	0.1476	3.21285	4.95145	4.9203	7.62075	10.132
48.7		0.1015	0.14995	3.2181	4.957	4.92395	7.6264	10.1463
48.8		0.10515	0.15	3.22125	4.96265	4.9293	7.6339	10.1571
48.9		0.1057	0.14805	3.227	4.968	4.9362	7.64095	10.1704
49		0.10445	0.1497	3.2318	4.9716	4.94415	7.6498	10.1828
49.1		0.1019	0.1497	3.23805	4.97465	4.9509	7.6573	10.1919
49.2		0.1024	0.14675	3.2398	4.981	4.9581	7.66515	10.2049
49.3		0.10005	0.1466	3.244	4.9876	4.96365	7.6725	10.2163
49.4		0.101	0.1504	3.24805	4.99425	4.9724	7.6842	10.2309
49.5		0.0998001	0.15315	3.253	5.0032	4.9829	7.69395	10.2426
49.6		0.10075	0.1575	3.2621	5.0117	4.99165	7.7016	10.2539
49.7		0.1039	0.1597	3.26825	5.01835	4.996	7.70665	10.2646
49.8		0.1051	0.16165	3.2712	5.019	5.00115	7.7126	10.2752
49.9		0.10755	0.1629	3.27475	5.02255	5.0072	7.7196	10.2892
50		0.1083	0.16295	3.2757	5.028	5.0084	7.7292	10.303
50.1		0.10805	0.163	3.2785	5.0318	5.0155	7.7387	10.314
50.2		0.1072	0.1612	3.2831	5.0354	5.0225	7.7446	10.3274
50.3		0.1074	0.158	3.2881	5.0422	5.0247	7.7533	10.3402
50.4		0.1088	0.1614	3.2923	5.049	5.0295	7.7611	10.3541
50.5		0.1108	0.1603	3.2957	5.0559	5.0341	7.7732	10.3634
50.6		0.1067	0.1623	3.3031	5.0626	5.0414	7.782	10.3749
50.7		0.1079	0.1652	3.3118	5.0725	5.0471	7.79225	10.3932
50.8		0.1103	0.1676	3.3198	5.078	5.05425	7.80405	10.4013
50.9		0.1145	0.1689	3.32415	5.08455	5.06135	7.81345	10.4176
51		0.1166	0.16675	3.33065	5.09395	5.06635	7.82235	10.4299
51.1		0.12085	0.16865	3.33575	5.09945	5.07215	7.83255	10.4395
51.2		0.12435	0.16965	3.34245	5.10635	5.07755	7.84395	10.4493
51.3		0.12485	0.16905	3.34975	5.11455	5.08285	7.8536	10.4605
51.4		0.12925	0.16615	3.35395	5.11985	5.0907	7.8611	10.4723
51.5		0.13015	0.16645	3.3601	5.1248	5.0961	7.87415	10.4804
51.6		0.13285	0.1637	3.3662	5.1311	5.10415	7.8821	10.4936
51.7		0.133	0.1657	3.37525	5.13515	5.1112	7.89105	10.5052
51.8		0.1351	0.16495	3.379	5.138	5.11755	7.89835	10.5174
51.9		0.13765	0.1623	3.38275	5.14455	5.12135	7.9095	10.5289
52		0.1375	0.16115	3.38255	5.15315	5.129	7.9145	10.539
52.1		0.13995	0.16355	3.3838	5.1596	5.1337	7.91845	10.5494
52.2		0.13755	0.1624	3.3825	5.1626	5.13565	7.92665	10.5581
52.3		0.1385	0.159	3.38685	5.16335	5.14005	7.93765	10.5692
52.4		0.1345	0.15875	3.39315	5.16995	5.14555	7.943	10.5799
52.5		0.13405	0.16075	3.39785	5.17385	5.1507	7.95135	10.5944
52.6		0.13645	0.15755	3.4034	5.1763	5.15805	7.9611	10.6067
52.7		0.13545	0.1552	3.40655	5.18045	5.166	7.96875	10.6176
52.8		0.136	0.15265	3.4139	5.1875	5.17345	7.9772	10.6274
52.9		0.13755	0.1574	3.41785	5.19125	5.1805	7.9865	10.6369
53		0.1375	0.15765	3.4223	5.195	5.1858	7.99295	10.6484
53.1		0.13715	0.1552	3.4262	5.1988	5.18975	8.0028	10.6583
53.2		0.1375	0.1572	3.42825	5.20305	5.1967	8.0127	10.6708
53.3		0.1346	0.15585	3.4331	5.2119	5.202	8.01925	10.6836
53.4		0.13055	0.1562	3.4386	5.2168	5.20295	8.0298	10.6975
53.5		0.1308	0.1602	3.44035	5.22265	5.2086	8.04275	10.7093
53.6		0.1316	0.15745	3.4457	5.2282	5.21535	8.0501	10.7211
53.7		0.13195	0.1596	3.44895	5.23585	5.2237	8.062	10.7335
53.8		0.1329	0.16285	3.4526	5.2393	5.2297	8.0737	10.7463
53.9		0.13455	0.165	3.454	5.2407	5.2348	8.08315	10.7548
54		0.1343	0.1669	3.4609	5.2465	5.23915	8.094	10.7654
54.1		0.1357	0.1688	3.46625	5.25475	5.2458	8.1041	10.7791
54.2		0.1387	0.17105	3.4707	5.2632	5.2519	8.1105	10.7895
54.3		0.13975	0.1734	3.4793	5.2686	5.2574	8.1196	10.8019
54.4		0.1413	0.1754	3.4865	5.2744	5.2629	8.12985	10.8121
54.5		0.1414	0.1745	3.4898	5.2782	5.27025	8.13735	10.8211
54.6		0.1431	0.1737	3.49625	5.28595	5.27545	8.14645	10.8347
54.7		0.1414	0.17475	3.50055	5.29205	5.28125	8.15715	10.8454
54.8		0.14145	0.17205	3.50545	5.29885	5.28525	8.1667	10.8523
54.9		0.13755	0.16875	3.50705	5.30425	5.2884	8.17465	10.8637
55		0.13665	0.16835	3.5094	5.3101	5.29065	8.1852	10.8728
55.1		0.13825	0.165	3.51225	5.31605	5.2982	8.19145	10.8861
55.2		0.1394	0.16325	3.5163	5.3269	5.30415	8.2007	10.8972
55.3		0.13765	0.1679	3.52045	5.33115	5.3066	8.20775	10.9044
55.4		0.1415	0.16635	3.5264	5.3397	5.31295	8.2139	10.9145
55.5		0.13915	0.1647	3.53125	5.34595	5.3195	8.21765	10.9243
55.6		0.1417	0.16195	3.5358	5.3495	5.32175	8.2256	10.9356
55.7		0.13875	0.1569	3.53775	5.35375	5.3255	8.23315	10.9476
55.8		0.1323	0.15375	3.5437	5.3585	5.33005	8.24595	10.9599
55.9		0.13095	0.1545	3.54745	5.36475	5.33565	8.2559	10.9708
56		0.1311	0.15025	3.55015	5.37215	5.338	8.26775	10.9789
56.1		0.13075	0.14935	3.5548	5.3792	5.34575	8.27865	10.9884
56.2		0.13155	0.1484	3.55925	5.38655	5.35175	8.2854	10.9991
56.3		0.1323	0.14605	3.56475	5.39455	5.3584	8.2958	11.0067
56.4		0.12905	0.14945	3.5674	5.4013	5.3635	8.3018	11.0139
56.5		0.12895	0.148	3.5703	5.4025	5.3674	8.3086	11.0222
56.6		0.1273	0.1469	3.573	5.404	5.3722	8.31775	11.0327
56.7		0.1287	0.1451	3.5735	5.4053	5.38015	8.3254	11.044
56.8		0.1269	0.144	3.57355	5.40985	5.3859	8.3336	11.0518
56.9		0.1234	0.14205	3.5771	5.4128	5.3898	8.33715	11.0647
57		0.12165	0.1398	3.5809	5.4179	5.39585	8.3426	11.0714
57.1		0.117	0.1386	3.58555	5.42275	5.4017	8.3502	11.0826
57.2		0.1151	0.13515	3.5878	5.4277	5.4076	8.3578	11.0949
57.3		0.11355	0.1352	3.5884	5.4335	5.411	8.36875	11.1042
57.4		0.1091	0.1374	3.5898	5.4363	5.41575	8.37725	11.1124
[truncated: 3,126 more rows]

## Sheet: Figure 5e
Time		39.0625 nM	78.125 nM	156.25 nM	312.5 nM	625 nM	1250 nM	2500 nM
[truncated: 3,701 more rows]

[truncated: 19 more sheets: Figure 5f, Figure 5g, Figure 5h, Figure 5i, Figure 5j, Figure 5k, Figure 5l, Figure 6f, Figure 6g, Figure 6h, Figure 6i, Figure 6j, Figure 6k, Figure S10, Figure S11, Figure S12a, Figure S12b, Figrue S12c, Figure S12d]
